# Supplementary material for: RNA‐seq profiling of tubulointerstitial tissue reveals a potential therapeutic role of dual anti‐phosphatase 1 in glomerulonephritis
Source: J Cell Mol Med. 2022 Apr 29;26(12):3364–77. doi: 10.1111/jcmm.17340 (PMC9189340; doi:10.1111/jcmm.17340)
Supplement: Supplementary file 2 — Table S1 [file JCMM-26-3364-s003.xlsx]

## Sheet: Description
	Sheet name	Description
	P0.05_Downregulated	Downregulated genes with false discovery rate < 0.05
	P0.05_Upregulated	Upregulated genes with false discovery rate < 0.05
	LC2_1_P_0.05_Downregulated	Downregulated genes with false discovery rate < 0.05 and absolute log2 fold change ≥ 1
	LC2_1_P_0.05_Upregulated	Upregulated genes with false discovery rate < 0.05 and absolute log2 fold change ≥ 1

## Sheet: P0.05_Downregulated
ensembl_gene_id	external_gene_name	description	baseMean	log2FoldChange	lfcSE	pvalue	FDR
ENSG00000120129	DUSP1	dual specificity phosphatase 1 [Source:HGNC Symbol;Acc:HGNC:3064]	2003.14	-3.87435	0.156041	4.35135e-136	7.03352e-132
ENSG00000170345	FOS	Fos proto-oncogene, AP-1 transcription factor subunit [Source:HGNC Symbol;Acc:HGNC:3796]	2721.41	-5.92463	0.279609	1.20707e-99	9.75553e-96
ENSG00000123358	NR4A1	nuclear receptor subfamily 4 group A member 1 [Source:HGNC Symbol;Acc:HGNC:7980]	1913.76	-4.79111	0.228088	5.83022e-98	3.14132e-94
ENSG00000153234	NR4A2	nuclear receptor subfamily 4 group A member 2 [Source:HGNC Symbol;Acc:HGNC:7981]	241.86	-4.66715	0.23371	1.00695e-88	4.06908e-85
ENSG00000120738	EGR1	early growth response 1 [Source:HGNC Symbol;Acc:HGNC:3238]	2066.78	-4.33695	0.247931	1.63244e-68	5.27735e-65
ENSG00000142178	SIK1	salt inducible kinase 1 [Source:HGNC Symbol;Acc:HGNC:11142]	635.034	-2.33169	0.151356	1.50651e-53	4.05855e-50
ENSG00000119508	NR4A3	nuclear receptor subfamily 4 group A member 3 [Source:HGNC Symbol;Acc:HGNC:7982]	154.943	-4.44504	0.289268	2.7466e-53	6.34229e-50
ENSG00000128016	ZFP36	ZFP36 ring finger protein [Source:HGNC Symbol;Acc:HGNC:12862]	1652.24	-2.62996	0.179538	1.37677e-48	2.78176e-45
ENSG00000159388	BTG2	BTG anti-proliferation factor 2 [Source:HGNC Symbol;Acc:HGNC:1131]	2717.31	-2.2713	0.158906	2.40559e-46	4.32045e-43
ENSG00000162772	ATF3	activating transcription factor 3 [Source:HGNC Symbol;Acc:HGNC:785]	544.968	-3.40542	0.240446	1.5528e-45	2.50995e-42
ENSG00000177606	JUN	Jun proto-oncogene, AP-1 transcription factor subunit [Source:HGNC Symbol;Acc:HGNC:6204]	1779.72	-2.31004	0.164217	6.05662e-45	8.89993e-42
ENSG00000142871	CCN1	cellular communication network factor 1 [Source:HGNC Symbol;Acc:HGNC:2654]	1793.83	-2.29252	0.17798	5.77434e-38	7.77804e-35
ENSG00000160888	IER2	immediate early response 2 [Source:HGNC Symbol;Acc:HGNC:28871]	1428.91	-1.77687	0.143561	3.47677e-35	4.32296e-32
ENSG00000139318	DUSP6	dual specificity phosphatase 6 [Source:HGNC Symbol;Acc:HGNC:3072]	1488.37	-1.27035	0.106328	6.69671e-33	7.73183e-30
ENSG00000116741	RGS2	regulator of G protein signaling 2 [Source:HGNC Symbol;Acc:HGNC:9998]	402.135	-2.17078	0.186769	3.15642e-31	3.40136e-28
ENSG00000114737	CISH	cytokine inducible SH2 containing protein [Source:HGNC Symbol;Acc:HGNC:1984]	1498.02	-1.53499	0.135191	7.06268e-30	7.13507e-27
ENSG00000204569	PPP1R10	protein phosphatase 1 regulatory subunit 10 [Source:HGNC Symbol;Acc:HGNC:9284]	2326.05	-0.619112	0.0550453	2.38749e-29	2.27008e-26
ENSG00000095794	CREM	cAMP responsive element modulator [Source:HGNC Symbol;Acc:HGNC:2352]	472.835	-0.903666	0.0834085	2.36956e-27	2.12786e-24
ENSG00000171223	JUNB	JunB proto-oncogene, AP-1 transcription factor subunit [Source:HGNC Symbol;Acc:HGNC:6205]	1430.6	-2.97358	0.274938	2.90811e-27	2.47404e-24
ENSG00000144655	CSRNP1	cysteine and serine rich nuclear protein 1 [Source:HGNC Symbol;Acc:HGNC:14300]	596.98	-1.41521	0.142473	2.98524e-23	2.41267e-20
ENSG00000130844	ZNF331	zinc finger protein 331 [Source:HGNC Symbol;Acc:HGNC:15489]	588.495	-1.03773	0.105514	7.95412e-23	6.1224e-20
ENSG00000090104	RGS1	regulator of G protein signaling 1 [Source:HGNC Symbol;Acc:HGNC:9991]	108.118	-3.13267	0.321478	1.94556e-22	1.42946e-19
ENSG00000178878	APOLD1	apolipoprotein L domain containing 1 [Source:HGNC Symbol;Acc:HGNC:25268]	187.613	-1.77235	0.186406	1.94298e-21	1.36549e-18
ENSG00000131910	NR0B2	nuclear receptor subfamily 0 group B member 2 [Source:HGNC Symbol;Acc:HGNC:7961]	131.074	-1.63145	0.172364	2.93056e-21	1.97373e-18
ENSG00000179388	EGR3	early growth response 3 [Source:HGNC Symbol;Acc:HGNC:3240]	71.074	-2.67625	0.288071	1.53932e-20	9.95262e-18
ENSG00000171174	RBKS	ribokinase [Source:HGNC Symbol;Acc:HGNC:30325]	851.252	-1.0132	0.110463	4.62814e-20	2.87728e-17
ENSG00000119986	AVPI1	arginine vasopressin induced 1 [Source:HGNC Symbol;Acc:HGNC:30898]	236.3	-1.12784	0.12329	5.80496e-20	3.47523e-17
ENSG00000159200	RCAN1	regulator of calcineurin 1 [Source:HGNC Symbol;Acc:HGNC:3040]	2783.35	-1.06228	0.117731	1.83142e-19	1.02079e-16
ENSG00000204323	SMIM5	small integral membrane protein 5 [Source:HGNC Symbol;Acc:HGNC:40030]	672.383	-1.47876	0.164015	1.95076e-19	1.05107e-16
ENSG00000122877	EGR2	early growth response 2 [Source:HGNC Symbol;Acc:HGNC:3239]	101.951	-2.82368	0.314123	2.49254e-19	1.29966e-16
ENSG00000148339	SLC25A25	solute carrier family 25 member 25 [Source:HGNC Symbol;Acc:HGNC:20663]	810.011	-1.03474	0.116271	5.61647e-19	2.83702e-16
ENSG00000067064	IDI1	isopentenyl-diphosphate delta isomerase 1 [Source:HGNC Symbol;Acc:HGNC:5387]	1032.63	-0.692621	0.0779486	6.35702e-19	3.11378e-16
ENSG00000114315	HES1	hes family bHLH transcription factor 1 [Source:HGNC Symbol;Acc:HGNC:5192]	819.618	-1.05105	0.120169	2.20198e-18	1.04685e-15
ENSG00000113070	HBEGF	heparin binding EGF like growth factor [Source:HGNC Symbol;Acc:HGNC:3059]	339.04	-1.82271	0.209658	3.50699e-18	1.57464e-15
ENSG00000130513	GDF15	growth differentiation factor 15 [Source:HGNC Symbol;Acc:HGNC:30142]	871.793	-2.02338	0.23562	8.89101e-18	3.78195e-15
ENSG00000138166	DUSP5	dual specificity phosphatase 5 [Source:HGNC Symbol;Acc:HGNC:3071]	303.544	-1.52711	0.181489	3.95218e-17	1.59708e-14
ENSG00000108551	RASD1	ras related dexamethasone induced 1 [Source:HGNC Symbol;Acc:HGNC:15828]	806.531	-2.53816	0.312107	4.21022e-16	1.44796e-13
ENSG00000136826	KLF4	Kruppel like factor 4 [Source:HGNC Symbol;Acc:HGNC:6348]	278.217	-1.35096	0.166235	4.40767e-16	1.48428e-13
ENSG00000158050	DUSP2	dual specificity phosphatase 2 [Source:HGNC Symbol;Acc:HGNC:3068]	52.8428	-2.36797	0.294908	9.78488e-16	3.22781e-13
ENSG00000175906	ARL4D	ADP ribosylation factor like GTPase 4D [Source:HGNC Symbol;Acc:HGNC:656]	589.926	-0.98341	0.123292	1.50814e-15	4.77992e-13
ENSG00000134107	BHLHE40	basic helix-loop-helix family member e40 [Source:HGNC Symbol;Acc:HGNC:1046]	2972.99	-0.696438	0.088454	3.44983e-15	1.05213e-12
ENSG00000137331	IER3	immediate early response 3 [Source:HGNC Symbol;Acc:HGNC:5392]	894.682	-1.42898	0.182472	4.83164e-15	1.39462e-12
ENSG00000185022	MAFF	MAF bZIP transcription factor F [Source:HGNC Symbol;Acc:HGNC:6780]	215.026	-2.1967	0.286367	1.7073e-14	4.52407e-12
ENSG00000234851	RPL23AP42	ribosomal protein L23a pseudogene 42 [Source:HGNC Symbol;Acc:HGNC:35942]	463.811	-1.2193	0.159304	1.94946e-14	5.08243e-12
ENSG00000244716	BX679664.3	ribosomal protein L17 (RPL17) pseudogene	31.5304	-1.57884	0.207072	2.44862e-14	6.28245e-12
ENSG00000259120	SMIM6	small integral membrane protein 6 [Source:HGNC Symbol;Acc:HGNC:40032]	289.971	-1.21127	0.159474	3.06883e-14	7.75072e-12
ENSG00000130522	JUND	JunD proto-oncogene, AP-1 transcription factor subunit [Source:HGNC Symbol;Acc:HGNC:6206]	1843.34	-1.21028	0.159704	3.50292e-14	8.55743e-12
ENSG00000128294	TPST2	tyrosylprotein sulfotransferase 2 [Source:HGNC Symbol;Acc:HGNC:12021]	1011.98	-0.685086	0.0908795	4.75786e-14	1.09866e-11
ENSG00000226674	TEX41	testis expressed 41 [Source:HGNC Symbol;Acc:HGNC:48667]	131.513	-1.20388	0.16255	1.29965e-13	2.83886e-11
ENSG00000213178	RPL22P1	ribosomal protein L22 pseudogene 1 [Source:HGNC Symbol;Acc:HGNC:17998]	166.561	-1.29599	0.180265	6.51101e-13	1.2097e-10
ENSG00000099860	GADD45B	growth arrest and DNA damage inducible beta [Source:HGNC Symbol;Acc:HGNC:4096]	1177.83	-1.32475	0.185011	8.04578e-13	1.47786e-10
ENSG00000197279	ZNF165	zinc finger protein 165 [Source:HGNC Symbol;Acc:HGNC:12953]	101.729	-1.02155	0.143242	9.92121e-13	1.76227e-10
ENSG00000143333	RGS16	regulator of G protein signaling 16 [Source:HGNC Symbol;Acc:HGNC:9997]	160.834	-1.24564	0.175501	1.26903e-12	2.18219e-10
ENSG00000198618	PPIAP22	peptidylprolyl isomerase A pseudogene 22 [Source:HGNC Symbol;Acc:HGNC:17236]	31.2669	-1.46988	0.209655	2.36716e-12	3.78839e-10
ENSG00000198712	MT-CO2	mitochondrially encoded cytochrome c oxidase II [Source:HGNC Symbol;Acc:HGNC:7421]	839705	-0.939187	0.136527	6.02268e-12	9.01394e-10
ENSG00000198938	MT-CO3	mitochondrially encoded cytochrome c oxidase III [Source:HGNC Symbol;Acc:HGNC:7422]	1.41061e+06	-0.956399	0.1404	9.62812e-12	1.41481e-09
ENSG00000198763	MT-ND2	mitochondrially encoded NADH:ubiquinone oxidoreductase core subunit 2 [Source:HGNC Symbol;Acc:HGNC:7456]	549727	-0.940127	0.138262	1.04903e-11	1.50629e-09
ENSG00000213860	RPL21P75	ribosomal protein L21 pseudogene 75 [Source:HGNC Symbol;Acc:HGNC:36460]	95.1463	-1.18684	0.174842	1.13664e-11	1.6089e-09
ENSG00000105649	RAB3A	RAB3A, member RAS oncogene family [Source:HGNC Symbol;Acc:HGNC:9777]	156.346	-0.791314	0.116951	1.32185e-11	1.79549e-09
ENSG00000172974	AC007318.1	voltage-dependent anion channel 2 (VDAC2) pseudogene	86.6514	-1.33168	0.196928	1.35851e-11	1.81479e-09
ENSG00000173838	MARCHF10	membrane associated ring-CH-type finger 10 [Source:HGNC Symbol;Acc:HGNC:26655]	55.6501	-1.27798	0.190074	1.773e-11	2.2927e-09
ENSG00000242048	AC093583.1	uncharacterized LOC644090 [Source:NCBI gene;Acc:644090]	205.933	-1.51227	0.22647	2.42926e-11	2.99745e-09
ENSG00000212802	RPL15P3	ribosomal protein L15 pseudogene 3 [Source:HGNC Symbol;Acc:HGNC:21538]	264.148	-1.1684	0.176918	3.99661e-11	4.68124e-09
ENSG00000184545	DUSP8	dual specificity phosphatase 8 [Source:HGNC Symbol;Acc:HGNC:3074]	179.544	-1.22587	0.186402	4.81641e-11	5.52145e-09
ENSG00000244313	AC024293.1	ribosomal protein S10 (RPS10) pseudogene	131.62	-1.5165	0.231938	6.21764e-11	6.97931e-09
ENSG00000184557	SOCS3	suppressor of cytokine signaling 3 [Source:HGNC Symbol;Acc:HGNC:19391]	630.752	-2.07553	0.320032	8.85138e-11	9.47508e-09
ENSG00000177432	NAP1L5	nucleosome assembly protein 1 like 5 [Source:HGNC Symbol;Acc:HGNC:19968]	214.506	-0.648744	0.10013	9.23364e-11	9.75507e-09
ENSG00000176532	PRR15	proline rich 15 [Source:HGNC Symbol;Acc:HGNC:22310]	343.687	-0.741225	0.114513	9.61879e-11	1.0096e-08
ENSG00000118523	CCN2	cellular communication network factor 2 [Source:HGNC Symbol;Acc:HGNC:2500]	3498.87	-0.95149	0.147248	1.03454e-10	1.06706e-08
ENSG00000178429	RPS3AP5	RPS3A pseudogene 5 [Source:HGNC Symbol;Acc:HGNC:23744]	32.0467	-1.31884	0.204774	1.19111e-10	1.20332e-08
ENSG00000004799	PDK4	pyruvate dehydrogenase kinase 4 [Source:HGNC Symbol;Acc:HGNC:8812]	1962.24	-1.1985	0.186604	1.33882e-10	1.32765e-08
ENSG00000258655	ARHGAP5-AS1	ARHGAP5 antisense RNA 1 (head to head) [Source:HGNC Symbol;Acc:HGNC:20279]	104.926	-0.410841	0.0639773	1.34792e-10	1.32852e-08
ENSG00000235174	RPL39P3	ribosomal protein L39 pseudogene 3 [Source:HGNC Symbol;Acc:HGNC:21383]	619.316	-1.20392	0.187508	1.35686e-10	1.32923e-08
ENSG00000196449	YRDC	yrdC N6-threonylcarbamoyltransferase domain containing [Source:HGNC Symbol;Acc:HGNC:28905]	290.056	-0.442838	0.0690994	1.46756e-10	1.42045e-08
ENSG00000231856	AL162377.1	novel transcript	35.105	-0.679584	0.106164	1.54098e-10	1.4652e-08
ENSG00000224837	GCSHP5	glycine cleavage system protein H pseudogene 5 [Source:HGNC Symbol;Acc:HGNC:44195]	86.2887	-1.46218	0.22908	1.73837e-10	1.63366e-08
ENSG00000231312	MAP4K3-DT	MAP4K3 divergent transcript [Source:HGNC Symbol;Acc:HGNC:54056]	289.166	-0.441557	0.06966	2.31639e-10	2.10349e-08
ENSG00000240409	MTATP8P1	MT-ATP8 pseudogene 1 [Source:HGNC Symbol;Acc:HGNC:44571]	131.203	-1.65823	0.261899	2.42682e-10	2.17928e-08
ENSG00000139239	RPL14P1	ribosomal protein L14 pseudogene 1 [Source:HGNC Symbol;Acc:HGNC:31384]	50.264	-0.979184	0.155209	2.81215e-10	2.47041e-08
ENSG00000198886	MT-ND4	mitochondrially encoded NADH:ubiquinone oxidoreductase core subunit 4 [Source:HGNC Symbol;Acc:HGNC:7459]	1.59249e+06	-0.8203	0.130516	3.27728e-10	2.81777e-08
ENSG00000114854	TNNC1	troponin C1, slow skeletal and cardiac type [Source:HGNC Symbol;Acc:HGNC:11943]	186.626	-1.10973	0.177092	3.69453e-10	3.14307e-08
ENSG00000116285	ERRFI1	ERBB receptor feedback inhibitor 1 [Source:HGNC Symbol;Acc:HGNC:18185]	2031.78	-1.51914	0.242903	3.99853e-10	3.33155e-08
ENSG00000187193	MT1X	metallothionein 1X [Source:HGNC Symbol;Acc:HGNC:7405]	1920.01	-1.33933	0.214369	4.16321e-10	3.43598e-08
ENSG00000102804	TSC22D1	TSC22 domain family member 1 [Source:HGNC Symbol;Acc:HGNC:16826]	5394.18	-0.439025	0.0703503	4.36043e-10	3.54337e-08
ENSG00000078804	TP53INP2	tumor protein p53 inducible nuclear protein 2 [Source:HGNC Symbol;Acc:HGNC:16104]	1905.55	-0.471067	0.0757337	4.9702e-10	3.97714e-08
ENSG00000179094	PER1	period circadian regulator 1 [Source:HGNC Symbol;Acc:HGNC:8845]	1336.68	-1.24435	0.200141	5.05486e-10	4.02496e-08
ENSG00000198899	MT-ATP6	mitochondrially encoded ATP synthase membrane subunit 6 [Source:HGNC Symbol;Acc:HGNC:7414]	632486	-0.869639	0.139913	5.11414e-10	4.0522e-08
ENSG00000173253	DMRT2	doublesex and mab-3 related transcription factor 2 [Source:HGNC Symbol;Acc:HGNC:2935]	901.51	-1.08384	0.174637	5.42515e-10	4.27766e-08
ENSG00000175193	PARL	presenilin associated rhomboid like [Source:HGNC Symbol;Acc:HGNC:18253]	886.167	-0.587975	0.0947825	5.52542e-10	4.33558e-08
ENSG00000214389	RPS3AP26	RPS3A pseudogene 26 [Source:HGNC Symbol;Acc:HGNC:36513]	71.3051	-1.5629	0.252322	5.86214e-10	4.57756e-08
ENSG00000181577	C6orf223	chromosome 6 open reading frame 223 [Source:HGNC Symbol;Acc:HGNC:28692]	63.526	-1.13611	0.183717	6.24945e-10	4.85654e-08
ENSG00000151418	ATP6V1G3	ATPase H+ transporting V1 subunit G3 [Source:HGNC Symbol;Acc:HGNC:18265]	461.387	-1.42745	0.231266	6.72877e-10	5.114e-08
ENSG00000158825	CDA	cytidine deaminase [Source:HGNC Symbol;Acc:HGNC:1712]	203.994	-0.943353	0.153107	7.21063e-10	5.44638e-08
ENSG00000183844	FAM3B	FAM3 metabolism regulating signaling molecule B [Source:HGNC Symbol;Acc:HGNC:1253]	365.434	-0.893118	0.145211	7.72436e-10	5.78039e-08
ENSG00000127528	KLF2	Kruppel like factor 2 [Source:HGNC Symbol;Acc:HGNC:6347]	550.293	-1.20015	0.19535	8.06671e-10	6.00877e-08
ENSG00000143878	RHOB	ras homolog family member B [Source:HGNC Symbol;Acc:HGNC:668]	4942.14	-0.837961	0.136797	9.03618e-10	6.70004e-08
ENSG00000198727	MT-CYB	mitochondrially encoded cytochrome b [Source:HGNC Symbol;Acc:HGNC:7427]	810224	-0.879677	0.143769	9.43619e-10	6.90166e-08
ENSG00000112530	PACRG	parkin coregulated [Source:HGNC Symbol;Acc:HGNC:19152]	231.693	-0.625863	0.102424	9.93256e-10	7.19955e-08
ENSG00000125812	GZF1	GDNF inducible zinc finger protein 1 [Source:HGNC Symbol;Acc:HGNC:15808]	480.094	-0.373039	0.0611743	1.07421e-09	7.71715e-08
ENSG00000235552	RPL6P27	ribosomal protein L6 pseudogene 27 [Source:HGNC Symbol;Acc:HGNC:36133]	278.146	-0.987868	0.162035	1.08323e-09	7.74749e-08
ENSG00000176907	TCIM	transcriptional and immune response regulator [Source:HGNC Symbol;Acc:HGNC:1357]	1234.77	-0.930089	0.152614	1.09862e-09	7.82294e-08
ENSG00000213442	RPL18AP3	ribosomal protein L18a pseudogene 3 [Source:HGNC Symbol;Acc:HGNC:31387]	152.169	-1.33199	0.21934	1.2575e-09	8.83752e-08
ENSG00000116717	GADD45A	growth arrest and DNA damage inducible alpha [Source:HGNC Symbol;Acc:HGNC:4095]	1835.58	-0.674525	0.111369	1.38991e-09	9.62553e-08
ENSG00000117143	UAP1	UDP-N-acetylglucosamine pyrophosphorylase 1 [Source:HGNC Symbol;Acc:HGNC:12457]	808.532	-0.508561	0.0844245	1.70313e-09	1.14706e-07
ENSG00000184905	TCEAL2	transcription elongation factor A like 2 [Source:HGNC Symbol;Acc:HGNC:29818]	248.903	-0.810758	0.134891	1.84992e-09	1.21061e-07
ENSG00000125538	IL1B	interleukin 1 beta [Source:HGNC Symbol;Acc:HGNC:5992]	47.0662	-1.67625	0.278974	1.87114e-09	1.21956e-07
ENSG00000130164	LDLR	low density lipoprotein receptor [Source:HGNC Symbol;Acc:HGNC:6547]	343.109	-1.32282	0.220733	2.0616e-09	1.32237e-07
ENSG00000112312	GMNN	geminin DNA replication inhibitor [Source:HGNC Symbol;Acc:HGNC:17493]	324.534	-0.666133	0.111298	2.16226e-09	1.37601e-07
ENSG00000136158	SPRY2	sprouty RTK signaling antagonist 2 [Source:HGNC Symbol;Acc:HGNC:11270]	480.042	-0.49666	0.0831727	2.35183e-09	1.47345e-07
ENSG00000156298	TSPAN7	tetraspanin 7 [Source:HGNC Symbol;Acc:HGNC:11854]	1179.68	-0.591235	0.0990068	2.34843e-09	1.47345e-07
ENSG00000107485	GATA3	GATA binding protein 3 [Source:HGNC Symbol;Acc:HGNC:4172]	999.942	-0.643811	0.108141	2.62545e-09	1.63222e-07
ENSG00000166426	CRABP1	cellular retinoic acid binding protein 1 [Source:HGNC Symbol;Acc:HGNC:2338]	185.78	-1.51753	0.25546	2.84358e-09	1.74766e-07
ENSG00000145088	EAF2	ELL associated factor 2 [Source:HGNC Symbol;Acc:HGNC:23115]	543.06	-1.10572	0.186336	2.95566e-09	1.80284e-07
ENSG00000176387	HSD11B2	hydroxysteroid 11-beta dehydrogenase 2 [Source:HGNC Symbol;Acc:HGNC:5209]	12919.8	-0.92005	0.155417	3.22197e-09	1.95056e-07
ENSG00000187479	C11orf96	chromosome 11 open reading frame 96 [Source:HGNC Symbol;Acc:HGNC:38675]	476.942	-1.46369	0.247483	3.33266e-09	2.01004e-07
ENSG00000234797	RPS3AP6	RPS3A pseudogene 6 [Source:HGNC Symbol;Acc:HGNC:18630]	152.071	-1.22666	0.20779	3.56111e-09	2.13076e-07
ENSG00000256060	TRAPPC2B	trafficking protein particle complex 2B [Source:HGNC Symbol;Acc:HGNC:10710]	98.0137	-0.565576	0.0958137	3.57236e-09	2.13076e-07
ENSG00000229119	AC026403.1	60S acidic ribosomal protein (RPLP0) pseudogene	176.259	-1.14438	0.194797	4.23615e-09	2.49902e-07
ENSG00000166199	ALKBH3	alkB homolog 3, alpha-ketoglutaratedependent dioxygenase [Source:HGNC Symbol;Acc:HGNC:30141]	375.199	-0.471314	0.0803351	4.44158e-09	2.58251e-07
ENSG00000136003	ISCU	iron-sulfur cluster assembly enzyme [Source:HGNC Symbol;Acc:HGNC:29882]	6151.83	-0.52169	0.0889565	4.50338e-09	2.60906e-07
ENSG00000134480	CCNH	cyclin H [Source:HGNC Symbol;Acc:HGNC:1594]	642.882	-0.455483	0.0776884	4.54716e-09	2.62501e-07
ENSG00000259001	AL355075.4	ribonuclease P RNA component H1	54.25	-2.26758	0.386857	4.58555e-09	2.63775e-07
ENSG00000241506	PSMC1P1	proteasome 26S subunit, ATPase 1 pseudogene 1 [Source:HGNC Symbol;Acc:HGNC:30147]	131.843	-0.934703	0.159837	4.98017e-09	2.81569e-07
ENSG00000087074	PPP1R15A	protein phosphatase 1 regulatory subunit 15A [Source:HGNC Symbol;Acc:HGNC:14375]	879.663	-0.719942	0.123277	5.21964e-09	2.91939e-07
ENSG00000162399	BSND	barttin CLCNK type accessory subunit beta [Source:HGNC Symbol;Acc:HGNC:16512]	772.2	-0.738768	0.126664	5.46013e-09	3.02252e-07
ENSG00000165775	FUNDC2	FUN14 domain containing 2 [Source:HGNC Symbol;Acc:HGNC:24925]	2160.03	-0.512848	0.0879734	5.55657e-09	3.05498e-07
ENSG00000198888	MT-ND1	mitochondrially encoded NADH:ubiquinone oxidoreductase core subunit 1 [Source:HGNC Symbol;Acc:HGNC:7455]	615456	-0.838567	0.144131	5.95258e-09	3.26161e-07
ENSG00000240891	PLCXD2	phosphatidylinositol specific phospholipase C X domain containing 2 [Source:HGNC Symbol;Acc:HGNC:26462]	121.034	-0.95391	0.164321	6.4308e-09	3.4765e-07
ENSG00000091947	TMEM101	transmembrane protein 101 [Source:HGNC Symbol;Acc:HGNC:28653]	1342.36	-0.688888	0.118906	6.89099e-09	3.66426e-07
ENSG00000133169	BEX1	brain expressed X-linked 1 [Source:HGNC Symbol;Acc:HGNC:1036]	108.899	-0.920953	0.158962	6.89146e-09	3.66426e-07
ENSG00000073756	PTGS2	prostaglandin-endoperoxide synthase 2 [Source:HGNC Symbol;Acc:HGNC:9605]	96.4785	-1.07917	0.186365	7.01372e-09	3.70489e-07
ENSG00000159445	THEM4	thioesterase superfamily member 4 [Source:HGNC Symbol;Acc:HGNC:17947]	778.112	-0.397819	0.0688307	7.48475e-09	3.91723e-07
ENSG00000210082	MT-RNR2	mitochondrially encoded 16S rRNA [Source:HGNC Symbol;Acc:HGNC:7471]	1.02437e+06	-0.858738	0.148581	7.4884e-09	3.91723e-07
ENSG00000111906	HDDC2	HD domain containing 2 [Source:HGNC Symbol;Acc:HGNC:21078]	1562.84	-0.605668	0.105041	8.11611e-09	4.21829e-07
ENSG00000167863	ATP5PD	ATP synthase peripheral stalk subunit d [Source:HGNC Symbol;Acc:HGNC:845]	4359.36	-0.67169	0.116751	8.75855e-09	4.4642e-07
ENSG00000211459	MT-RNR1	mitochondrially encoded 12S rRNA [Source:HGNC Symbol;Acc:HGNC:7470]	149589	-0.938043	0.163076	8.8102e-09	4.4642e-07
ENSG00000271826	PLS3-AS1	PLS3 antisense RNA 1 [Source:HGNC Symbol;Acc:HGNC:50343]	24.6109	-0.935447	0.162614	8.79094e-09	4.4642e-07
ENSG00000104140	RHOV	ras homolog family member V [Source:HGNC Symbol;Acc:HGNC:18313]	44.1746	-1.10201	0.191978	9.45255e-09	4.73295e-07
ENSG00000169714	CNBP	CCHC-type zinc finger nucleic acid binding protein [Source:HGNC Symbol;Acc:HGNC:13164]	6411.29	-0.425283	0.0741058	9.5313e-09	4.75506e-07
ENSG00000185274	GALNT17	polypeptide N-acetylgalactosaminyltransferase 17 [Source:HGNC Symbol;Acc:HGNC:16347]	196.199	-1.04171	0.181771	9.99146e-09	4.96929e-07
ENSG00000221869	CEBPD	CCAAT enhancer binding protein delta [Source:HGNC Symbol;Acc:HGNC:1835]	805.133	-1.28406	0.224207	1.02152e-08	5.065e-07
ENSG00000154640	BTG3	BTG anti-proliferation factor 3 [Source:HGNC Symbol;Acc:HGNC:1132]	322.797	-0.604154	0.1055	1.02475e-08	5.06545e-07
ENSG00000131746	TNS4	tensin 4 [Source:HGNC Symbol;Acc:HGNC:24352]	76.3334	-1.07367	0.1876	1.04524e-08	5.15101e-07
ENSG00000139055	ERP27	endoplasmic reticulum protein 27 [Source:HGNC Symbol;Acc:HGNC:26495]	783.676	-0.703923	0.123164	1.09495e-08	5.36327e-07
ENSG00000099625	CBARP	CACN subunit beta associated regulatory protein [Source:HGNC Symbol;Acc:HGNC:28617]	46.8235	-1.58279	0.277546	1.17869e-08	5.70428e-07
ENSG00000224861	YBX1P1	Y-box binding protein 1 pseudogene 1 [Source:HGNC Symbol;Acc:HGNC:8015]	34.1515	-1.19076	0.209029	1.22217e-08	5.89708e-07
ENSG00000019102	VSIG2	V-set and immunoglobulin domain containing 2 [Source:HGNC Symbol;Acc:HGNC:17149]	92.1997	-0.921685	0.162172	1.32066e-08	6.25245e-07
ENSG00000126368	NR1D1	nuclear receptor subfamily 1 group D member 1 [Source:HGNC Symbol;Acc:HGNC:7962]	288.089	-0.82856	0.146165	1.43915e-08	6.74271e-07
ENSG00000137843	PAK6	p21 (RAC1) activated kinase 6 [Source:HGNC Symbol;Acc:HGNC:16061]	144.27	-0.549071	0.0968971	1.45708e-08	6.80702e-07
ENSG00000003147	ICA1	islet cell autoantigen 1 [Source:HGNC Symbol;Acc:HGNC:5343]	526.476	-0.56854	0.100361	1.47058e-08	6.85027e-07
ENSG00000176490	DIRAS1	DIRAS family GTPase 1 [Source:HGNC Symbol;Acc:HGNC:19127]	134.768	-0.771881	0.136299	1.48626e-08	6.90342e-07
ENSG00000186594	MIR22HG	MIR22 host gene [Source:HGNC Symbol;Acc:HGNC:28219]	1105.46	-0.539963	0.0955215	1.57862e-08	7.26975e-07
ENSG00000171612	SLC25A33	solute carrier family 25 member 33 [Source:HGNC Symbol;Acc:HGNC:29681]	448.394	-0.496047	0.0879854	1.7221e-08	7.84115e-07
ENSG00000183888	SRARP	steroid receptor associated and regulated protein [Source:HGNC Symbol;Acc:HGNC:28339]	88.9397	-1.16802	0.207401	1.78445e-08	8.10219e-07
ENSG00000140519	RHCG	Rh family C glycoprotein [Source:HGNC Symbol;Acc:HGNC:18140]	3964.55	-1.16433	0.206987	1.85354e-08	8.36888e-07
ENSG00000198804	MT-CO1	mitochondrially encoded cytochrome c oxidase I [Source:HGNC Symbol;Acc:HGNC:7419]	2.7682e+06	-0.660238	0.117432	1.88408e-08	8.45951e-07
ENSG00000133134	BEX2	brain expressed X-linked 2 [Source:HGNC Symbol;Acc:HGNC:30933]	941.895	-0.53837	0.0959327	2.00047e-08	8.90788e-07
ENSG00000198355	PIM3	Pim-3 proto-oncogene, serine/threonine kinase [Source:HGNC Symbol;Acc:HGNC:19310]	1471.58	-0.84323	0.150522	2.11845e-08	9.38154e-07
ENSG00000267519	AC020916.1	novel transcript	127.601	-1.34206	0.241134	2.61264e-08	1.14757e-06
ENSG00000250934	AC016924.1	novel transcript	93.3008	-0.988352	0.17775	2.6925e-08	1.17626e-06
ENSG00000164825	DEFB1	defensin beta 1 [Source:HGNC Symbol;Acc:HGNC:2766]	12226.5	-1.14074	0.205356	2.77749e-08	1.19086e-06
ENSG00000220842	RPL21P16	ribosomal protein L21 pseudogene 16 [Source:HGNC Symbol;Acc:HGNC:31396]	43.9179	-1.32144	0.237906	2.78496e-08	1.1909e-06
ENSG00000069849	ATP1B3	ATPase Na+/K+ transporting subunit beta 3 [Source:HGNC Symbol;Acc:HGNC:806]	2099.08	-0.381902	0.0688545	2.91436e-08	1.23642e-06
ENSG00000125863	MKKS	McKusick-Kaufman syndrome [Source:HGNC Symbol;Acc:HGNC:7108]	1674.99	-0.411242	0.0741691	2.94539e-08	1.24632e-06
ENSG00000188868	ZNF563	zinc finger protein 563 [Source:HGNC Symbol;Acc:HGNC:30498]	138.458	-0.639086	0.115699	3.31932e-08	1.38999e-06
ENSG00000171735	CAMTA1	calmodulin binding transcription activator 1 [Source:HGNC Symbol;Acc:HGNC:18806]	1010.35	-0.477607	0.086482	3.33984e-08	1.39497e-06
ENSG00000165637	VDAC2	voltage dependent anion channel 2 [Source:HGNC Symbol;Acc:HGNC:12672]	3140.3	-0.326173	0.0592495	3.69029e-08	1.52557e-06
ENSG00000248275	TRIM52-AS1	TRIM52 antisense RNA 1 (head to head) [Source:HGNC Symbol;Acc:HGNC:49006]	248.809	-0.656986	0.119523	3.86879e-08	1.59528e-06
ENSG00000248527	MTATP6P1	MT-ATP6 pseudogene 1 [Source:HGNC Symbol;Acc:HGNC:44575]	98211.8	-0.827063	0.151034	4.35028e-08	1.76235e-06
ENSG00000169715	MT1E	metallothionein 1E [Source:HGNC Symbol;Acc:HGNC:7397]	3957.25	-1.26777	0.232059	4.67846e-08	1.88116e-06
ENSG00000112245	PTP4A1	protein tyrosine phosphatase 4A1 [Source:HGNC Symbol;Acc:HGNC:9634]	2150.73	-0.630791	0.115652	4.9194e-08	1.97313e-06
ENSG00000154975	CA10	carbonic anhydrase 10 [Source:HGNC Symbol;Acc:HGNC:1369]	274.637	-0.658212	0.120952	5.27129e-08	2.08836e-06
ENSG00000129158	SERGEF	secretion regulating guanine nucleotide exchange factor [Source:HGNC Symbol;Acc:HGNC:17499]	351.141	-0.596364	0.109875	5.70967e-08	2.23465e-06
ENSG00000173334	TRIB1	tribbles pseudokinase 1 [Source:HGNC Symbol;Acc:HGNC:16891]	1297.96	-0.649777	0.119779	5.80154e-08	2.26512e-06
ENSG00000137154	RPS6	ribosomal protein S6 [Source:HGNC Symbol;Acc:HGNC:10429]	25521.8	-0.537029	0.0990683	5.93359e-08	2.28903e-06
ENSG00000133983	COX16	cytochrome c oxidase assembly factor COX16 [Source:HGNC Symbol;Acc:HGNC:20213]	535.996	-0.495462	0.0913941	5.92137e-08	2.28903e-06
ENSG00000232838	PET117	PET117 cytochrome c oxidase chaperone [Source:HGNC Symbol;Acc:HGNC:40045]	48.8353	-0.768759	0.141897	6.03655e-08	2.31769e-06
ENSG00000198435	NRARP	NOTCH regulated ankyrin repeat protein [Source:HGNC Symbol;Acc:HGNC:33843]	136.185	-0.752117	0.138849	6.06737e-08	2.324e-06
ENSG00000138382	METTL5	methyltransferase like 5 [Source:HGNC Symbol;Acc:HGNC:25006]	429.199	-0.536593	0.0990981	6.13685e-08	2.33953e-06
ENSG00000213553	RPLP0P6	ribosomal protein lateral stalk subunit P0 pseudogene 6 [Source:HGNC Symbol;Acc:HGNC:36404]	34.8636	-1.1199	0.207015	6.31144e-08	2.38918e-06
ENSG00000167748	KLK1	kallikrein 1 [Source:HGNC Symbol;Acc:HGNC:6357]	1681.02	-1.95409	0.362132	6.81162e-08	2.55459e-06
ENSG00000214114	MYCBP	MYC binding protein [Source:HGNC Symbol;Acc:HGNC:7554]	406.708	-0.458686	0.0851545	7.18366e-08	2.68168e-06
ENSG00000100568	VTI1B	vesicle transport through interaction with t-SNAREs 1B [Source:HGNC Symbol;Acc:HGNC:17793]	3244.55	-0.389265	0.0723087	7.30993e-08	2.72253e-06
ENSG00000235200	LINC01702	long intergenic non-protein coding RNA 1702 [Source:HGNC Symbol;Acc:HGNC:52490]	35.5938	-1.26885	0.235941	7.53826e-08	2.78871e-06
ENSG00000139112	GABARAPL1	GABA type A receptor associated protein like 1 [Source:HGNC Symbol;Acc:HGNC:4068]	7677.29	-0.41055	0.0763413	7.53937e-08	2.78871e-06
ENSG00000214941	ZSWIM7	zinc finger SWIM-type containing 7 [Source:HGNC Symbol;Acc:HGNC:26993]	617.837	-0.540625	0.100546	7.57943e-08	2.79075e-06
ENSG00000175854	SWI5	SWI5 homologous recombination repair protein [Source:HGNC Symbol;Acc:HGNC:31412]	495.226	-0.604546	0.112536	7.78563e-08	2.86016e-06
ENSG00000129055	ANAPC13	anaphase promoting complex subunit 13 [Source:HGNC Symbol;Acc:HGNC:24540]	2116.16	-0.481675	0.089844	8.26526e-08	3.00082e-06
ENSG00000147677	EIF3H	eukaryotic translation initiation factor 3 subunit H [Source:HGNC Symbol;Acc:HGNC:3273]	4259.82	-0.38241	0.0713329	8.27991e-08	3.00082e-06
ENSG00000115363	EVA1A	eva-1 homolog A, regulator of programmed cell death [Source:HGNC Symbol;Acc:HGNC:25816]	688.548	-0.571843	0.106817	8.62859e-08	3.09939e-06
ENSG00000157349	DDX19B	DEAD-box helicase 19B [Source:HGNC Symbol;Acc:HGNC:2742]	520.657	-0.348851	0.0653231	9.27443e-08	3.29886e-06
ENSG00000147604	RPL7	ribosomal protein L7 [Source:HGNC Symbol;Acc:HGNC:10363]	19086.5	-0.604806	0.113341	9.49384e-08	3.35062e-06
ENSG00000184908	CLCNKB	chloride voltage-gated channel Kb [Source:HGNC Symbol;Acc:HGNC:2027]	8565.81	-0.736882	0.138178	9.6677e-08	3.38978e-06
ENSG00000140406	TLNRD1	talin rod domain containing 1 [Source:HGNC Symbol;Acc:HGNC:13519]	342.497	-0.78203	0.146755	9.88508e-08	3.44359e-06
ENSG00000128654	MTX2	metaxin 2 [Source:HGNC Symbol;Acc:HGNC:7506]	1223.84	-0.388656	0.0730089	1.0184e-07	3.53251e-06
ENSG00000136371	MTHFS	methenyltetrahydrofolate synthetase [Source:HGNC Symbol;Acc:HGNC:7437]	178.711	-1.04214	0.195837	1.0295e-07	3.55573e-06
ENSG00000178982	EIF3K	eukaryotic translation initiation factor 3 subunit K [Source:HGNC Symbol;Acc:HGNC:24656]	4772.66	-0.613979	0.115515	1.06568e-07	3.64194e-06
ENSG00000263400	TMEM220-AS1	TMEM220 antisense RNA 1 [Source:HGNC Symbol;Acc:HGNC:44357]	79.9268	-0.529544	0.0998269	1.12909e-07	3.82612e-06
ENSG00000137203	TFAP2A	transcription factor AP-2 alpha [Source:HGNC Symbol;Acc:HGNC:11742]	358.047	-0.670935	0.126518	1.13876e-07	3.85082e-06
ENSG00000197106	SLC6A17	solute carrier family 6 member 17 [Source:HGNC Symbol;Acc:HGNC:31399]	127.8	-0.721068	0.136	1.14554e-07	3.85762e-06
ENSG00000228106	AL392172.1	novel transcript	148.79	-0.804888	0.151798	1.1432e-07	3.85762e-06
ENSG00000175093	SPSB4	splA/ryanodine receptor domain and SOCS box containing 4 [Source:HGNC Symbol;Acc:HGNC:30630]	37.7706	-0.972786	0.183546	1.15833e-07	3.88539e-06
ENSG00000202198	AL162581.1		243.633	-2.11081	0.398342	1.16436e-07	3.88859e-06
ENSG00000074410	CA12	carbonic anhydrase 12 [Source:HGNC Symbol;Acc:HGNC:1371]	26478.7	-0.505823	0.0954547	1.1638e-07	3.88859e-06
ENSG00000112357	PEX7	peroxisomal biogenesis factor 7 [Source:HGNC Symbol;Acc:HGNC:8860]	474.274	-0.412252	0.0779136	1.21557e-07	4.05122e-06
ENSG00000117592	PRDX6	peroxiredoxin 6 [Source:HGNC Symbol;Acc:HGNC:16753]	7311	-0.386777	0.0734011	1.36897e-07	4.47031e-06
ENSG00000116752	BCAS2	BCAS2 pre-mRNA processing factor [Source:HGNC Symbol;Acc:HGNC:975]	685.327	-0.531832	0.100991	1.39309e-07	4.53131e-06
ENSG00000164162	ANAPC10	anaphase promoting complex subunit 10 [Source:HGNC Symbol;Acc:HGNC:24077]	225.9	-0.374119	0.0710424	1.39326e-07	4.53131e-06
ENSG00000227591	HSD11B1-AS1	HSD11B1 antisense RNA 1 [Source:HGNC Symbol;Acc:HGNC:54053]	48.0662	-1.03476	0.196541	1.40278e-07	4.55313e-06
ENSG00000089022	MAPKAPK5	MAPK activated protein kinase 5 [Source:HGNC Symbol;Acc:HGNC:6889]	733.091	-0.212348	0.0403389	1.40881e-07	4.56353e-06
ENSG00000272512	AL645608.7	novel transcript	35.9703	-1.57737	0.29992	1.44595e-07	4.66513e-06
ENSG00000228589	SPCS2P4	signal peptidase complex subunit 2 pseudogene 4 [Source:HGNC Symbol;Acc:HGNC:45237]	73.6541	-0.82248	0.156876	1.5809e-07	5.06012e-06
ENSG00000178105	DDX10	DEAD-box helicase 10 [Source:HGNC Symbol;Acc:HGNC:2735]	1034.88	-0.701151	0.133725	1.57801e-07	5.06012e-06
ENSG00000165704	HPRT1	hypoxanthine phosphoribosyltransferase 1 [Source:HGNC Symbol;Acc:HGNC:5157]	641.466	-0.388872	0.0743071	1.66497e-07	5.29775e-06
ENSG00000163001	CFAP36	cilia and flagella associated protein 36 [Source:HGNC Symbol;Acc:HGNC:30540]	1375.79	-0.52764	0.101045	1.77167e-07	5.57146e-06
ENSG00000100564	PIGH	phosphatidylinositol glycan anchor biosynthesis class H [Source:HGNC Symbol;Acc:HGNC:8964]	884.043	-0.421398	0.0807088	1.77752e-07	5.57898e-06
ENSG00000115944	COX7A2L	cytochrome c oxidase subunit 7A2 like [Source:HGNC Symbol;Acc:HGNC:2289]	2992.53	-0.457276	0.0876993	1.84679e-07	5.76285e-06
ENSG00000025772	TOMM34	translocase of outer mitochondrial membrane 34 [Source:HGNC Symbol;Acc:HGNC:15746]	1111.05	-0.328111	0.0629952	1.90366e-07	5.9061e-06
ENSG00000152154	TMEM178A	transmembrane protein 178A [Source:HGNC Symbol;Acc:HGNC:28517]	586.802	-0.81499	0.156488	1.90896e-07	5.91119e-06
ENSG00000119929	CUTC	cutC copper transporter [Source:HGNC Symbol;Acc:HGNC:24271]	362.379	-0.424879	0.0816072	1.92548e-07	5.92828e-06
ENSG00000168447	SCNN1B	sodium channel epithelial 1 subunit beta [Source:HGNC Symbol;Acc:HGNC:10600]	1118.87	-0.854821	0.164184	1.92441e-07	5.92828e-06
ENSG00000128463	EMC4	ER membrane protein complex subunit 4 [Source:HGNC Symbol;Acc:HGNC:28032]	1352.52	-0.349378	0.0671195	1.93678e-07	5.95173e-06
ENSG00000165685	TMEM52B	transmembrane protein 52B [Source:HGNC Symbol;Acc:HGNC:26438]	7627.53	-0.76801	0.147618	1.96412e-07	5.99739e-06
ENSG00000214194	SMIM30	small integral membrane protein 30 [Source:HGNC Symbol;Acc:HGNC:48953]	1059.05	-0.447822	0.0861228	1.9949e-07	6.0726e-06
ENSG00000184012	TMPRSS2	transmembrane serine protease 2 [Source:HGNC Symbol;Acc:HGNC:11876]	2565.59	-0.568658	0.109469	2.0507e-07	6.21904e-06
ENSG00000164172	MOCS2	molybdenum cofactor synthesis 2 [Source:HGNC Symbol;Acc:HGNC:7193]	2283.72	-0.567575	0.109458	2.15619e-07	6.46617e-06
ENSG00000100814	CCNB1IP1	cyclin B1 interacting protein 1 [Source:HGNC Symbol;Acc:HGNC:19437]	1420.97	-0.545192	0.105214	2.19817e-07	6.56769e-06
ENSG00000104267	CA2	carbonic anhydrase 2 [Source:HGNC Symbol;Acc:HGNC:1373]	7595.64	-0.589431	0.114006	2.33901e-07	6.94996e-06
ENSG00000130226	DPP6	dipeptidyl peptidase like 6 [Source:HGNC Symbol;Acc:HGNC:3010]	121.057	-1.21281	0.234578	2.33846e-07	6.94996e-06
ENSG00000225973	PIGBOS1	PIGB opposite strand 1 [Source:HGNC Symbol;Acc:HGNC:50696]	119.616	-0.547948	0.106479	2.65978e-07	7.85973e-06
ENSG00000140905	GCSH	glycine cleavage system protein H [Source:HGNC Symbol;Acc:HGNC:4208]	519.699	-0.712917	0.138549	2.66685e-07	7.86623e-06
ENSG00000106245	BUD31	BUD31 homolog [Source:HGNC Symbol;Acc:HGNC:29629]	1092.01	-0.546234	0.106188	2.6891e-07	7.91741e-06
ENSG00000215218	UBE2QL1	ubiquitin conjugating enzyme E2 Q family like 1 [Source:HGNC Symbol;Acc:HGNC:37269]	318.07	-0.784077	0.152533	2.74171e-07	8.04301e-06
ENSG00000205629	LCMT1	leucine carboxyl methyltransferase 1 [Source:HGNC Symbol;Acc:HGNC:17557]	785.021	-0.427381	0.0832258	2.81837e-07	8.23799e-06
ENSG00000123545	NDUFAF4	NADH:ubiquinone oxidoreductase complex assembly factor 4 [Source:HGNC Symbol;Acc:HGNC:21034]	486.841	-0.468742	0.0913952	2.9169e-07	8.44565e-06
ENSG00000131848	ZSCAN5A	zinc finger and SCAN domain containing 5A [Source:HGNC Symbol;Acc:HGNC:23710]	114.828	-0.33808	0.0659209	2.91943e-07	8.44565e-06
ENSG00000142449	FBN3	fibrillin 3 [Source:HGNC Symbol;Acc:HGNC:18794]	99.2795	-1.04221	0.203201	2.91345e-07	8.44565e-06
ENSG00000125445	MRPS7	mitochondrial ribosomal protein S7 [Source:HGNC Symbol;Acc:HGNC:14499]	1679.08	-0.431255	0.0841987	3.02522e-07	8.68555e-06
ENSG00000131981	LGALS3	galectin 3 [Source:HGNC Symbol;Acc:HGNC:6563]	2390.35	-0.584326	0.114286	3.17343e-07	9.0468e-06
ENSG00000128917	DLL4	delta like canonical Notch ligand 4 [Source:HGNC Symbol;Acc:HGNC:2910]	196.768	-0.614453	0.120299	3.26066e-07	9.27911e-06
ENSG00000241837	ATP5PO	ATP synthase peripheral stalk subunit OSCP [Source:HGNC Symbol;Acc:HGNC:850]	2793.21	-0.642082	0.12583	3.34693e-07	9.49119e-06
ENSG00000100362	PVALB	parvalbumin [Source:HGNC Symbol;Acc:HGNC:9704]	537.429	-1.23729	0.242624	3.40344e-07	9.58418e-06
ENSG00000156467	UQCRB	ubiquinol-cytochrome c reductase binding protein [Source:HGNC Symbol;Acc:HGNC:12582]	6595.98	-0.658836	0.129447	3.58754e-07	1.0035e-05
ENSG00000124767	GLO1	glyoxalase I [Source:HGNC Symbol;Acc:HGNC:4323]	2621.31	-0.382792	0.0752499	3.63876e-07	1.01234e-05
ENSG00000233476	EEF1A1P6	eukaryotic translation elongation factor 1 alpha 1 pseudogene 6 [Source:HGNC Symbol;Acc:HGNC:3201]	155.338	-0.652364	0.12832	3.69763e-07	1.02343e-05
ENSG00000115468	EFHD1	EF-hand domain family member D1 [Source:HGNC Symbol;Acc:HGNC:29556]	6726.41	-0.394225	0.0775627	3.72199e-07	1.02667e-05
ENSG00000254473	AL354920.1	novel transcript, antisense to UBQLN1	127.424	-0.54044	0.106389	3.77719e-07	1.03834e-05
ENSG00000203805	PLPP4	phospholipid phosphatase 4 [Source:HGNC Symbol;Acc:HGNC:23531]	246.164	-0.563579	0.110974	3.80483e-07	1.04416e-05
ENSG00000137133	HINT2	histidine triad nucleotide binding protein 2 [Source:HGNC Symbol;Acc:HGNC:18344]	1384.98	-0.708411	0.139527	3.82977e-07	1.04775e-05
ENSG00000147669	POLR2K	RNA polymerase II subunit K [Source:HGNC Symbol;Acc:HGNC:9198]	1127.29	-0.458681	0.0903417	3.83087e-07	1.04775e-05
ENSG00000156508	EEF1A1	eukaryotic translation elongation factor 1 alpha 1 [Source:HGNC Symbol;Acc:HGNC:3189]	254177	-0.443938	0.087515	3.92192e-07	1.07024e-05
ENSG00000155115	GTF3C6	general transcription factor IIIC subunit 6 [Source:HGNC Symbol;Acc:HGNC:20872]	1192.83	-0.52441	0.103478	4.02313e-07	1.09294e-05
ENSG00000221909	FAM200A	family with sequence similarity 200 member A [Source:HGNC Symbol;Acc:HGNC:25401]	230.509	-0.370999	0.0733218	4.19553e-07	1.1284e-05
ENSG00000250317	SMIM20	small integral membrane protein 20 [Source:HGNC Symbol;Acc:HGNC:37260]	867.325	-0.555239	0.110108	4.59046e-07	1.22443e-05
ENSG00000172301	COPRS	coordinator of PRMT5 and differentiation stimulator [Source:HGNC Symbol;Acc:HGNC:28848]	989.975	-0.555546	0.110245	4.67554e-07	1.24302e-05
ENSG00000173812	EIF1	eukaryotic translation initiation factor 1 [Source:HGNC Symbol;Acc:HGNC:3249]	10874.1	-0.450124	0.0893471	4.70609e-07	1.24908e-05
ENSG00000100372	SLC25A17	solute carrier family 25 member 17 [Source:HGNC Symbol;Acc:HGNC:10987]	697.029	-0.255806	0.0507894	4.73887e-07	1.25572e-05
ENSG00000163631	ALB	albumin [Source:HGNC Symbol;Acc:HGNC:399]	6805.37	-1.62673	0.323319	4.87019e-07	1.28003e-05
ENSG00000140307	GTF2A2	general transcription factor IIA subunit 2 [Source:HGNC Symbol;Acc:HGNC:4647]	639.771	-0.410417	0.0815714	4.8696e-07	1.28003e-05
ENSG00000271714	AC010501.2	novel transcript, antisense to FAM169A	28.7101	-0.663502	0.131921	4.91687e-07	1.28811e-05
ENSG00000110200	ANAPC15	anaphase promoting complex subunit 15 [Source:HGNC Symbol;Acc:HGNC:24531]	710.779	-0.555076	0.11049	5.0666e-07	1.32305e-05
ENSG00000089199	CHGB	chromogranin B [Source:HGNC Symbol;Acc:HGNC:1930]	281.509	-1.15818	0.230624	5.115e-07	1.33353e-05
ENSG00000147400	CETN2	centrin 2 [Source:HGNC Symbol;Acc:HGNC:1867]	1836.8	-0.508928	0.101375	5.15991e-07	1.34307e-05
ENSG00000175879	HOXD8	homeobox D8 [Source:HGNC Symbol;Acc:HGNC:5139]	2367.29	-0.466602	0.0929817	5.21552e-07	1.35319e-05
ENSG00000197019	SERTAD1	SERTA domain containing 1 [Source:HGNC Symbol;Acc:HGNC:17932]	348.541	-0.831273	0.165769	5.31332e-07	1.37635e-05
ENSG00000116039	ATP6V1B1	ATPase H+ transporting V1 subunit B1 [Source:HGNC Symbol;Acc:HGNC:853]	3884.98	-0.865132	0.172761	5.50884e-07	1.42472e-05
ENSG00000181061	HIGD1A	HIG1 hypoxia inducible domain family member 1A [Source:HGNC Symbol;Acc:HGNC:29527]	3562.78	-0.364665	0.0728564	5.57884e-07	1.43822e-05
ENSG00000116288	PARK7	Parkinsonism associated deglycase [Source:HGNC Symbol;Acc:HGNC:16369]	4336.99	-0.518562	0.103748	5.78423e-07	1.48407e-05
ENSG00000196531	NACA	nascent polypeptide associated complex subunit alpha [Source:HGNC Symbol;Acc:HGNC:7629]	11522.3	-0.565215	0.113174	5.90717e-07	1.50605e-05
ENSG00000131100	ATP6V1E1	ATPase H+ transporting V1 subunit E1 [Source:HGNC Symbol;Acc:HGNC:857]	5262.32	-0.470521	0.0942679	5.99689e-07	1.52025e-05
ENSG00000147614	ATP6V0D2	ATPase H+ transporting V0 subunit d2 [Source:HGNC Symbol;Acc:HGNC:18266]	3098.18	-0.715731	0.143571	6.19003e-07	1.56093e-05
ENSG00000156795	WDYHV1	WDYHV motif containing 1 [Source:HGNC Symbol;Acc:HGNC:25490]	199.179	-0.40564	0.0813886	6.2285e-07	1.56818e-05
ENSG00000119138	KLF9	Kruppel like factor 9 [Source:HGNC Symbol;Acc:HGNC:1123]	2210.56	-0.537452	0.107937	6.38104e-07	1.59418e-05
ENSG00000185883	ATP6V0C	ATPase H+ transporting V0 subunit c [Source:HGNC Symbol;Acc:HGNC:855]	75.567	-1.4886	0.29915	6.48807e-07	1.61841e-05
ENSG00000148057	IDNK	IDNK gluconokinase [Source:HGNC Symbol;Acc:HGNC:31367]	922.944	-0.760752	0.152921	6.53177e-07	1.6243e-05
ENSG00000136522	MRPL47	mitochondrial ribosomal protein L47 [Source:HGNC Symbol;Acc:HGNC:16652]	702.298	-0.486066	0.0977145	6.54684e-07	1.62555e-05
ENSG00000125144	MT1G	metallothionein 1G [Source:HGNC Symbol;Acc:HGNC:7399]	20053.7	-1.15838	0.233297	6.86177e-07	1.68818e-05
ENSG00000125166	GOT2	glutamic-oxaloacetic transaminase 2 [Source:HGNC Symbol;Acc:HGNC:4433]	4449.34	-0.28964	0.058327	6.84203e-07	1.68818e-05
ENSG00000137970	RPL7P9	ribosomal protein L7 pseudogene 9 [Source:HGNC Symbol;Acc:HGNC:37028]	427.433	-0.748123	0.150735	6.93465e-07	1.69836e-05
ENSG00000075426	FOSL2	FOS like 2, AP-1 transcription factor subunit [Source:HGNC Symbol;Acc:HGNC:3798]	2260.29	-0.823606	0.166006	7.00203e-07	1.71227e-05
ENSG00000233461	AL445524.1	novel transcript	54.1722	-0.649347	0.130917	7.05006e-07	1.72141e-05
ENSG00000198840	MT-ND3	mitochondrially encoded NADH:ubiquinone oxidoreductase core subunit 3 [Source:HGNC Symbol;Acc:HGNC:7458]	178514	-0.735403	0.148473	7.30392e-07	1.77268e-05
ENSG00000229638	RPL4P4	ribosomal protein L4 pseudogene 4 [Source:HGNC Symbol;Acc:HGNC:36179]	44.3156	-0.786146	0.158736	7.32564e-07	1.77529e-05
ENSG00000166352	IFTAP	intraflagellar transport associated protein [Source:HGNC Symbol;Acc:HGNC:25142]	340.333	-0.647294	0.130713	7.34506e-07	1.77733e-05
ENSG00000141026	MED9	mediator complex subunit 9 [Source:HGNC Symbol;Acc:HGNC:25487]	590.324	-0.346498	0.0700239	7.48729e-07	1.80709e-05
ENSG00000118939	UCHL3	ubiquitin C-terminal hydrolase L3 [Source:HGNC Symbol;Acc:HGNC:12515]	101.618	-0.700046	0.141514	7.54288e-07	1.81433e-05
ENSG00000084623	EIF3I	eukaryotic translation initiation factor 3 subunit I [Source:HGNC Symbol;Acc:HGNC:3272]	3308.65	-0.36609	0.0740192	7.58006e-07	1.82057e-05
ENSG00000185950	IRS2	insulin receptor substrate 2 [Source:HGNC Symbol;Acc:HGNC:6126]	371.12	-0.454229	0.0918751	7.65414e-07	1.83563e-05
ENSG00000102978	POLR2C	RNA polymerase II subunit C [Source:HGNC Symbol;Acc:HGNC:9189]	2340.29	-0.310471	0.062873	7.89029e-07	1.88667e-05
ENSG00000081181	ARG2	arginase 2 [Source:HGNC Symbol;Acc:HGNC:664]	2024.29	-0.683959	0.138516	7.90297e-07	1.88691e-05
ENSG00000146700	SSC4D	scavenger receptor cysteine rich family member with 4 domains [Source:HGNC Symbol;Acc:HGNC:14461]	173.86	-0.645484	0.130741	7.92929e-07	1.88997e-05
ENSG00000176396	EID2	EP300 interacting inhibitor of differentiation 2 [Source:HGNC Symbol;Acc:HGNC:28292]	292.611	-0.36738	0.0744304	7.97861e-07	1.89656e-05
ENSG00000131143	COX4I1	cytochrome c oxidase subunit 4I1 [Source:HGNC Symbol;Acc:HGNC:2265]	9739.64	-0.609307	0.12346	8.00439e-07	1.8999e-05
ENSG00000188010	MORN2	MORN repeat containing 2 [Source:HGNC Symbol;Acc:HGNC:30166]	848.489	-0.581803	0.117907	8.03974e-07	1.9027e-05
ENSG00000131730	CKMT2	creatine kinase, mitochondrial 2 [Source:HGNC Symbol;Acc:HGNC:1996]	459.228	-0.593434	0.120299	8.0976e-07	1.9108e-05
ENSG00000170315	UBB	ubiquitin B [Source:HGNC Symbol;Acc:HGNC:12463]	23004.8	-0.568286	0.115234	8.1575e-07	1.92213e-05
ENSG00000242485	MRPL20	mitochondrial ribosomal protein L20 [Source:HGNC Symbol;Acc:HGNC:14478]	1944.38	-0.505016	0.102413	8.17439e-07	1.9233e-05
ENSG00000143612	C1orf43	chromosome 1 open reading frame 43 [Source:HGNC Symbol;Acc:HGNC:29876]	6686.84	-0.370203	0.0750961	8.23471e-07	1.92907e-05
ENSG00000105379	ETFB	electron transfer flavoprotein subunit beta [Source:HGNC Symbol;Acc:HGNC:3482]	1858.39	-0.880742	0.178676	8.25327e-07	1.93062e-05
ENSG00000116898	MRPS15	mitochondrial ribosomal protein S15 [Source:HGNC Symbol;Acc:HGNC:14504]	1767.24	-0.52403	0.106329	8.29181e-07	1.93683e-05
ENSG00000188846	RPL14	ribosomal protein L14 [Source:HGNC Symbol;Acc:HGNC:10305]	9034.55	-0.51135	0.103799	8.37867e-07	1.95148e-05
ENSG00000168269	FOXI1	forkhead box I1 [Source:HGNC Symbol;Acc:HGNC:3815]	1121.69	-0.735573	0.149342	8.41786e-07	1.95498e-05
ENSG00000113068	PFDN1	prefoldin subunit 1 [Source:HGNC Symbol;Acc:HGNC:8866]	1431.2	-0.353283	0.0717305	8.43004e-07	1.955e-05
ENSG00000113575	PPP2CA	protein phosphatase 2 catalytic subunit alpha [Source:HGNC Symbol;Acc:HGNC:9299]	2690.79	-0.380102	0.0771829	8.44913e-07	1.95622e-05
ENSG00000170860	LSM3	LSM3 homolog, U6 small nuclear RNA and mRNA degradation associated [Source:HGNC Symbol;Acc:HGNC:17874]	1554.8	-0.60847	0.123628	8.57687e-07	1.97568e-05
ENSG00000120533	ENY2	ENY2 transcription and export complex 2 subunit [Source:HGNC Symbol;Acc:HGNC:24449]	1318.5	-0.429194	0.0872048	8.58036e-07	1.97568e-05
ENSG00000130724	CHMP2A	charged multivesicular body protein 2A [Source:HGNC Symbol;Acc:HGNC:30216]	3137.97	-0.493271	0.100283	8.70774e-07	2.00216e-05
ENSG00000232352	SEMA3B-AS1	SEMA3B antisense RNA 1 (head to head) [Source:HGNC Symbol;Acc:HGNC:49096]	35.7236	-0.907563	0.184522	8.72247e-07	2.0027e-05
ENSG00000095932	SMIM24	small integral membrane protein 24 [Source:HGNC Symbol;Acc:HGNC:37244]	15388.7	-0.919334	0.186993	8.8141e-07	2.02087e-05
ENSG00000087302	RTRAF	RNA transcription, translation and transport factor [Source:HGNC Symbol;Acc:HGNC:23169]	1962.79	-0.453384	0.092313	9.04383e-07	2.06767e-05
ENSG00000178449	COX14	cytochrome c oxidase assembly factor COX14 [Source:HGNC Symbol;Acc:HGNC:28216]	1047.82	-0.670506	0.136753	9.43615e-07	2.14825e-05
ENSG00000172172	MRPL13	mitochondrial ribosomal protein L13 [Source:HGNC Symbol;Acc:HGNC:14278]	987.227	-0.511039	0.104312	9.62502e-07	2.18203e-05
ENSG00000253844	AC064807.2	novel transcript	128.948	-0.694835	0.141823	9.61698e-07	2.18203e-05
ENSG00000254528	AP000757.1	novel transcript, antisense to FXYD6	744.91	-0.524632	0.107078	9.60737e-07	2.18203e-05
ENSG00000130147	SH3BP4	SH3 domain binding protein 4 [Source:HGNC Symbol;Acc:HGNC:10826]	2032.79	-0.398175	0.0812851	9.65728e-07	2.18628e-05
ENSG00000204272	NBDY	negative regulator of P-body association [Source:HGNC Symbol;Acc:HGNC:50713]	779.533	-0.41559	0.0848541	9.69676e-07	2.19215e-05
ENSG00000132475	H3-3B	H3.3 histone B [Source:HGNC Symbol;Acc:HGNC:4765]	7170.04	-0.301195	0.0615576	9.93646e-07	2.23384e-05
ENSG00000146755	TRIM50	tripartite motif containing 50 [Source:HGNC Symbol;Acc:HGNC:19017]	186.74	-1.3293	0.271796	1.00417e-06	2.25124e-05
ENSG00000260963	AC026462.3	novel transcript	98.1228	-0.94442	0.193168	1.01292e-06	2.2677e-05
ENSG00000154723	ATP5PF	ATP synthase peripheral stalk subunit F6 [Source:HGNC Symbol;Acc:HGNC:847]	3762.66	-0.591296	0.120951	1.01484e-06	2.26887e-05
ENSG00000005486	RHBDD2	rhomboid domain containing 2 [Source:HGNC Symbol;Acc:HGNC:23082]	2562.76	-0.493794	0.101033	1.02138e-06	2.27092e-05
ENSG00000198417	MT1F	metallothionein 1F [Source:HGNC Symbol;Acc:HGNC:7398]	4944.49	-1.03394	0.211638	1.03203e-06	2.29144e-05
ENSG00000147687	TATDN1	TatD DNase domain containing 1 [Source:HGNC Symbol;Acc:HGNC:24220]	451.144	-0.527273	0.107962	1.04014e-06	2.29785e-05
ENSG00000259802	AC012640.4	novel transcript, antisense to MARCH6	34.4743	-0.750997	0.153773	1.0406e-06	2.29785e-05
ENSG00000137210	TMEM14B	transmembrane protein 14B [Source:HGNC Symbol;Acc:HGNC:21384]	1171.31	-0.473679	0.0969981	1.04282e-06	2.29961e-05
ENSG00000235919	ASH1L-AS1	ASH1L antisense RNA 1 [Source:HGNC Symbol;Acc:HGNC:44146]	49.3061	-0.476088	0.0975919	1.06974e-06	2.34916e-05
ENSG00000101882	NKAP	NFKB activating protein [Source:HGNC Symbol;Acc:HGNC:29873]	336.966	-0.370123	0.0760202	1.12308e-06	2.45317e-05
ENSG00000107262	BAG1	BAG cochaperone 1 [Source:HGNC Symbol;Acc:HGNC:937]	2962.48	-0.434242	0.0892575	1.14432e-06	2.49619e-05
ENSG00000075914	EXOSC7	exosome component 7 [Source:HGNC Symbol;Acc:HGNC:28112]	782.233	-0.566466	0.116522	1.16539e-06	2.51166e-05
ENSG00000213523	SRA1	steroid receptor RNA activator 1 [Source:HGNC Symbol;Acc:HGNC:11281]	733.144	-0.485117	0.0997855	1.1644e-06	2.51166e-05
ENSG00000156110	ADK	adenosine kinase [Source:HGNC Symbol;Acc:HGNC:257]	681.964	-0.403	0.0829038	1.1676e-06	2.51305e-05
ENSG00000231770	TMEM44-AS1	TMEM44 antisense RNA 1 [Source:HGNC Symbol;Acc:HGNC:44272]	214.905	-0.679118	0.140102	1.25138e-06	2.66435e-05
ENSG00000167037	SGSM1	small G protein signaling modulator 1 [Source:HGNC Symbol;Acc:HGNC:29410]	249.352	-0.477596	0.0985375	1.25437e-06	2.66435e-05
ENSG00000230844	ZNF674-AS1	ZNF674 antisense RNA 1 (head to head) [Source:HGNC Symbol;Acc:HGNC:44266]	83.0374	-0.463066	0.0956009	1.27415e-06	2.69925e-05
ENSG00000133878	DUSP26	dual specificity phosphatase 26 [Source:HGNC Symbol;Acc:HGNC:28161]	114.399	-0.762296	0.157442	1.28698e-06	2.71931e-05
ENSG00000163634	THOC7	THO complex 7 [Source:HGNC Symbol;Acc:HGNC:29874]	910.815	-0.390113	0.0806512	1.31789e-06	2.77015e-05
ENSG00000173163	COMMD1	copper metabolism domain containing 1 [Source:HGNC Symbol;Acc:HGNC:23024]	654.909	-0.530907	0.109898	1.35919e-06	2.84585e-05
ENSG00000174628	IQCK	IQ motif containing K [Source:HGNC Symbol;Acc:HGNC:28556]	758.542	-0.326108	0.0676079	1.41042e-06	2.93033e-05
ENSG00000185904	LINC00839	long intergenic non-protein coding RNA 839 [Source:HGNC Symbol;Acc:HGNC:28269]	151.867	-1.04194	0.216223	1.44421e-06	2.99668e-05
ENSG00000182518	FAM104B	family with sequence similarity 104 member B [Source:HGNC Symbol;Acc:HGNC:25085]	530.009	-0.465024	0.0965554	1.46364e-06	3.02535e-05
ENSG00000183978	COA3	cytochrome c oxidase assembly factor 3 [Source:HGNC Symbol;Acc:HGNC:24990]	2880.02	-0.601224	0.12492	1.48766e-06	3.05547e-05
ENSG00000243660	ZNF487	zinc finger protein 487 [Source:HGNC Symbol;Acc:HGNC:23488]	107.902	-0.355726	0.074073	1.56799e-06	3.19429e-05
ENSG00000089009	RPL6	ribosomal protein L6 [Source:HGNC Symbol;Acc:HGNC:10362]	16219.6	-0.542889	0.113099	1.58556e-06	3.21567e-05
ENSG00000272368	AC074032.1	novel transcript, antisense to CERS5	31.5484	-0.676675	0.140987	1.59006e-06	3.22077e-05
ENSG00000180228	PRKRA	protein activator of interferon induced protein kinase EIF2AK2 [Source:HGNC Symbol;Acc:HGNC:9438]	831.43	-0.28713	0.0598326	1.59553e-06	3.22377e-05
ENSG00000123689	G0S2	G0/G1 switch 2 [Source:HGNC Symbol;Acc:HGNC:30229]	1518.79	-0.761699	0.158745	1.60054e-06	3.22582e-05
ENSG00000078967	UBE2D4	ubiquitin conjugating enzyme E2 D4 (putative) [Source:HGNC Symbol;Acc:HGNC:21647]	869.519	-0.313118	0.0652537	1.59881e-06	3.22582e-05
ENSG00000036672	USP2	ubiquitin specific peptidase 2 [Source:HGNC Symbol;Acc:HGNC:12618]	1630.09	-0.725988	0.151342	1.61057e-06	3.24199e-05
ENSG00000259826	AC072061.1	novel transcript, antisense to CDC2L5	27.9153	-0.572032	0.119281	1.62125e-06	3.25943e-05
ENSG00000175182	FAM131A	family with sequence similarity 131 member A [Source:HGNC Symbol;Acc:HGNC:28308]	323.039	-0.412813	0.0860891	1.62525e-06	3.26342e-05
ENSG00000137720	C11orf1	chromosome 11 open reading frame 1 [Source:HGNC Symbol;Acc:HGNC:1163]	856.747	-0.593919	0.123892	1.63617e-06	3.28127e-05
ENSG00000272047	GTF2H5	general transcription factor IIH subunit 5 [Source:HGNC Symbol;Acc:HGNC:21157]	803.737	-0.464308	0.0969285	1.66609e-06	3.32477e-05
ENSG00000131174	COX7B	cytochrome c oxidase subunit 7B [Source:HGNC Symbol;Acc:HGNC:2291]	4296.08	-0.633619	0.13227	1.66486e-06	3.32477e-05
ENSG00000117419	ERI3	ERI1 exoribonuclease family member 3 [Source:HGNC Symbol;Acc:HGNC:17276]	2163.45	-0.527566	0.110163	1.67659e-06	3.33748e-05
ENSG00000272360	AC116036.2	novel transcript	22.8077	-0.957607	0.200176	1.71992e-06	3.40279e-05
ENSG00000024862	CCDC28A	coiled-coil domain containing 28A [Source:HGNC Symbol;Acc:HGNC:21098]	1123.42	-0.51535	0.107711	1.71351e-06	3.40279e-05
ENSG00000108179	PPIF	peptidylprolyl isomerase F [Source:HGNC Symbol;Acc:HGNC:9259]	2192.41	-0.339407	0.0709469	1.7188e-06	3.40279e-05
ENSG00000197943	PLCG2	phospholipase C gamma 2 [Source:HGNC Symbol;Acc:HGNC:9066]	2413.89	-0.457984	0.0957218	1.71384e-06	3.40279e-05
ENSG00000109519	GRPEL1	GrpE like 1, mitochondrial [Source:HGNC Symbol;Acc:HGNC:19696]	1591.73	-0.356956	0.0746285	1.72603e-06	3.40653e-05
ENSG00000163636	PSMD6	proteasome 26S subunit, non-ATPase 6 [Source:HGNC Symbol;Acc:HGNC:9564]	1508.55	-0.377267	0.07888	1.72873e-06	3.4077e-05
ENSG00000174928	C3orf33	chromosome 3 open reading frame 33 [Source:HGNC Symbol;Acc:HGNC:26434]	244.702	-0.429847	0.0898801	1.73175e-06	3.40951e-05
ENSG00000138495	COX17	cytochrome c oxidase copper chaperone COX17 [Source:HGNC Symbol;Acc:HGNC:2264]	738.214	-0.559144	0.116987	1.7568e-06	3.44624e-05
ENSG00000148090	AUH	AU RNA binding methylglutaconyl-CoA hydratase [Source:HGNC Symbol;Acc:HGNC:890]	1591.15	-0.415879	0.087021	1.76111e-06	3.4505e-05
ENSG00000141642	ELAC1	elaC ribonuclease Z 1 [Source:HGNC Symbol;Acc:HGNC:14197]	212.695	-0.332898	0.0696992	1.78628e-06	3.49558e-05
ENSG00000154582	ELOC	elongin C [Source:HGNC Symbol;Acc:HGNC:11617]	913.897	-0.407312	0.0853071	1.80022e-06	3.51433e-05
ENSG00000114446	IFT57	intraflagellar transport 57 [Source:HGNC Symbol;Acc:HGNC:17367]	1587.63	-0.363485	0.0761675	1.82236e-06	3.55232e-05
ENSG00000170310	STX8	syntaxin 8 [Source:HGNC Symbol;Acc:HGNC:11443]	715.112	-0.573032	0.12012	1.83768e-06	3.57023e-05
ENSG00000122033	MTIF3	mitochondrial translational initiation factor 3 [Source:HGNC Symbol;Acc:HGNC:29788]	1378.64	-0.57419	0.120435	1.86405e-06	3.61711e-05
ENSG00000184831	APOO	apolipoprotein O [Source:HGNC Symbol;Acc:HGNC:28727]	681.678	-0.481955	0.101141	1.88668e-06	3.65224e-05
ENSG00000180581	SRP9P1	signal recognition particle 9 pseudogene 1 [Source:HGNC Symbol;Acc:HGNC:23402]	81.7364	-0.799241	0.167778	1.90092e-06	3.67542e-05
ENSG00000185043	CIB1	calcium and integrin binding 1 [Source:HGNC Symbol;Acc:HGNC:16920]	3275.4	-0.616635	0.129503	1.92123e-06	3.70582e-05
ENSG00000154813	DPH3	diphthamide biosynthesis 3 [Source:HGNC Symbol;Acc:HGNC:27717]	593.268	-0.393048	0.082575	1.93692e-06	3.72718e-05
ENSG00000100575	TIMM9	translocase of inner mitochondrial membrane 9 [Source:HGNC Symbol;Acc:HGNC:11819]	495.789	-0.524026	0.110143	1.95807e-06	3.75893e-05
ENSG00000264247	LINC00909	long intergenic non-protein coding RNA 909 [Source:HGNC Symbol;Acc:HGNC:44331]	331.658	-0.279209	0.058692	1.96307e-06	3.76407e-05
ENSG00000162814	SPATA17	spermatogenesis associated 17 [Source:HGNC Symbol;Acc:HGNC:25184]	174.357	-0.703564	0.147958	1.98284e-06	3.79297e-05
ENSG00000166908	PIP4K2C	phosphatidylinositol-5-phosphate 4-kinase type 2 gamma [Source:HGNC Symbol;Acc:HGNC:23786]	1899.77	-0.244314	0.0514099	2.01128e-06	3.8383e-05
ENSG00000263146	LINC01896	long intergenic non-protein coding RNA 1896 [Source:HGNC Symbol;Acc:HGNC:52715]	129.374	-1.23013	0.259504	2.13402e-06	4.03915e-05
ENSG00000148842	CNNM2	cyclin and CBS domain divalent metal cation transport mediator 2 [Source:HGNC Symbol;Acc:HGNC:103]	1083.15	-0.454196	0.0958269	2.13983e-06	4.0454e-05
ENSG00000118640	VAMP8	vesicle associated membrane protein 8 [Source:HGNC Symbol;Acc:HGNC:12647]	3388.7	-0.583749	0.123411	2.24382e-06	4.21243e-05
ENSG00000185272	RBM11	RNA binding motif protein 11 [Source:HGNC Symbol;Acc:HGNC:9897]	40.4534	-0.494322	0.104694	2.33992e-06	4.35726e-05
ENSG00000185608	MRPL40	mitochondrial ribosomal protein L40 [Source:HGNC Symbol;Acc:HGNC:14491]	1076.38	-0.564339	0.119528	2.34252e-06	4.35726e-05
ENSG00000114023	FAM162A	family with sequence similarity 162 member A [Source:HGNC Symbol;Acc:HGNC:17865]	1965.98	-0.447521	0.0948585	2.3844e-06	4.42497e-05
ENSG00000120860	WASHC3	WASH complex subunit 3 [Source:HGNC Symbol;Acc:HGNC:24256]	869.718	-0.473744	0.100542	2.45439e-06	4.54442e-05
ENSG00000105929	ATP6V0A4	ATPase H+ transporting V0 subunit a4 [Source:HGNC Symbol;Acc:HGNC:866]	4377.1	-0.435391	0.0925641	2.55518e-06	4.7041e-05
ENSG00000072954	TMEM38A	transmembrane protein 38A [Source:HGNC Symbol;Acc:HGNC:28462]	321.18	-0.455014	0.0967418	2.5588e-06	4.70539e-05
ENSG00000265458	AC132938.4	novel transcript, antisense NARF	32.1664	-0.501318	0.106607	2.57018e-06	4.7156e-05
ENSG00000100209	HSCB	HscB mitochondrial iron-sulfur cluster cochaperone [Source:HGNC Symbol;Acc:HGNC:28913]	249.49	-0.576165	0.122535	2.57554e-06	4.72007e-05
ENSG00000100612	DHRS7	dehydrogenase/reductase 7 [Source:HGNC Symbol;Acc:HGNC:21524]	2165.56	-0.418019	0.0889095	2.58098e-06	4.72166e-05
ENSG00000186468	RPS23	ribosomal protein S23 [Source:HGNC Symbol;Acc:HGNC:10410]	15706.5	-0.458118	0.0974948	2.61566e-06	4.76877e-05
ENSG00000047249	ATP6V1H	ATPase H+ transporting V1 subunit H [Source:HGNC Symbol;Acc:HGNC:18303]	2162.58	-0.264952	0.056411	2.64245e-06	4.80456e-05
ENSG00000106603	COA1	cytochrome c oxidase assembly factor 1 homolog [Source:HGNC Symbol;Acc:HGNC:21868]	1046.55	-0.31541	0.0671729	2.65956e-06	4.81941e-05
ENSG00000159173	TNNI1	troponin I1, slow skeletal type [Source:HGNC Symbol;Acc:HGNC:11945]	97.2557	-1.21031	0.257826	2.67512e-06	4.83677e-05
ENSG00000121898	CPXM2	carboxypeptidase X, M14 family member 2 [Source:HGNC Symbol;Acc:HGNC:26977]	860.618	-0.489476	0.10428	2.68119e-06	4.83691e-05
ENSG00000231205	ZNF826P	zinc finger protein 826, pseudogene [Source:HGNC Symbol;Acc:HGNC:33875]	121.282	-0.677523	0.144339	2.67966e-06	4.83691e-05
ENSG00000128581	IFT22	intraflagellar transport 22 [Source:HGNC Symbol;Acc:HGNC:21895]	1237.2	-0.355357	0.0757438	2.71129e-06	4.88032e-05
ENSG00000010626	LRRC23	leucine rich repeat containing 23 [Source:HGNC Symbol;Acc:HGNC:19138]	388.461	-0.50722	0.108132	2.72189e-06	4.88309e-05
ENSG00000048544	MRPS10	mitochondrial ribosomal protein S10 [Source:HGNC Symbol;Acc:HGNC:14502]	1059.54	-0.313549	0.0668614	2.73827e-06	4.90702e-05
ENSG00000137876	RSL24D1	ribosomal L24 domain containing 1 [Source:HGNC Symbol;Acc:HGNC:18479]	1432.02	-0.449192	0.0958645	2.79015e-06	4.98342e-05
ENSG00000139168	ZCRB1	zinc finger CCHC-type and RNA binding motif containing 1 [Source:HGNC Symbol;Acc:HGNC:29620]	975.747	-0.458597	0.0978668	2.78685e-06	4.98342e-05
ENSG00000205352	PRR13	proline rich 13 [Source:HGNC Symbol;Acc:HGNC:24528]	3892.4	-0.465181	0.0992727	2.78739e-06	4.98342e-05
ENSG00000133112	TPT1	tumor protein, translationally-controlled 1 [Source:HGNC Symbol;Acc:HGNC:12022]	85669.3	-0.563336	0.120273	2.81612e-06	5.00767e-05
ENSG00000139832	RAB20	RAB20, member RAS oncogene family [Source:HGNC Symbol;Acc:HGNC:18260]	522.182	-0.593361	0.126694	2.82109e-06	5.011e-05
ENSG00000261183	SPINT1-AS1	SPINT1 antisense RNA 1 [Source:HGNC Symbol;Acc:HGNC:53162]	293.369	-0.656668	0.14022	2.82551e-06	5.01334e-05
ENSG00000118680	MYL12B	myosin light chain 12B [Source:HGNC Symbol;Acc:HGNC:29827]	10121.2	-0.394361	0.0842524	2.85873e-06	5.06672e-05
ENSG00000167283	ATP5MG	ATP synthase membrane subunit g [Source:HGNC Symbol;Acc:HGNC:14247]	5015.34	-0.4924	0.105215	2.86964e-06	5.08048e-05
ENSG00000153774	CFDP1	craniofacial development protein 1 [Source:HGNC Symbol;Acc:HGNC:1873]	2084.7	-0.540183	0.115435	2.875e-06	5.08441e-05
ENSG00000109390	NDUFC1	NADH:ubiquinone oxidoreductase subunit C1 [Source:HGNC Symbol;Acc:HGNC:7705]	1957.84	-0.522782	0.111763	2.90232e-06	5.12152e-05
ENSG00000176261	ZBTB8OS	zinc finger and BTB domain containing 8 opposite strand [Source:HGNC Symbol;Acc:HGNC:24094]	413.258	-0.501391	0.107307	2.97551e-06	5.22216e-05
ENSG00000129625	REEP5	receptor accessory protein 5 [Source:HGNC Symbol;Acc:HGNC:30077]	5468.8	-0.370428	0.0793184	3.00991e-06	5.2711e-05
ENSG00000269933	AL031429.2	novel transcript, sense intronic to PTGER3	74.4375	-0.922837	0.197901	3.11458e-06	5.43086e-05
ENSG00000115541	HSPE1	heat shock protein family E (Hsp10) member 1 [Source:HGNC Symbol;Acc:HGNC:5269]	1265.67	-0.703967	0.150998	3.13031e-06	5.43483e-05
ENSG00000143772	ITPKB	inositol-trisphosphate 3-kinase B [Source:HGNC Symbol;Acc:HGNC:6179]	1318.11	-0.491567	0.105439	3.12987e-06	5.43483e-05
ENSG00000251599	AC116345.3	novel transcript	67.5817	-0.913301	0.196166	3.2281e-06	5.5628e-05
ENSG00000172005	MAL	mal, T cell differentiation protein [Source:HGNC Symbol;Acc:HGNC:6817]	6901.86	-0.611424	0.131334	3.23215e-06	5.56384e-05
ENSG00000160097	FNDC5	fibronectin type III domain containing 5 [Source:HGNC Symbol;Acc:HGNC:20240]	70.7979	-0.670065	0.143961	3.24786e-06	5.58494e-05
ENSG00000164972	C9orf24	chromosome 9 open reading frame 24 [Source:HGNC Symbol;Acc:HGNC:19919]	53.6165	-0.823464	0.177001	3.28226e-06	5.63211e-05
ENSG00000169189	NSMCE1	NSE1 homolog, SMC5-SMC6 complex component [Source:HGNC Symbol;Acc:HGNC:29897]	1283.47	-0.48208	0.103643	3.29744e-06	5.63375e-05
ENSG00000171552	BCL2L1	BCL2 like 1 [Source:HGNC Symbol;Acc:HGNC:992]	5416.28	-0.326395	0.0701692	3.29467e-06	5.63375e-05
ENSG00000150787	PTS	6-pyruvoyltetrahydropterin synthase [Source:HGNC Symbol;Acc:HGNC:9689]	498.625	-0.455076	0.0978704	3.32279e-06	5.65994e-05
ENSG00000144199	FAHD2B	fumarylacetoacetate hydrolase domain containing 2B [Source:HGNC Symbol;Acc:HGNC:25318]	200.057	-0.522545	0.112557	3.44241e-06	5.82041e-05
ENSG00000153363	LINC00467	long intergenic non-protein coding RNA 467 [Source:HGNC Symbol;Acc:HGNC:28227]	157.058	-0.399782	0.0862624	3.57832e-06	6.01873e-05
ENSG00000196656	AC004057.1	ribosomal protein S26 (RPS26) pseudogene	65.9479	-1.11757	0.241299	3.63084e-06	6.09438e-05
ENSG00000178057	NDUFAF3	NADH:ubiquinone oxidoreductase complex assembly factor 3 [Source:HGNC Symbol;Acc:HGNC:29918]	1724.19	-0.636781	0.137533	3.65606e-06	6.13034e-05
ENSG00000145337	PYURF	PIGY upstream reading frame [Source:HGNC Symbol;Acc:HGNC:44317]	1393.06	-0.383431	0.0828559	3.69783e-06	6.18116e-05
ENSG00000136888	ATP6V1G1	ATPase H+ transporting V1 subunit G1 [Source:HGNC Symbol;Acc:HGNC:864]	2731.73	-0.304526	0.0658372	3.73809e-06	6.2164e-05
ENSG00000148841	ITPRIP	inositol 1,4,5-trisphosphate receptor interacting protein [Source:HGNC Symbol;Acc:HGNC:29370]	440.631	-0.569847	0.123197	3.73738e-06	6.2164e-05
ENSG00000152931	PART1	prostate androgen-regulated transcript 1 [Source:HGNC Symbol;Acc:HGNC:17263]	77.6332	-1.00849	0.218091	3.76101e-06	6.24158e-05
ENSG00000162735	PEX19	peroxisomal biogenesis factor 19 [Source:HGNC Symbol;Acc:HGNC:9713]	2118.46	-0.269337	0.0582489	3.76599e-06	6.24343e-05
ENSG00000100225	FBXO7	F-box protein 7 [Source:HGNC Symbol;Acc:HGNC:13586]	4898.61	-0.360847	0.0780958	3.82677e-06	6.32474e-05
ENSG00000148303	RPL7A	ribosomal protein L7a [Source:HGNC Symbol;Acc:HGNC:10364]	21904.3	-0.42997	0.0930639	3.83448e-06	6.331e-05
ENSG00000176845	METRNL	meteorin like, glial cell differentiation regulator [Source:HGNC Symbol;Acc:HGNC:27584]	1182.25	-0.735966	0.159328	3.85229e-06	6.35392e-05
ENSG00000126653	NSRP1	nuclear speckle splicing regulatory protein 1 [Source:HGNC Symbol;Acc:HGNC:25305]	566.215	-0.492261	0.106574	3.8569e-06	6.35503e-05
ENSG00000138115	CYP2C8	cytochrome P450 family 2 subfamily C member 8 [Source:HGNC Symbol;Acc:HGNC:2622]	87.1724	-1.30578	0.282821	3.89373e-06	6.39616e-05
ENSG00000089289	IGBP1	immunoglobulin binding protein 1 [Source:HGNC Symbol;Acc:HGNC:5461]	2001.11	-0.457668	0.0991639	3.92585e-06	6.44239e-05
ENSG00000166578	IQCD	IQ motif containing D [Source:HGNC Symbol;Acc:HGNC:25168]	111.499	-0.366442	0.0794378	3.96992e-06	6.49492e-05
ENSG00000175390	EIF3F	eukaryotic translation initiation factor 3 subunit F [Source:HGNC Symbol;Acc:HGNC:3275]	3736.42	-0.358254	0.0776681	3.97614e-06	6.49851e-05
ENSG00000122034	GTF3A	general transcription factor IIIA [Source:HGNC Symbol;Acc:HGNC:4662]	1570.7	-0.467593	0.101398	3.99838e-06	6.52168e-05
ENSG00000147684	NDUFB9	NADH:ubiquinone oxidoreductase subunit B9 [Source:HGNC Symbol;Acc:HGNC:7704]	3904.94	-0.529045	0.114794	4.05328e-06	6.59791e-05
ENSG00000104671	DCTN6	dynactin subunit 6 [Source:HGNC Symbol;Acc:HGNC:16964]	463.668	-0.409614	0.0888849	4.05855e-06	6.59985e-05
ENSG00000155816	FMN2	formin 2 [Source:HGNC Symbol;Acc:HGNC:14074]	41.4136	-1.15352	0.250341	4.06992e-06	6.61168e-05
ENSG00000100442	FKBP3	FKBP prolyl isomerase 3 [Source:HGNC Symbol;Acc:HGNC:3719]	1300.24	-0.422095	0.091616	4.08101e-06	6.62303e-05
ENSG00000257261	AC008014.1	novel transcript	90.2039	-0.659802	0.143272	4.12004e-06	6.67967e-05
ENSG00000203705	TATDN3	TatD DNase domain containing 3 [Source:HGNC Symbol;Acc:HGNC:27010]	523.124	-0.309665	0.067255	4.13767e-06	6.70154e-05
ENSG00000143256	PFDN2	prefoldin subunit 2 [Source:HGNC Symbol;Acc:HGNC:8867]	624.914	-0.536041	0.116432	4.14694e-06	6.70982e-05
ENSG00000113732	ATP6V0E1	ATPase H+ transporting V0 subunit e1 [Source:HGNC Symbol;Acc:HGNC:863]	6361.56	-0.451258	0.0980272	4.15657e-06	6.71867e-05
ENSG00000103121	CMC2	C-X9-C motif containing 2 [Source:HGNC Symbol;Acc:HGNC:24447]	800.912	-0.494156	0.1074	4.20289e-06	6.75721e-05
ENSG00000126005	MMP24OS	MMP24 opposite strand [Source:HGNC Symbol;Acc:HGNC:44421]	1992.32	-0.566482	0.123205	4.26833e-06	6.83779e-05
ENSG00000051596	THOC3	THO complex 3 [Source:HGNC Symbol;Acc:HGNC:19072]	233.734	-0.480651	0.104568	4.29552e-06	6.87336e-05
ENSG00000149599	DUSP15	dual specificity phosphatase 15 [Source:HGNC Symbol;Acc:HGNC:16236]	647.372	-0.601826	0.130963	4.31953e-06	6.89929e-05
ENSG00000149100	EIF3M	eukaryotic translation initiation factor 3 subunit M [Source:HGNC Symbol;Acc:HGNC:24460]	2755.97	-0.422748	0.0920578	4.38593e-06	6.97777e-05
ENSG00000167487	KLHL26	kelch like family member 26 [Source:HGNC Symbol;Acc:HGNC:25623]	257.985	-0.517931	0.112848	4.44043e-06	7.0506e-05
ENSG00000196072	BLOC1S2	biogenesis of lysosomal organelles complex 1 subunit 2 [Source:HGNC Symbol;Acc:HGNC:20984]	711.668	-0.38955	0.084918	4.4886e-06	7.11311e-05
ENSG00000147586	MRPS28	mitochondrial ribosomal protein S28 [Source:HGNC Symbol;Acc:HGNC:14513]	549.986	-0.485398	0.105835	4.51004e-06	7.1331e-05
ENSG00000236830	CBR3-AS1	CBR3 antisense RNA 1 [Source:HGNC Symbol;Acc:HGNC:43664]	73.034	-0.595192	0.129908	4.61348e-06	7.27534e-05
ENSG00000130037	KCNA5	potassium voltage-gated channel subfamily A member 5 [Source:HGNC Symbol;Acc:HGNC:6224]	64.1193	-0.690391	0.150812	4.6986e-06	7.39515e-05
ENSG00000065320	NTN1	netrin 1 [Source:HGNC Symbol;Acc:HGNC:8029]	151.43	-0.649598	0.141976	4.75303e-06	7.46628e-05
ENSG00000113558	SKP1	S-phase kinase associated protein 1 [Source:HGNC Symbol;Acc:HGNC:10899]	6129.15	-0.396116	0.0866895	4.89199e-06	7.65481e-05
ENSG00000236882	LINC01554	long intergenic non-protein coding RNA 1554 [Source:HGNC Symbol;Acc:HGNC:24687]	122.912	-1.42748	0.312401	4.89193e-06	7.65481e-05
ENSG00000135638	EMX1	empty spiracles homeobox 1 [Source:HGNC Symbol;Acc:HGNC:3340]	1237.73	-0.7118	0.155839	4.93462e-06	7.71405e-05
ENSG00000167985	SDHAF2	succinate dehydrogenase complex assembly factor 2 [Source:HGNC Symbol;Acc:HGNC:26034]	216.401	-0.576095	0.126334	5.11298e-06	7.96975e-05
ENSG00000185088	RPS27L	ribosomal protein S27 like [Source:HGNC Symbol;Acc:HGNC:18476]	2221.65	-0.594323	0.130366	5.14313e-06	8.0013e-05
ENSG00000147419	CCDC25	coiled-coil domain containing 25 [Source:HGNC Symbol;Acc:HGNC:25591]	1412.79	-0.313948	0.0689554	5.29078e-06	8.19944e-05
ENSG00000236924	AL162411.1	novel transcript	40.8973	-0.696655	0.153081	5.34195e-06	8.255e-05
ENSG00000143353	LYPLAL1	lysophospholipase like 1 [Source:HGNC Symbol;Acc:HGNC:20440]	1528.09	-0.547228	0.120253	5.34857e-06	8.25734e-05
ENSG00000087884	AAMDC	adipogenesis associated Mth938 domain containing [Source:HGNC Symbol;Acc:HGNC:30205]	423.227	-0.6288	0.138199	5.36591e-06	8.27619e-05
ENSG00000179010	MRFAP1	Morf4 family associated protein 1 [Source:HGNC Symbol;Acc:HGNC:24549]	7406.61	-0.250389	0.055038	5.38008e-06	8.29014e-05
ENSG00000171084	FAM86JP	family with sequence similarity 86 member J, pseudogene [Source:HGNC Symbol;Acc:HGNC:44097]	99.785	-0.367885	0.0808929	5.42102e-06	8.34528e-05
ENSG00000160075	SSU72	SSU72 homolog, RNA polymerase II CTD phosphatase [Source:HGNC Symbol;Acc:HGNC:25016]	2191.62	-0.358505	0.0788359	5.429e-06	8.3496e-05
ENSG00000132254	ARFIP2	ADP ribosylation factor interacting protein 2 [Source:HGNC Symbol;Acc:HGNC:17160]	1353.48	-0.281506	0.0619189	5.45799e-06	8.3703e-05
ENSG00000184903	IMMP2L	inner mitochondrial membrane peptidase subunit 2 [Source:HGNC Symbol;Acc:HGNC:14598]	610.469	-0.323301	0.0711533	5.52674e-06	8.45168e-05
ENSG00000113811	SELENOK	selenoprotein K [Source:HGNC Symbol;Acc:HGNC:30394]	1104	-0.442151	0.0973453	5.56992e-06	8.50966e-05
ENSG00000116251	RPL22	ribosomal protein L22 [Source:HGNC Symbol;Acc:HGNC:10315]	8106.3	-0.437423	0.0963438	5.6192e-06	8.57684e-05
ENSG00000100665	SERPINA4	serpin family A member 4 [Source:HGNC Symbol;Acc:HGNC:8948]	325.289	-0.852171	0.187725	5.6394e-06	8.59145e-05
ENSG00000197111	PCBP2	poly(rC) binding protein 2 [Source:HGNC Symbol;Acc:HGNC:8648]	7941.33	-0.456812	0.100627	5.63505e-06	8.59145e-05
ENSG00000140990	NDUFB10	NADH:ubiquinone oxidoreductase subunit B10 [Source:HGNC Symbol;Acc:HGNC:7696]	2265.91	-0.509382	0.112267	5.70015e-06	8.65952e-05
ENSG00000259065	AC005520.4	novel transcript, antisense to C14orf43	47.3431	-0.539719	0.119059	5.80938e-06	8.78899e-05
ENSG00000141428	C18orf21	chromosome 18 open reading frame 21 [Source:HGNC Symbol;Acc:HGNC:28802]	273.304	-0.440709	0.0972158	5.80671e-06	8.78899e-05
ENSG00000227199	ST7-AS1	ST7 antisense RNA 1 [Source:HGNC Symbol;Acc:HGNC:16000]	39.8854	-0.584616	0.128976	5.82222e-06	8.79535e-05
ENSG00000231028	LINC00271	long intergenic non-protein coding RNA 271 [Source:HGNC Symbol;Acc:HGNC:32526]	72.5764	-0.441103	0.0973706	5.89423e-06	8.88885e-05
ENSG00000004779	NDUFAB1	NADH:ubiquinone oxidoreductase subunit AB1 [Source:HGNC Symbol;Acc:HGNC:7694]	1778.25	-0.563478	0.124385	5.8951e-06	8.88885e-05
ENSG00000158526	TSR2	TSR2 ribosome maturation factor [Source:HGNC Symbol;Acc:HGNC:25455]	1402.2	-0.336462	0.0743603	6.04673e-06	9.09203e-05
ENSG00000123472	ATPAF1	ATP synthase mitochondrial F1 complex assembly factor 1 [Source:HGNC Symbol;Acc:HGNC:18803]	2969.52	-0.339472	0.0750381	6.06841e-06	9.11444e-05
ENSG00000109475	RPL34	ribosomal protein L34 [Source:HGNC Symbol;Acc:HGNC:10340]	7511.34	-0.664266	0.146978	6.19869e-06	9.22611e-05
ENSG00000205363	INSYN1	inhibitory synaptic factor 1 [Source:HGNC Symbol;Acc:HGNC:33753]	423.864	-0.784449	0.173596	6.21844e-06	9.24699e-05
ENSG00000126524	SBDS	SBDS ribosome maturation factor [Source:HGNC Symbol;Acc:HGNC:19440]	2744.47	-0.344822	0.0763617	6.31238e-06	9.35228e-05
ENSG00000188243	COMMD6	COMM domain containing 6 [Source:HGNC Symbol;Acc:HGNC:24015]	1366.38	-0.564363	0.125186	6.53818e-06	9.66909e-05
ENSG00000142530	FAM71E1	family with sequence similarity 71 member E1 [Source:HGNC Symbol;Acc:HGNC:25107]	90.5156	-0.702766	0.155981	6.62311e-06	9.75629e-05
ENSG00000148834	GSTO1	glutathione S-transferase omega 1 [Source:HGNC Symbol;Acc:HGNC:13312]	2531.92	-0.545918	0.121186	6.64377e-06	9.7597e-05
ENSG00000205358	MT1H	metallothionein 1H [Source:HGNC Symbol;Acc:HGNC:7400]	4514.4	-1.11038	0.246496	6.64775e-06	9.7597e-05
ENSG00000164258	NDUFS4	NADH:ubiquinone oxidoreductase subunit S4 [Source:HGNC Symbol;Acc:HGNC:7711]	1449.23	-0.496059	0.110143	6.67548e-06	9.77976e-05
ENSG00000163382	NAXE	NAD(P)HX epimerase [Source:HGNC Symbol;Acc:HGNC:18453]	2149.24	-0.457975	0.101742	6.7523e-06	9.8773e-05
ENSG00000124172	ATP5F1E	ATP synthase F1 subunit epsilon [Source:HGNC Symbol;Acc:HGNC:838]	4716.72	-0.570591	0.1269	6.91163e-06	0.00010083
ENSG00000156170	NDUFAF6	NADH:ubiquinone oxidoreductase complex assembly factor 6 [Source:HGNC Symbol;Acc:HGNC:28625]	315.8	-0.348088	0.0774193	6.92005e-06	0.000100862
ENSG00000127533	F2RL3	F2R like thrombin or trypsin receptor 3 [Source:HGNC Symbol;Acc:HGNC:3540]	35.7566	-1.19256	0.26535	6.98039e-06	0.000101376
ENSG00000120727	PAIP2	poly(A) binding protein interacting protein 2 [Source:HGNC Symbol;Acc:HGNC:17970]	2298.55	-0.310871	0.0691901	7.02288e-06	0.000101901
ENSG00000224831	TMEM183B	transmembrane protein 183B [Source:HGNC Symbol;Acc:HGNC:33205]	34.2185	-0.86576	0.192816	7.1193e-06	0.000102985
ENSG00000145425	RPS3A	ribosomal protein S3A [Source:HGNC Symbol;Acc:HGNC:10421]	22443.7	-0.609473	0.135741	7.12306e-06	0.000102985
ENSG00000115539	PDCL3	phosducin like 3 [Source:HGNC Symbol;Acc:HGNC:28860]	542.13	-0.377214	0.0840207	7.1378e-06	0.000103106
ENSG00000165181	SHOC1	shortage in chiasmata 1 [Source:HGNC Symbol;Acc:HGNC:26535]	138.843	-1.0811	0.240995	7.25806e-06	0.000104563
ENSG00000164182	NDUFAF2	NADH:ubiquinone oxidoreductase complex assembly factor 2 [Source:HGNC Symbol;Acc:HGNC:28086]	359.615	-0.471481	0.10514	7.31536e-06	0.000105201
ENSG00000272502	AC104958.2	novel transcript	43.9793	-0.773257	0.17245	7.32776e-06	0.000105285
ENSG00000197054	ZNF763	zinc finger protein 763 [Source:HGNC Symbol;Acc:HGNC:27614]	91.9399	-0.527896	0.117749	7.35248e-06	0.000105547
ENSG00000260440	LINC01544	long intergenic non-protein coding RNA 1544 [Source:HGNC Symbol;Acc:HGNC:51312]	46.4014	-1.69477	0.378226	7.43537e-06	0.000106642
ENSG00000211448	DIO2	iodothyronine deiodinase 2 [Source:HGNC Symbol;Acc:HGNC:2884]	238.85	-0.842297	0.188023	7.47317e-06	0.000107089
ENSG00000150316	CWC15	CWC15 spliceosome associated protein homolog [Source:HGNC Symbol;Acc:HGNC:26939]	1240	-0.529719	0.118304	7.54788e-06	0.000107777
ENSG00000118600	RXYLT1	ribitol xylosyltransferase 1 [Source:HGNC Symbol;Acc:HGNC:13530]	483.856	-0.224961	0.0503534	7.9087e-06	0.000112334
ENSG00000136819	C9orf78	chromosome 9 open reading frame 78 [Source:HGNC Symbol;Acc:HGNC:24932]	2016.61	-0.356779	0.0798941	7.98278e-06	0.00011309
ENSG00000138326	RPS24	ribosomal protein S24 [Source:HGNC Symbol;Acc:HGNC:10411]	14584.6	-0.61175	0.137169	8.20296e-06	0.000115653
ENSG00000139044	B4GALNT3	beta-1,4-N-acetyl-galactosaminyltransferase 3 [Source:HGNC Symbol;Acc:HGNC:24137]	699.862	-0.65115	0.146007	8.20678e-06	0.000115653
ENSG00000101144	BMP7	bone morphogenetic protein 7 [Source:HGNC Symbol;Acc:HGNC:1074]	283.945	-0.482793	0.108311	8.29248e-06	0.000116658
ENSG00000137547	MRPL15	mitochondrial ribosomal protein L15 [Source:HGNC Symbol;Acc:HGNC:14054]	1381.77	-0.347664	0.0780957	8.5167e-06	0.000119104
ENSG00000253982	AC100810.1	novel transcript	514.449	-0.560503	0.126079	8.76274e-06	0.000121999
ENSG00000139180	NDUFA9	NADH:ubiquinone oxidoreductase subunit A9 [Source:HGNC Symbol;Acc:HGNC:7693]	691.692	-0.502987	0.113217	8.88444e-06	0.000123547
ENSG00000165669	FAM204A	family with sequence similarity 204 member A [Source:HGNC Symbol;Acc:HGNC:25794]	652.826	-0.334633	0.0753241	8.88918e-06	0.000123547
ENSG00000174684	B4GAT1	beta-1,4-glucuronyltransferase 1 [Source:HGNC Symbol;Acc:HGNC:15685]	1323.6	-0.419487	0.0945186	9.07385e-06	0.000125897
ENSG00000101558	VAPA	VAMP associated protein A [Source:HGNC Symbol;Acc:HGNC:12648]	3390.16	-0.249899	0.056354	9.23117e-06	0.00012797
ENSG00000261399	AL031710.1	novel transcript, antisense to MAPK8IP3	108.599	-0.910901	0.205471	9.28326e-06	0.000128581
ENSG00000161920	MED11	mediator complex subunit 11 [Source:HGNC Symbol;Acc:HGNC:32687]	648.757	-0.479729	0.108229	9.31308e-06	0.000128884
ENSG00000137834	SMAD6	SMAD family member 6 [Source:HGNC Symbol;Acc:HGNC:6772]	255.886	-0.58922	0.132939	9.32559e-06	0.000128947
ENSG00000244045	TMEM199	transmembrane protein 199 [Source:HGNC Symbol;Acc:HGNC:18085]	589.007	-0.272505	0.0615167	9.43321e-06	0.000130323
ENSG00000066185	ZMYND12	zinc finger MYND-type containing 12 [Source:HGNC Symbol;Acc:HGNC:21192]	332.514	-0.489153	0.110435	9.4532e-06	0.000130377
ENSG00000091640	SPAG7	sperm associated antigen 7 [Source:HGNC Symbol;Acc:HGNC:11216]	1626.02	-0.427372	0.0965262	9.53241e-06	0.000131245
ENSG00000175279	CENPS	centromere protein S [Source:HGNC Symbol;Acc:HGNC:23163]	271.782	-0.518979	0.117276	9.63216e-06	0.000132281
ENSG00000170430	MGMT	O-6-methylguanine-DNA methyltransferase [Source:HGNC Symbol;Acc:HGNC:7059]	986.171	-0.65012	0.146931	9.65959e-06	0.000132432
ENSG00000229944	EIF4EP2	eukaryotic translation initiation factor 4E pseudogene 2 [Source:HGNC Symbol;Acc:HGNC:32428]	34.0263	-0.863549	0.195161	9.65258e-06	0.000132432
ENSG00000233101	HOXB-AS3	HOXB cluster antisense RNA 3 [Source:HGNC Symbol;Acc:HGNC:40283]	230.458	-0.662411	0.149721	9.6753e-06	0.000132535
ENSG00000272831	AC027644.3	novel transcript, antisense to RABGEF1	312.498	-0.7144	0.161507	9.71894e-06	0.00013302
ENSG00000197021	EOLA2	endothelium and lymphocyte associated ASCH domain 2 [Source:HGNC Symbol;Acc:HGNC:17402]	535.613	-0.322028	0.0728891	9.95927e-06	0.000135735
ENSG00000111237	VPS29	VPS29 retromer complex component [Source:HGNC Symbol;Acc:HGNC:14340]	1552.42	-0.339653	0.0768845	9.97578e-06	0.000135845
ENSG00000136521	NDUFB5	NADH:ubiquinone oxidoreductase subunit B5 [Source:HGNC Symbol;Acc:HGNC:7700]	2461.38	-0.407848	0.0923642	1.00706e-05	0.000136676
ENSG00000159352	PSMD4	proteasome 26S subunit, non-ATPase 4 [Source:HGNC Symbol;Acc:HGNC:9561]	2670.72	-0.371083	0.0840324	1.00567e-05	0.000136676
ENSG00000243627	SMIM34A	small integral membrane protein 34A [Source:HGNC Symbol;Acc:HGNC:39601]	109.257	-0.840981	0.190661	1.02957e-05	0.000138813
ENSG00000125148	MT2A	metallothionein 2A [Source:HGNC Symbol;Acc:HGNC:7406]	4919.72	-1.1275	0.25567	1.03373e-05	0.000139243
ENSG00000255120	OVOL1-AS1	OVOL1 antisense RNA 1 [Source:HGNC Symbol;Acc:HGNC:49319]	44.3273	-0.984911	0.223363	1.03628e-05	0.000139285
ENSG00000176410	DNAJC30	DnaJ heat shock protein family (Hsp40) member C30 [Source:HGNC Symbol;Acc:HGNC:16410]	583.652	-0.412723	0.0937111	1.06171e-05	0.000141831
ENSG00000174444	RPL4	ribosomal protein L4 [Source:HGNC Symbol;Acc:HGNC:10353]	28967.6	-0.327566	0.0744127	1.07246e-05	0.000142795
ENSG00000259494	MRPL46	mitochondrial ribosomal protein L46 [Source:HGNC Symbol;Acc:HGNC:1192]	299.726	-0.521751	0.118537	1.07459e-05	0.000142938
ENSG00000184515	BEX5	brain expressed X-linked 5 [Source:HGNC Symbol;Acc:HGNC:27990]	217.963	-0.522984	0.118879	1.08592e-05	0.000144197
ENSG00000165502	RPL36AL	ribosomal protein L36a like [Source:HGNC Symbol;Acc:HGNC:10346]	2666.92	-0.615131	0.139837	1.0879e-05	0.000144257
ENSG00000259104	PTCSC3	papillary thyroid carcinoma susceptibility candidate 3 [Source:HGNC Symbol;Acc:HGNC:43959]	52.5834	-0.843844	0.191907	1.09685e-05	0.000145205
ENSG00000213246	SUPT4H1	SPT4 homolog, DSIF elongation factor subunit [Source:HGNC Symbol;Acc:HGNC:11467]	1851.56	-0.326266	0.0742224	1.10367e-05	0.000145988
ENSG00000185290	NUPR2	nuclear protein 2, transcriptional regulator [Source:HGNC Symbol;Acc:HGNC:44164]	91.933	-0.969843	0.220759	1.11687e-05	0.000147372
ENSG00000170364	SETMAR	SET domain and mariner transposase fusion gene [Source:HGNC Symbol;Acc:HGNC:10762]	390.922	-0.380664	0.0866606	1.12014e-05	0.000147443
ENSG00000270069	MIR222HG	miR222/221 cluster host gene [Source:HGNC Symbol;Acc:HGNC:49555]	74.3637	-1.32784	0.302283	1.11951e-05	0.000147443
ENSG00000127125	PPCS	phosphopantothenoylcysteine synthetase [Source:HGNC Symbol;Acc:HGNC:25686]	1916.8	-0.398427	0.0907378	1.12846e-05	0.000148055
ENSG00000231107	LINC01508	long intergenic non-protein coding RNA 1508 [Source:HGNC Symbol;Acc:HGNC:51190]	47.0687	-0.619243	0.141104	1.14107e-05	0.000149225
ENSG00000172809	RPL38	ribosomal protein L38 [Source:HGNC Symbol;Acc:HGNC:10349]	4352.84	-0.541146	0.123305	1.14033e-05	0.000149225
ENSG00000269176	AP001160.3	novel transcript, antisense to TAF6L	83.5315	-0.568455	0.129645	1.16146e-05	0.000151646
ENSG00000166869	CHP2	calcineurin like EF-hand protein 2 [Source:HGNC Symbol;Acc:HGNC:24927]	179.764	-1.15216	0.262909	1.17415e-05	0.000152687
ENSG00000184983	NDUFA6	NADH:ubiquinone oxidoreductase subunit A6 [Source:HGNC Symbol;Acc:HGNC:7690]	2345.7	-0.39275	0.0896306	1.17665e-05	0.000152889
ENSG00000043591	ADRB1	adrenoceptor beta 1 [Source:HGNC Symbol;Acc:HGNC:285]	35.8327	-0.741458	0.169329	1.19335e-05	0.000154562
ENSG00000197885	NKIRAS1	NFKB inhibitor interacting Ras like 1 [Source:HGNC Symbol;Acc:HGNC:17899]	416.525	-0.413077	0.0944332	1.21838e-05	0.000157174
ENSG00000075415	SLC25A3	solute carrier family 25 member 3 [Source:HGNC Symbol;Acc:HGNC:10989]	11839.4	-0.302198	0.0690995	1.22338e-05	0.000157694
ENSG00000143420	ENSA	endosulfine alpha [Source:HGNC Symbol;Acc:HGNC:3360]	3647.52	-0.211209	0.0483149	1.23388e-05	0.000158667
ENSG00000104412	EMC2	ER membrane protein complex subunit 2 [Source:HGNC Symbol;Acc:HGNC:28963]	849.866	-0.455735	0.104256	1.23503e-05	0.000158689
ENSG00000074319	TSG101	tumor susceptibility 101 [Source:HGNC Symbol;Acc:HGNC:15971]	1889.44	-0.227914	0.052155	1.24284e-05	0.000159312
ENSG00000136810	TXN	thioredoxin [Source:HGNC Symbol;Acc:HGNC:12435]	5040.35	-0.569025	0.130277	1.25497e-05	0.000160612
ENSG00000150456	EEF1AKMT1	EEF1A lysine methyltransferase 1 [Source:HGNC Symbol;Acc:HGNC:27351]	146.498	-0.426942	0.0978306	1.27653e-05	0.000162985
ENSG00000164949	GEM	GTP binding protein overexpressed in skeletal muscle [Source:HGNC Symbol;Acc:HGNC:4234]	342.392	-0.703566	0.161238	1.27988e-05	0.000163283
ENSG00000168275	COA6	cytochrome c oxidase assembly factor 6 [Source:HGNC Symbol;Acc:HGNC:18025]	379.217	-0.510834	0.117175	1.30303e-05	0.000165489
ENSG00000184005	ST6GALNAC3	ST6 N-acetylgalactosaminide alpha-2,6-sialyltransferase 3 [Source:HGNC Symbol;Acc:HGNC:19343]	254.253	-0.778258	0.178602	1.3156e-05	0.000166918
ENSG00000167740	CYB5D2	cytochrome b5 domain containing 2 [Source:HGNC Symbol;Acc:HGNC:28471]	1421.34	-0.325182	0.07466	1.3276e-05	0.000167782
ENSG00000204052	LRRC73	leucine rich repeat containing 73 [Source:HGNC Symbol;Acc:HGNC:21375]	73.1041	-0.666983	0.153187	1.33651e-05	0.000168776
ENSG00000173418	NAA20	N-alpha-acetyltransferase 20, NatB catalytic subunit [Source:HGNC Symbol;Acc:HGNC:15908]	1589.18	-0.280118	0.0644099	1.36771e-05	0.000172178
ENSG00000228889	UBAC2-AS1	UBAC2 antisense RNA 1 [Source:HGNC Symbol;Acc:HGNC:42502]	41.4761	-0.477352	0.109839	1.387e-05	0.000174334
ENSG00000178952	TUFM	Tu translation elongation factor, mitochondrial [Source:HGNC Symbol;Acc:HGNC:12420]	6551.99	-0.441452	0.101587	1.38928e-05	0.000174443
ENSG00000198668	CALM1	calmodulin 1 [Source:HGNC Symbol;Acc:HGNC:1442]	14089	-0.371023	0.0853823	1.39002e-05	0.000174443
ENSG00000235280	MCF2L-AS1	MCF2L antisense RNA 1 [Source:HGNC Symbol;Acc:HGNC:39825]	37.4998	-0.62946	0.144886	1.39588e-05	0.000174819
ENSG00000116030	SUMO1	small ubiquitin like modifier 1 [Source:HGNC Symbol;Acc:HGNC:12502]	2613.97	-0.390951	0.0899968	1.39877e-05	0.000174962
ENSG00000231210	COMETT	cytosolic oncogenic antisense to MET transcript [Source:HGNC Symbol;Acc:HGNC:51196]	444.044	-0.789097	0.181705	1.40726e-05	0.000175788
ENSG00000176422	SPRYD4	SPRY domain containing 4 [Source:HGNC Symbol;Acc:HGNC:27468]	964.616	-0.397067	0.0914584	1.4151e-05	0.000176494
ENSG00000141759	TXNL4A	thioredoxin like 4A [Source:HGNC Symbol;Acc:HGNC:30551]	1061.98	-0.38108	0.0878168	1.42817e-05	0.000177987
ENSG00000129757	CDKN1C	cyclin dependent kinase inhibitor 1C [Source:HGNC Symbol;Acc:HGNC:1786]	948.256	-0.721685	0.166382	1.441e-05	0.000179447
ENSG00000102796	DHRS12	dehydrogenase/reductase 12 [Source:HGNC Symbol;Acc:HGNC:25832]	745.424	-0.389169	0.0897798	1.45956e-05	0.000181523
ENSG00000125870	SNRPB2	small nuclear ribonucleoprotein polypeptide B2 [Source:HGNC Symbol;Acc:HGNC:11155]	1046.46	-0.388641	0.0896827	1.46746e-05	0.000182182
ENSG00000128683	GAD1	glutamate decarboxylase 1 [Source:HGNC Symbol;Acc:HGNC:4092]	223.77	-0.782403	0.18059	1.47433e-05	0.00018277
ENSG00000181038	METTL23	methyltransferase like 23 [Source:HGNC Symbol;Acc:HGNC:26988]	474.561	-0.416445	0.0961218	1.47447e-05	0.00018277
ENSG00000124570	SERPINB6	serpin family B member 6 [Source:HGNC Symbol;Acc:HGNC:8950]	3225.95	-0.377802	0.0872298	1.48357e-05	0.000183758
ENSG00000188488	SERPINA5	serpin family A member 5 [Source:HGNC Symbol;Acc:HGNC:8723]	8559.25	-0.619281	0.143027	1.49237e-05	0.000184565
ENSG00000119703	ZC2HC1C	zinc finger C2HC-type containing 1C [Source:HGNC Symbol;Acc:HGNC:20354]	243.345	-0.327252	0.0756012	1.50022e-05	0.000185351
ENSG00000185627	PSMD13	proteasome 26S subunit, non-ATPase 13 [Source:HGNC Symbol;Acc:HGNC:9558]	1965.23	-0.289081	0.0667849	1.50101e-05	0.000185351
ENSG00000205670	SMIM11A	small integral membrane protein 11A [Source:HGNC Symbol;Acc:HGNC:1293]	474.928	-0.380622	0.0880076	1.52617e-05	0.000187739
ENSG00000228253	MT-ATP8	mitochondrially encoded ATP synthase membrane subunit 8 [Source:HGNC Symbol;Acc:HGNC:7415]	87249.5	-0.683522	0.158094	1.53559e-05	0.000188612
ENSG00000185437	SH3BGR	SH3 domain binding glutamate rich protein [Source:HGNC Symbol;Acc:HGNC:10822]	230.739	-0.467896	0.108238	1.54031e-05	0.000189048
ENSG00000255435	AP001267.3	novel transcript, antisense to MLL and TTC36	43.6605	-0.492972	0.114061	1.54627e-05	0.000189636
ENSG00000189283	FHIT	fragile histidine triad diadenosine triphosphatase [Source:HGNC Symbol;Acc:HGNC:3701]	573.491	-0.464705	0.107536	1.55038e-05	0.000189995
ENSG00000108700	CCL8	C-C motif chemokine ligand 8 [Source:HGNC Symbol;Acc:HGNC:10635]	44.2485	-1.14168	0.264205	1.55199e-05	0.000190048
ENSG00000136950	ARPC5L	actin related protein 2/3 complex subunit 5 like [Source:HGNC Symbol;Acc:HGNC:23366]	701.911	-0.362277	0.0838451	1.55477e-05	0.000190244
ENSG00000127184	COX7C	cytochrome c oxidase subunit 7C [Source:HGNC Symbol;Acc:HGNC:2292]	8491.26	-0.556987	0.128936	1.56109e-05	0.000190873
ENSG00000171135	JAGN1	jagunal homolog 1 [Source:HGNC Symbol;Acc:HGNC:26926]	926.876	-0.396778	0.091875	1.56968e-05	0.000190991
ENSG00000235501	AC105942.1	novel transcript	395.087	-0.46969	0.108768	1.57252e-05	0.000190991
ENSG00000087191	PSMC5	proteasome 26S subunit, ATPase 5 [Source:HGNC Symbol;Acc:HGNC:9552]	3746.85	-0.363698	0.0842304	1.57521e-05	0.000191153
ENSG00000132677	RHBG	Rh family B glycoprotein (gene/pseudogene) [Source:HGNC Symbol;Acc:HGNC:14572]	819.52	-0.956787	0.221713	1.59288e-05	0.000192647
ENSG00000077684	JADE1	jade family PHD finger 1 [Source:HGNC Symbol;Acc:HGNC:30027]	1943.83	-0.350324	0.0811808	1.59347e-05	0.000192647
ENSG00000233554	B4GALT1-AS1	B4GALT1 antisense RNA 1 [Source:HGNC Symbol;Acc:HGNC:49910]	40.2682	-0.579148	0.1342	1.59212e-05	0.000192647
ENSG00000117691	NENF	neudesin neurotrophic factor [Source:HGNC Symbol;Acc:HGNC:30384]	1710.68	-0.630786	0.146192	1.59765e-05	0.000192864
ENSG00000173141	MRPL57	mitochondrial ribosomal protein L57 [Source:HGNC Symbol;Acc:HGNC:14514]	1352.68	-0.542316	0.125696	1.59968e-05	0.000192964
ENSG00000169288	MRPL1	mitochondrial ribosomal protein L1 [Source:HGNC Symbol;Acc:HGNC:14275]	652.06	-0.475328	0.110212	1.61168e-05	0.000194267
ENSG00000134259	NGF	nerve growth factor [Source:HGNC Symbol;Acc:HGNC:7808]	27.8467	-0.734596	0.17041	1.62702e-05	0.000195504
ENSG00000142168	SOD1	superoxide dismutase 1 [Source:HGNC Symbol;Acc:HGNC:11179]	8978.43	-0.469951	0.109022	1.628e-05	0.000195504
ENSG00000142684	ZNF593	zinc finger protein 593 [Source:HGNC Symbol;Acc:HGNC:30943]	277.849	-0.766437	0.177871	1.6404e-05	0.000196702
ENSG00000224877	NDUFAF8	NADH:ubiquinone oxidoreductase complex assembly factor 8 [Source:HGNC Symbol;Acc:HGNC:33551]	523.561	-0.612159	0.142203	1.67113e-05	0.000199498
ENSG00000261188	Z95115.1	novel transcript, antisense to TFIP11	110.664	-0.52304	0.12167	1.71695e-05	0.000204516
ENSG00000143429	LSP1P4	LSP1 pseudogene 4 [Source:HGNC Symbol;Acc:HGNC:53915]	810.525	-0.626486	0.145755	1.72171e-05	0.00020463
ENSG00000272688	AP005329.3	novel transcript	38.5827	-0.583685	0.135791	1.72024e-05	0.00020463
ENSG00000143575	HAX1	HCLS1 associated protein X-1 [Source:HGNC Symbol;Acc:HGNC:16915]	1999.94	-0.389845	0.0907431	1.73804e-05	0.000205966
ENSG00000101638	ST8SIA5	ST8 alpha-N-acetyl-neuraminide alpha-2,8-sialyltransferase 5 [Source:HGNC Symbol;Acc:HGNC:17827]	32.9998	-0.568672	0.132391	1.74369e-05	0.000206483
ENSG00000271737	AC008608.2	novel transcript	27.0113	-0.903944	0.210578	1.76532e-05	0.000208739
ENSG00000122406	RPL5	ribosomal protein L5 [Source:HGNC Symbol;Acc:HGNC:10360]	16746.8	-0.40433	0.0942691	1.79393e-05	0.000211349
ENSG00000197620	EOLA1	endothelium and lymphocyte associated ASCH domain 1 [Source:HGNC Symbol;Acc:HGNC:28089]	394.697	-0.32756	0.0763734	1.79538e-05	0.000211366
ENSG00000100348	TXN2	thioredoxin 2 [Source:HGNC Symbol;Acc:HGNC:17772]	3447.51	-0.391473	0.091288	1.80019e-05	0.000211778
ENSG00000257698	GIHCG	GIHCG inhibitor of miR-200b/200a/429 expression [Source:HGNC Symbol;Acc:HGNC:52649]	160.047	-0.516271	0.120494	1.83041e-05	0.000214708
ENSG00000212907	MT-ND4L	mitochondrially encoded NADH:ubiquinone oxidoreductase core subunit 4L [Source:HGNC Symbol;Acc:HGNC:7460]	158493	-0.69555	0.162348	1.83313e-05	0.000214791
ENSG00000111231	GPN3	GPN-loop GTPase 3 [Source:HGNC Symbol;Acc:HGNC:30186]	503.878	-0.35529	0.082944	1.83979e-05	0.000215339
ENSG00000144227	NXPH2	neurexophilin 2 [Source:HGNC Symbol;Acc:HGNC:8076]	59.398	-1.00442	0.234565	1.85166e-05	0.000216205
ENSG00000135441	BLOC1S1	biogenesis of lysosomal organelles complex 1 subunit 1 [Source:HGNC Symbol;Acc:HGNC:4200]	566.821	-0.749076	0.174938	1.85254e-05	0.000216205
ENSG00000244242	IFITM10	interferon induced transmembrane protein 10 [Source:HGNC Symbol;Acc:HGNC:40022]	130.876	-0.870669	0.203437	1.87059e-05	0.000217997
ENSG00000187713	TMEM203	transmembrane protein 203 [Source:HGNC Symbol;Acc:HGNC:28217]	1018.96	-0.358244	0.0838181	1.91943e-05	0.000223046
ENSG00000144827	ABHD10	abhydrolase domain containing 10 [Source:HGNC Symbol;Acc:HGNC:25656]	2206.09	-0.446072	0.104453	1.94986e-05	0.000225932
ENSG00000115520	COQ10B	coenzyme Q10B [Source:HGNC Symbol;Acc:HGNC:25819]	607.394	-0.310408	0.072708	1.96134e-05	0.0002271
ENSG00000119705	SLIRP	SRA stem-loop interacting RNA binding protein [Source:HGNC Symbol;Acc:HGNC:20495]	901.444	-0.537037	0.125798	1.96319e-05	0.000227151
ENSG00000066027	PPP2R5A	protein phosphatase 2 regulatory subunit B'alpha [Source:HGNC Symbol;Acc:HGNC:9309]	1746.03	-0.274812	0.0643851	1.9701e-05	0.000227462
ENSG00000150459	SAP18	Sin3A associated protein 18 [Source:HGNC Symbol;Acc:HGNC:10530]	4569.02	-0.351268	0.0823809	2.00842e-05	0.00023139
ENSG00000174446	SNAPC5	small nuclear RNA activating complex polypeptide 5 [Source:HGNC Symbol;Acc:HGNC:15484]	433.623	-0.363113	0.0851866	2.02096e-05	0.000232504
ENSG00000133048	CHI3L1	chitinase 3 like 1 [Source:HGNC Symbol;Acc:HGNC:1932]	307.922	-0.988165	0.231921	2.03709e-05	0.000233951
ENSG00000168994	PXDC1	PX domain containing 1 [Source:HGNC Symbol;Acc:HGNC:21361]	773.678	-0.430227	0.100976	2.03788e-05	0.000233951
ENSG00000225766	DHRS4L1	dehydrogenase/reductase 4 like 1 [Source:HGNC Symbol;Acc:HGNC:19732]	34.6968	-0.929902	0.218359	2.05724e-05	0.000235839
ENSG00000166173	LARP6	La ribonucleoprotein 6, translational regulator [Source:HGNC Symbol;Acc:HGNC:24012]	576.513	-0.367372	0.0862864	2.06644e-05	0.000236725
ENSG00000108176	DNAJC12	DnaJ heat shock protein family (Hsp40) member C12 [Source:HGNC Symbol;Acc:HGNC:28908]	520.576	-0.757344	0.177914	2.07382e-05	0.000237403
ENSG00000088727	KIF9	kinesin family member 9 [Source:HGNC Symbol;Acc:HGNC:16666]	297.207	-0.395584	0.0929597	2.08645e-05	0.000238518
ENSG00000188938	FAM120AOS	family with sequence similarity 120A opposite strand [Source:HGNC Symbol;Acc:HGNC:23389]	1071.87	-0.211581	0.0497202	2.08651e-05	0.000238518
ENSG00000136930	PSMB7	proteasome 20S subunit beta 7 [Source:HGNC Symbol;Acc:HGNC:9544]	2680.84	-0.432519	0.101671	2.09884e-05	0.000239588
ENSG00000023608	SNAPC1	small nuclear RNA activating complex polypeptide 1 [Source:HGNC Symbol;Acc:HGNC:11134]	148.295	-0.367722	0.0864511	2.10424e-05	0.0002399
ENSG00000150779	TIMM8B	translocase of inner mitochondrial membrane 8 homolog B [Source:HGNC Symbol;Acc:HGNC:11818]	957.825	-0.542311	0.127498	2.10454e-05	0.0002399
ENSG00000106588	PSMA2	proteasome 20S subunit alpha 2 [Source:HGNC Symbol;Acc:HGNC:9531]	175.313	-0.520374	0.122372	2.11501e-05	0.000240584
ENSG00000182791	CCDC87	coiled-coil domain containing 87 [Source:HGNC Symbol;Acc:HGNC:25579]	23.7969	-0.559413	0.131577	2.12251e-05	0.000241098
ENSG00000138835	RGS3	regulator of G protein signaling 3 [Source:HGNC Symbol;Acc:HGNC:9999]	1502.74	-0.631039	0.148464	2.13338e-05	0.000242163
ENSG00000257894	AC027288.3	novel transcript	221.729	-1.01142	0.23808	2.15479e-05	0.00024425
ENSG00000090263	MRPS33	mitochondrial ribosomal protein S33 [Source:HGNC Symbol;Acc:HGNC:16634]	1008.22	-0.492342	0.115905	2.15861e-05	0.000244512
ENSG00000168653	NDUFS5	NADH:ubiquinone oxidoreductase subunit S5 [Source:HGNC Symbol;Acc:HGNC:7712]	2766.34	-0.536622	0.126349	2.16512e-05	0.000245078
ENSG00000143222	UFC1	ubiquitin-fold modifier conjugating enzyme 1 [Source:HGNC Symbol;Acc:HGNC:26941]	2103.82	-0.418124	0.0984526	2.16698e-05	0.000245116
ENSG00000158042	MRPL17	mitochondrial ribosomal protein L17 [Source:HGNC Symbol;Acc:HGNC:14053]	1123.78	-0.452873	0.106642	2.16992e-05	0.000245277
ENSG00000104823	ECH1	enoyl-CoA hydratase 1 [Source:HGNC Symbol;Acc:HGNC:3149]	4545.09	-0.710587	0.16746	2.20228e-05	0.00024824
ENSG00000171604	CXXC5	CXXC finger protein 5 [Source:HGNC Symbol;Acc:HGNC:26943]	2862.1	-0.387267	0.0913197	2.22747e-05	0.000250381
ENSG00000226853	AC010894.2	novel transcript	26.1891	-0.598281	0.141139	2.24559e-05	0.000251892
ENSG00000241468	ATP5MF	ATP synthase membrane subunit f [Source:HGNC Symbol;Acc:HGNC:848]	1398.28	-0.585256	0.138065	2.24534e-05	0.000251892
ENSG00000101342	TLDC2	TBC/LysM-associated domain containing 2 [Source:HGNC Symbol;Acc:HGNC:16112]	146.065	-0.655734	0.154741	2.25889e-05	0.000253209
ENSG00000151376	ME3	malic enzyme 3 [Source:HGNC Symbol;Acc:HGNC:6985]	813.496	-0.459169	0.1084	2.27645e-05	0.000255
ENSG00000143882	ATP6V1C2	ATPase H+ transporting V1 subunit C2 [Source:HGNC Symbol;Acc:HGNC:18264]	1077.97	-0.697408	0.164705	2.29279e-05	0.000256298
ENSG00000206432	TMEM200C	transmembrane protein 200C [Source:HGNC Symbol;Acc:HGNC:37208]	46.9748	-0.811411	0.191625	2.29194e-05	0.000256298
ENSG00000067334	DNTTIP2	deoxynucleotidyltransferase terminal interacting protein 2 [Source:HGNC Symbol;Acc:HGNC:24013]	904.528	-0.428808	0.101295	2.3034e-05	0.000257306
ENSG00000216895	AC009403.1	novel transcript, antisense to RBM33	201.863	-0.444136	0.104964	2.32309e-05	0.000259147
ENSG00000184508	HDDC3	HD domain containing 3 [Source:HGNC Symbol;Acc:HGNC:30522]	467.521	-0.449182	0.10617	2.32864e-05	0.000259588
ENSG00000004948	CALCR	calcitonin receptor [Source:HGNC Symbol;Acc:HGNC:1440]	67.4159	-0.633969	0.14995	2.35906e-05	0.000262436
ENSG00000169599	NFU1	NFU1 iron-sulfur cluster scaffold [Source:HGNC Symbol;Acc:HGNC:16287]	827.945	-0.444883	0.10531	2.39468e-05	0.000266032
ENSG00000182551	ADI1	acireductone dioxygenase 1 [Source:HGNC Symbol;Acc:HGNC:30576]	10815.5	-0.58694	0.138992	2.41232e-05	0.000267623
ENSG00000130312	MRPL34	mitochondrial ribosomal protein L34 [Source:HGNC Symbol;Acc:HGNC:14488]	1684.96	-0.607249	0.143906	2.44575e-05	0.00027096
ENSG00000240137	ERICH6-AS1	ERICH6 antisense RNA 1 [Source:HGNC Symbol;Acc:HGNC:41205]	73.173	-0.497452	0.117906	2.45336e-05	0.000271599
ENSG00000203875	SNHG5	small nucleolar RNA host gene 5 [Source:HGNC Symbol;Acc:HGNC:21026]	1346.38	-0.666682	0.158022	2.45488e-05	0.000271599
ENSG00000177234	LINC01561	long intergenic non-protein coding RNA 1561 [Source:HGNC Symbol;Acc:HGNC:31365]	25.3549	-0.86134	0.204212	2.46626e-05	0.000272486
ENSG00000141750	STAC2	SH3 and cysteine rich domain 2 [Source:HGNC Symbol;Acc:HGNC:23990]	239.007	-0.582747	0.138215	2.48422e-05	0.000274096
ENSG00000159111	MRPL10	mitochondrial ribosomal protein L10 [Source:HGNC Symbol;Acc:HGNC:14055]	1292.88	-0.322525	0.0765108	2.49316e-05	0.000274826
ENSG00000173545	ZNF622	zinc finger protein 622 [Source:HGNC Symbol;Acc:HGNC:30958]	599.835	-0.293311	0.069588	2.4982e-05	0.000275074
ENSG00000159713	TPPP3	tubulin polymerization promoting protein family member 3 [Source:HGNC Symbol;Acc:HGNC:24162]	350.208	-0.761756	0.180768	2.50886e-05	0.00027606
ENSG00000272143	FGF14-AS2	FGF14 antisense RNA 2 [Source:HGNC Symbol;Acc:HGNC:44368]	144.7	-0.389775	0.0925823	2.55326e-05	0.000280373
ENSG00000166619	BLCAP	BLCAP apoptosis inducing factor [Source:HGNC Symbol;Acc:HGNC:1055]	3028.33	-0.283601	0.0673696	2.55787e-05	0.000280617
ENSG00000144741	SLC25A26	solute carrier family 25 member 26 [Source:HGNC Symbol;Acc:HGNC:20661]	524.068	-0.342028	0.0812618	2.56545e-05	0.000281138
ENSG00000117410	ATP6V0B	ATPase H+ transporting V0 subunit b [Source:HGNC Symbol;Acc:HGNC:861]	4269.27	-0.495364	0.117784	2.60298e-05	0.000284672
ENSG00000160221	GATD3A	glutamine amidotransferase like class 1 domain containing 3A [Source:HGNC Symbol;Acc:HGNC:1273]	8263.28	-0.493502	0.117351	2.60661e-05	0.000284684
ENSG00000141293	SKAP1	src kinase associated phosphoprotein 1 [Source:HGNC Symbol;Acc:HGNC:15605]	439.593	-0.45705	0.108711	2.61911e-05	0.000285856
ENSG00000134809	TIMM10	translocase of inner mitochondrial membrane 10 [Source:HGNC Symbol;Acc:HGNC:11814]	663.327	-0.557455	0.132635	2.63497e-05	0.000287199
ENSG00000188175	HEPACAM2	HEPACAM family member 2 [Source:HGNC Symbol;Acc:HGNC:27364]	559.14	-0.647479	0.154154	2.6666e-05	0.000290256
ENSG00000119471	HSDL2	hydroxysteroid dehydrogenase like 2 [Source:HGNC Symbol;Acc:HGNC:18572]	2977.84	-0.418799	0.0997254	2.67481e-05	0.000290953
ENSG00000126756	UXT	ubiquitously expressed prefoldin like chaperone [Source:HGNC Symbol;Acc:HGNC:12641]	1109.1	-0.493343	0.117493	2.68193e-05	0.000291336
ENSG00000100567	PSMA3	proteasome 20S subunit alpha 3 [Source:HGNC Symbol;Acc:HGNC:9532]	1376.45	-0.387151	0.0922088	2.68532e-05	0.000291508
ENSG00000204228	HSD17B8	hydroxysteroid 17-beta dehydrogenase 8 [Source:HGNC Symbol;Acc:HGNC:3554]	812.986	-0.526045	0.125371	2.71764e-05	0.00029462
ENSG00000112149	CD83	CD83 molecule [Source:HGNC Symbol;Acc:HGNC:1703]	931.697	-0.482589	0.115053	2.73477e-05	0.000296278
ENSG00000138777	PPA2	inorganic pyrophosphatase 2 [Source:HGNC Symbol;Acc:HGNC:28883]	2150.51	-0.426331	0.101661	2.74509e-05	0.000297198
ENSG00000253948	VPS13B-DT	VPS13B divergent transcript [Source:HGNC Symbol;Acc:HGNC:54375]	48.8119	-0.715899	0.170732	2.75148e-05	0.00029769
ENSG00000152904	GGPS1	geranylgeranyl diphosphate synthase 1 [Source:HGNC Symbol;Acc:HGNC:4249]	787.321	-0.271999	0.0648731	2.75542e-05	0.000297917
ENSG00000134375	TIMM17A	translocase of inner mitochondrial membrane 17A [Source:HGNC Symbol;Acc:HGNC:17315]	1038.6	-0.343743	0.0820395	2.78989e-05	0.00030084
ENSG00000265681	RPL17	ribosomal protein L17 [Source:HGNC Symbol;Acc:HGNC:10307]	258.449	-0.323087	0.0771404	2.81061e-05	0.00030267
ENSG00000135390	ATP5MC2	ATP synthase membrane subunit c locus 2 [Source:HGNC Symbol;Acc:HGNC:842]	5965.97	-0.494498	0.118104	2.82698e-05	0.000303448
ENSG00000197647	ZNF433	zinc finger protein 433 [Source:HGNC Symbol;Acc:HGNC:20811]	281.332	-0.414025	0.0988845	2.82722e-05	0.000303448
ENSG00000181924	COA4	cytochrome c oxidase assembly factor 4 homolog [Source:HGNC Symbol;Acc:HGNC:24604]	1266.68	-0.434482	0.103776	2.83017e-05	0.000303486
ENSG00000178726	THBD	thrombomodulin [Source:HGNC Symbol;Acc:HGNC:11784]	475.825	-0.654376	0.156318	2.83693e-05	0.000303884
ENSG00000103089	FA2H	fatty acid 2-hydroxylase [Source:HGNC Symbol;Acc:HGNC:21197]	196.298	-0.515895	0.123273	2.85201e-05	0.000305096
ENSG00000176731	RBIS	ribosomal biogenesis factor [Source:HGNC Symbol;Acc:HGNC:32235]	571.606	-0.474997	0.11352	2.86098e-05	0.000305853
ENSG00000187630	DHRS4L2	dehydrogenase/reductase 4 like 2 [Source:HGNC Symbol;Acc:HGNC:19731]	2845.07	-0.85106	0.203514	2.89166e-05	0.000308724
ENSG00000110536	PTPMT1	protein tyrosine phosphatase mitochondrial 1 [Source:HGNC Symbol;Acc:HGNC:26965]	412.289	-0.292515	0.0700023	2.93242e-05	0.00031283
ENSG00000172500	FIBP	FGF1 intracellular binding protein [Source:HGNC Symbol;Acc:HGNC:3705]	1350.03	-0.39754	0.0951387	2.93399e-05	0.00031283
ENSG00000166295	ANAPC16	anaphase promoting complex subunit 16 [Source:HGNC Symbol;Acc:HGNC:26976]	3135.41	-0.288361	0.0690465	2.9624e-05	0.000315443
ENSG00000108826	MRPL27	mitochondrial ribosomal protein L27 [Source:HGNC Symbol;Acc:HGNC:14483]	1245.71	-0.479021	0.114739	2.98143e-05	0.00031726
ENSG00000100554	ATP6V1D	ATPase H+ transporting V1 subunit D [Source:HGNC Symbol;Acc:HGNC:13527]	3344.22	-0.45841	0.109879	3.01992e-05	0.000320723
ENSG00000147099	HDAC8	histone deacetylase 8 [Source:HGNC Symbol;Acc:HGNC:13315]	498.001	-0.298188	0.0714789	3.02342e-05	0.000320883
ENSG00000174977	AC026271.1	poly(A) binding protein interacting protein 1 (PAIP1) pseudogene	158.86	-0.556366	0.133387	3.03179e-05	0.00032156
ENSG00000153037	SRP19	signal recognition particle 19 [Source:HGNC Symbol;Acc:HGNC:11300]	209.116	-0.411954	0.0988096	3.05708e-05	0.00032403
ENSG00000187678	SPRY4	sprouty RTK signaling antagonist 4 [Source:HGNC Symbol;Acc:HGNC:15533]	629.348	-0.459886	0.110324	3.06624e-05	0.000324575
ENSG00000176209	SMIM19	small integral membrane protein 19 [Source:HGNC Symbol;Acc:HGNC:25166]	1220.43	-0.454214	0.109004	3.08703e-05	0.000326394
ENSG00000165046	LETM2	leucine zipper and EF-hand containing transmembrane protein 2 [Source:HGNC Symbol;Acc:HGNC:14648]	79.7004	-0.597667	0.143552	3.13511e-05	0.000330782
ENSG00000162426	SLC45A1	solute carrier family 45 member 1 [Source:HGNC Symbol;Acc:HGNC:17939]	70.8615	-0.637756	0.153221	3.15029e-05	0.00033193
ENSG00000173409	ARV1	ARV1 homolog, fatty acid homeostasis modulator [Source:HGNC Symbol;Acc:HGNC:29561]	557.135	-0.358833	0.0862125	3.15214e-05	0.00033193
ENSG00000177556	ATOX1	antioxidant 1 copper chaperone [Source:HGNC Symbol;Acc:HGNC:798]	1670.89	-0.636572	0.152992	3.17103e-05	0.000333366
ENSG00000105171	POP4	POP4 homolog, ribonuclease P/MRP subunit [Source:HGNC Symbol;Acc:HGNC:30081]	753.507	-0.289068	0.0694749	3.17197e-05	0.000333366
ENSG00000196205	EEF1A1P5	eukaryotic translation elongation factor 1 alpha 1 pseudogene 5 [Source:HGNC Symbol;Acc:HGNC:3200]	3392.82	-0.67265	0.161772	3.21039e-05	0.000336966
ENSG00000106733	NMRK1	nicotinamide riboside kinase 1 [Source:HGNC Symbol;Acc:HGNC:26057]	1059.12	-0.48379	0.116377	3.22341e-05	0.000337893
ENSG00000132471	WBP2	WW domain binding protein 2 [Source:HGNC Symbol;Acc:HGNC:12738]	3646.87	-0.394311	0.0948817	3.24122e-05	0.00033954
ENSG00000175575	PAAF1	proteasomal ATPase associated factor 1 [Source:HGNC Symbol;Acc:HGNC:25687]	697.729	-0.397774	0.0957367	3.25462e-05	0.000340723
ENSG00000124541	RRP36	ribosomal RNA processing 36 [Source:HGNC Symbol;Acc:HGNC:21374]	767.439	-0.286199	0.0688914	3.26208e-05	0.000341283
ENSG00000113460	BRIX1	biogenesis of ribosomes BRX1 [Source:HGNC Symbol;Acc:HGNC:24170]	392.128	-0.37573	0.0904472	3.26521e-05	0.00034139
ENSG00000134548	SPX	spexin hormone [Source:HGNC Symbol;Acc:HGNC:28139]	919.93	-0.380382	0.091581	3.27424e-05	0.000342112
ENSG00000135778	NTPCR	nucleoside-triphosphatase, cancer-related [Source:HGNC Symbol;Acc:HGNC:28204]	998.529	-0.28555	0.068756	3.28014e-05	0.000342287
ENSG00000181788	SIAH2	siah E3 ubiquitin protein ligase 2 [Source:HGNC Symbol;Acc:HGNC:10858]	621.445	-0.26513	0.0638375	3.27859e-05	0.000342287
ENSG00000178053	MLF1	myeloid leukemia factor 1 [Source:HGNC Symbol;Acc:HGNC:7125]	420.134	-0.258871	0.0623439	3.29152e-05	0.000343253
ENSG00000114125	RNF7	ring finger protein 7 [Source:HGNC Symbol;Acc:HGNC:10070]	1319.88	-0.34412	0.0828934	3.30509e-05	0.000344002
ENSG00000269293	ZSCAN16-AS1	ZSCAN16 antisense RNA 1 [Source:HGNC Symbol;Acc:HGNC:48982]	268.63	-0.594108	0.143143	3.31802e-05	0.000345125
ENSG00000182648	LINC01006	long intergenic non-protein coding RNA 1006 [Source:HGNC Symbol;Acc:HGNC:48971]	68.5572	-0.455473	0.10976	3.32884e-05	0.000346029
ENSG00000260274	AC068338.2	novel transcript	128.807	-0.43974	0.10598	3.33511e-05	0.000346235
ENSG00000128692	EIF2S2P4	eukaryotic translation initiation factor 2 subunit 2 beta pseudogene 4 [Source:HGNC Symbol;Acc:HGNC:37626]	30.0551	-0.74089	0.178588	3.34531e-05	0.000347071
ENSG00000238102	AL080248.1	novel transcript	35.569	-0.783863	0.188986	3.35794e-05	0.000348158
ENSG00000197568	HHLA3	HERV-H LTR-associating 3 [Source:HGNC Symbol;Acc:HGNC:4906]	279.435	-0.508126	0.122515	3.36201e-05	0.000348272
ENSG00000152518	ZFP36L2	ZFP36 ring finger protein like 2 [Source:HGNC Symbol;Acc:HGNC:1108]	2703.52	-0.335155	0.0809032	3.43296e-05	0.000354344
ENSG00000161981	SNRNP25	small nuclear ribonucleoprotein U11/U12 subunit 25 [Source:HGNC Symbol;Acc:HGNC:14161]	568.459	-0.487557	0.117712	3.44369e-05	0.000355226
ENSG00000178585	CTNNBIP1	catenin beta interacting protein 1 [Source:HGNC Symbol;Acc:HGNC:16913]	755.942	-0.355459	0.085877	3.48576e-05	0.000358407
ENSG00000226976	COX6A1P2	cytochrome c oxidase subunit 6A1 pseudogene 2 [Source:HGNC Symbol;Acc:HGNC:35239]	51.3303	-0.684132	0.165294	3.49005e-05	0.000358407
ENSG00000111669	TPI1	triosephosphate isomerase 1 [Source:HGNC Symbol;Acc:HGNC:12009]	16874.5	-0.371071	0.0896502	3.48664e-05	0.000358407
ENSG00000161016	RPL8	ribosomal protein L8 [Source:HGNC Symbol;Acc:HGNC:10368]	19610.3	-0.492514	0.119159	3.57656e-05	0.000366592
ENSG00000035499	DEPDC1B	DEP domain containing 1B [Source:HGNC Symbol;Acc:HGNC:24902]	118.465	-0.692765	0.167696	3.61058e-05	0.00036961
ENSG00000148290	SURF1	SURF1 cytochrome c oxidase assembly factor [Source:HGNC Symbol;Acc:HGNC:11474]	1434.89	-0.48815	0.118164	3.6101e-05	0.00036961
ENSG00000125968	ID1	inhibitor of DNA binding 1, HLH protein [Source:HGNC Symbol;Acc:HGNC:5360]	1044.16	-0.814792	0.197273	3.62311e-05	0.000370657
ENSG00000008018	PSMB1	proteasome 20S subunit beta 1 [Source:HGNC Symbol;Acc:HGNC:9537]	2878.32	-0.358567	0.0868336	3.63782e-05	0.000371696
ENSG00000102984	ZNF821	zinc finger protein 821 [Source:HGNC Symbol;Acc:HGNC:28043]	276.145	-0.343705	0.0832347	3.63786e-05	0.000371696
ENSG00000184719	RNLS	renalase, FAD dependent amine oxidase [Source:HGNC Symbol;Acc:HGNC:25641]	600.484	-0.419885	0.101707	3.65335e-05	0.000373043
ENSG00000110848	CD69	CD69 molecule [Source:HGNC Symbol;Acc:HGNC:1694]	44.701	-1.00523	0.243726	3.7164e-05	0.000378286
ENSG00000223797	ENTPD3-AS1	ENTPD3 antisense RNA 1 [Source:HGNC Symbol;Acc:HGNC:26710]	239.56	-0.484139	0.117411	3.73213e-05	0.000379649
ENSG00000240857	RDH14	retinol dehydrogenase 14 [Source:HGNC Symbol;Acc:HGNC:19979]	408.625	-0.276242	0.067011	3.75033e-05	0.00038126
ENSG00000117595	IRF6	interferon regulatory factor 6 [Source:HGNC Symbol;Acc:HGNC:6121]	1282.84	-0.238336	0.0578344	3.77206e-05	0.000383227
ENSG00000234949	AC104667.2	novel transcript, antisense to RAB17	44.1257	-0.5116	0.124252	3.83108e-05	0.000387586
ENSG00000106355	LSM5	LSM5 homolog, U6 small nuclear RNA and mRNA degradation associated [Source:HGNC Symbol;Acc:HGNC:17162]	557.061	-0.40343	0.0979818	3.83174e-05	0.000387586
ENSG00000131876	SNRPA1	small nuclear ribonucleoprotein polypeptide A' [Source:HGNC Symbol;Acc:HGNC:11152]	516.21	-0.378533	0.0919904	3.87315e-05	0.000391285
ENSG00000162961	DPY30	dpy-30 histone methyltransferase complex regulatory subunit [Source:HGNC Symbol;Acc:HGNC:24590]	802.423	-0.424525	0.103228	3.9141e-05	0.000394682
ENSG00000155959	VBP1	VHL binding protein 1 [Source:HGNC Symbol;Acc:HGNC:12662]	742.116	-0.353216	0.0859047	3.92716e-05	0.000395505
ENSG00000117525	F3	coagulation factor III, tissue factor [Source:HGNC Symbol;Acc:HGNC:3541]	200.262	-0.654022	0.159078	3.93389e-05	0.00039569
ENSG00000100294	MCAT	malonyl-CoA-acyl carrier protein transacylase [Source:HGNC Symbol;Acc:HGNC:29622]	887.55	-0.486013	0.118218	3.93697e-05	0.000395754
ENSG00000245910	SNHG6	small nucleolar RNA host gene 6 [Source:HGNC Symbol;Acc:HGNC:32965]	632.505	-0.493554	0.120063	3.94321e-05	0.000396134
ENSG00000037897	METTL1	methyltransferase like 1 [Source:HGNC Symbol;Acc:HGNC:7030]	617.769	-0.489688	0.11916	3.96523e-05	0.000397996
ENSG00000102172	SMS	spermine synthase [Source:HGNC Symbol;Acc:HGNC:11123]	3708.69	-0.298566	0.0726542	3.96667e-05	0.000397996
ENSG00000062716	VMP1	vacuole membrane protein 1 [Source:HGNC Symbol;Acc:HGNC:29559]	2646.35	-0.580619	0.141304	3.97375e-05	0.00039846
ENSG00000119326	CTNNAL1	catenin alpha like 1 [Source:HGNC Symbol;Acc:HGNC:2512]	1276.29	-0.375162	0.0913125	3.98143e-05	0.000398735
ENSG00000226742	HSBP1L1	heat shock factor binding protein 1 like 1 [Source:HGNC Symbol;Acc:HGNC:37243]	493.639	-0.453862	0.110472	3.984e-05	0.000398746
ENSG00000232388	SMIM26	small integral membrane protein 26 [Source:HGNC Symbol;Acc:HGNC:43430]	916.013	-0.48428	0.11802	4.07188e-05	0.000406283
ENSG00000132541	RIDA	reactive intermediate imine deaminase A homolog [Source:HGNC Symbol;Acc:HGNC:16897]	6086.7	-0.738788	0.180064	4.07967e-05	0.000406809
ENSG00000167565	SERTAD3	SERTA domain containing 3 [Source:HGNC Symbol;Acc:HGNC:17931]	535.875	-0.40839	0.099549	4.08876e-05	0.000407465
ENSG00000106028	SSBP1	single stranded DNA binding protein 1 [Source:HGNC Symbol;Acc:HGNC:11317]	1237.34	-0.374725	0.0913961	4.13127e-05	0.000411281
ENSG00000180509	KCNE1	potassium voltage-gated channel subfamily E regulatory subunit 1 [Source:HGNC Symbol;Acc:HGNC:6240]	262.913	-0.798194	0.194755	4.15907e-05	0.000413452
ENSG00000146007	ZMAT2	zinc finger matrin-type 2 [Source:HGNC Symbol;Acc:HGNC:26433]	2020.57	-0.370453	0.0903983	4.16722e-05	0.000414007
ENSG00000124370	MCEE	methylmalonyl-CoA epimerase [Source:HGNC Symbol;Acc:HGNC:16732]	419.446	-0.403416	0.098485	4.19949e-05	0.000416445
ENSG00000184182	UBE2F	ubiquitin conjugating enzyme E2 F (putative) [Source:HGNC Symbol;Acc:HGNC:12480]	273.436	-0.335688	0.0819492	4.19824e-05	0.000416445
ENSG00000136463	TACO1	translational activator of cytochrome c oxidase I [Source:HGNC Symbol;Acc:HGNC:24316]	1199.94	-0.389581	0.0951661	4.24559e-05	0.000420759
ENSG00000070915	SLC12A3	solute carrier family 12 member 3 [Source:HGNC Symbol;Acc:HGNC:10912]	14335.3	-1.03101	0.251997	4.28848e-05	0.000423399
ENSG00000173221	GLRX	glutaredoxin [Source:HGNC Symbol;Acc:HGNC:4330]	4221.47	-0.506414	0.123851	4.33434e-05	0.000427457
ENSG00000120509	PDZD11	PDZ domain containing 11 [Source:HGNC Symbol;Acc:HGNC:28034]	830.662	-0.341243	0.0834959	4.37086e-05	0.000430797
ENSG00000180867	PDIA3P1	protein disulfide isomerase family A member 3 pseudogene 1 [Source:HGNC Symbol;Acc:HGNC:4607]	179.794	-0.410897	0.100614	4.42853e-05	0.000435154
ENSG00000114686	MRPL3	mitochondrial ribosomal protein L3 [Source:HGNC Symbol;Acc:HGNC:10379]	2160.28	-0.242463	0.0593931	4.45848e-05	0.000437831
ENSG00000134248	LAMTOR5	late endosomal/lysosomal adaptor, MAPK and MTOR activator 5 [Source:HGNC Symbol;Acc:HGNC:17955]	5462.3	-0.570439	0.139776	4.48248e-05	0.000438924
ENSG00000171202	TMEM126A	transmembrane protein 126A [Source:HGNC Symbol;Acc:HGNC:25382]	382.213	-0.445832	0.109244	4.48319e-05	0.000438924
ENSG00000132963	POMP	proteasome maturation protein [Source:HGNC Symbol;Acc:HGNC:20330]	1481.43	-0.418731	0.102622	4.49776e-05	0.000440084
ENSG00000147123	NDUFB11	NADH:ubiquinone oxidoreductase subunit B11 [Source:HGNC Symbol;Acc:HGNC:20372]	1944.79	-0.602955	0.147788	4.50634e-05	0.000440656
ENSG00000259754	AC092078.2	novel transcript	33.5735	-1.22784	0.301031	4.52717e-05	0.000442158
ENSG00000005243	COPZ2	COPI coat complex subunit zeta 2 [Source:HGNC Symbol;Acc:HGNC:19356]	335.09	-0.485609	0.119055	4.52566e-05	0.000442158
ENSG00000168490	PHYHIP	phytanoyl-CoA 2-hydroxylase interacting protein [Source:HGNC Symbol;Acc:HGNC:16865]	62.0645	-0.978752	0.240155	4.59154e-05	0.000447364
ENSG00000183783	KCTD8	potassium channel tetramerization domain containing 8 [Source:HGNC Symbol;Acc:HGNC:22394]	24.5845	-0.555928	0.136425	4.60197e-05	0.00044811
ENSG00000130725	UBE2M	ubiquitin conjugating enzyme E2 M [Source:HGNC Symbol;Acc:HGNC:12491]	1048.2	-0.37657	0.0924274	4.61675e-05	0.000449008
ENSG00000169021	UQCRFS1	ubiquinol-cytochrome c reductase, Rieske iron-sulfur polypeptide 1 [Source:HGNC Symbol;Acc:HGNC:12587]	4449.35	-0.351743	0.0863315	4.61474e-05	0.000449008
ENSG00000143363	PRUNE1	prune exopolyphosphatase 1 [Source:HGNC Symbol;Acc:HGNC:13420]	1172.5	-0.203096	0.0498945	4.69088e-05	0.000455123
ENSG00000141698	NT5C3B	5'-nucleotidase, cytosolic IIIB [Source:HGNC Symbol;Acc:HGNC:28300]	1052.87	-0.360331	0.0885735	4.73853e-05	0.000458919
ENSG00000180822	PSMG4	proteasome assembly chaperone 4 [Source:HGNC Symbol;Acc:HGNC:21108]	277.198	-0.396338	0.0974559	4.76547e-05	0.000460864
ENSG00000253320	AZIN1-AS1	AZIN1 antisense RNA 1 [Source:HGNC Symbol;Acc:HGNC:51558]	89.456	-0.446536	0.109805	4.77002e-05	0.000460864
ENSG00000111057	KRT18	keratin 18 [Source:HGNC Symbol;Acc:HGNC:6430]	3932.93	-0.489304	0.12032	4.76848e-05	0.000460864
ENSG00000184221	OLIG1	oligodendrocyte transcription factor 1 [Source:HGNC Symbol;Acc:HGNC:16983]	66.6307	-0.714286	0.17582	4.85289e-05	0.000467195
ENSG00000170791	CHCHD7	coiled-coil-helix-coiled-coil-helix domain containing 7 [Source:HGNC Symbol;Acc:HGNC:28314]	754.819	-0.342379	0.0843117	4.88896e-05	0.000470108
ENSG00000249242	TMEM150C	transmembrane protein 150C [Source:HGNC Symbol;Acc:HGNC:37263]	821.471	-0.411322	0.101306	4.90278e-05	0.000471157
ENSG00000147654	EBAG9	estrogen receptor binding site associated antigen 9 [Source:HGNC Symbol;Acc:HGNC:3123]	805.908	-0.327085	0.0806189	4.96704e-05	0.000475834
ENSG00000105258	POLR2I	RNA polymerase II subunit I [Source:HGNC Symbol;Acc:HGNC:9196]	656.033	-0.550058	0.135756	5.08193e-05	0.000485199
ENSG00000223573	TINCR	TINCR ubiquitin domain containing [Source:HGNC Symbol;Acc:HGNC:14607]	50.2893	-0.803147	0.198369	5.14895e-05	0.000490151
ENSG00000272369	AC008035.1	novel transcript	33.4189	-0.799619	0.197522	5.16002e-05	0.000490916
ENSG00000138785	INTS12	integrator complex subunit 12 [Source:HGNC Symbol;Acc:HGNC:25067]	524.095	-0.314056	0.0775908	5.17468e-05	0.000491731
ENSG00000118515	SGK1	serum/glucocorticoid regulated kinase 1 [Source:HGNC Symbol;Acc:HGNC:10810]	2984.73	-0.467943	0.115628	5.18864e-05	0.000492768
ENSG00000114942	EEF1B2	eukaryotic translation elongation factor 1 beta 2 [Source:HGNC Symbol;Acc:HGNC:3208]	6945.9	-0.412184	0.101887	5.22146e-05	0.000494723
ENSG00000125037	EMC3	ER membrane protein complex subunit 3 [Source:HGNC Symbol;Acc:HGNC:23999]	1772.35	-0.274226	0.0678062	5.24877e-05	0.000495857
ENSG00000142676	RPL11	ribosomal protein L11 [Source:HGNC Symbol;Acc:HGNC:10301]	16072.8	-0.471832	0.116661	5.2446e-05	0.000495857
ENSG00000152147	GEMIN6	gem nuclear organelle associated protein 6 [Source:HGNC Symbol;Acc:HGNC:20044]	343.464	-0.418401	0.103454	5.24796e-05	0.000495857
ENSG00000167470	MIDN	midnolin [Source:HGNC Symbol;Acc:HGNC:16298]	1082.71	-0.597964	0.147853	5.24792e-05	0.000495857
ENSG00000186212	SOWAHB	sosondowah ankyrin repeat domain family member B [Source:HGNC Symbol;Acc:HGNC:32958]	330.641	-0.41392	0.102359	5.25922e-05	0.000496554
ENSG00000013306	SLC25A39	solute carrier family 25 member 39 [Source:HGNC Symbol;Acc:HGNC:24279]	5469.27	-0.510423	0.126236	5.26797e-05	0.00049709
ENSG00000118096	IFT46	intraflagellar transport 46 [Source:HGNC Symbol;Acc:HGNC:26146]	894.888	-0.354672	0.0877879	5.3428e-05	0.000503563
ENSG00000183624	HMCES	5-hydroxymethylcytosine binding, ES cell specific [Source:HGNC Symbol;Acc:HGNC:24446]	908.769	-0.269087	0.0666178	5.36186e-05	0.000504985
ENSG00000107745	MICU1	mitochondrial calcium uptake 1 [Source:HGNC Symbol;Acc:HGNC:1530]	3811.78	-0.392248	0.0971112	5.36413e-05	0.000504985
ENSG00000162889	MAPKAPK2	MAPK activated protein kinase 2 [Source:HGNC Symbol;Acc:HGNC:6887]	3364.12	-0.248061	0.0614257	5.38183e-05	0.000506355
ENSG00000118194	TNNT2	troponin T2, cardiac type [Source:HGNC Symbol;Acc:HGNC:11949]	272.841	-0.860869	0.213265	5.42268e-05	0.000509902
ENSG00000261351	AC116913.1	novel transcript, antisense to MAP2K1	44.1572	-0.47719	0.118328	5.5119e-05	0.000516489
ENSG00000145945	FAM50B	family with sequence similarity 50 member B [Source:HGNC Symbol;Acc:HGNC:18789]	501.643	-0.480584	0.119266	5.58915e-05	0.000523424
ENSG00000255135	AP002360.2	novel transcript	185.854	-0.644539	0.160069	5.65786e-05	0.00052894
ENSG00000204568	MRPS18B	mitochondrial ribosomal protein S18B [Source:HGNC Symbol;Acc:HGNC:14516]	2383.66	-0.342672	0.0851238	5.6836e-05	0.000530732
ENSG00000106399	RPA3	replication protein A3 [Source:HGNC Symbol;Acc:HGNC:10291]	635.64	-0.460658	0.11449	5.73215e-05	0.000534445
ENSG00000102897	LYRM1	LYR motif containing 1 [Source:HGNC Symbol;Acc:HGNC:25074]	1262.26	-0.422922	0.105112	5.73329e-05	0.000534445
ENSG00000272173	U47924.2	novel transcript, antisense to C12orf57	25.7954	-0.626131	0.155651	5.75467e-05	0.000535512
ENSG00000100075	SLC25A1	solute carrier family 25 member 1 [Source:HGNC Symbol;Acc:HGNC:10979]	3089.35	-0.552865	0.13749	5.79236e-05	0.000538399
ENSG00000164919	COX6C	cytochrome c oxidase subunit 6C [Source:HGNC Symbol;Acc:HGNC:2285]	3137.92	-0.473707	0.117898	5.87099e-05	0.000544456
ENSG00000133661	SFTPD	surfactant protein D [Source:HGNC Symbol;Acc:HGNC:10803]	30.8913	-0.646748	0.161025	5.90803e-05	0.000547577
ENSG00000183665	TRMT12	tRNA methyltransferase 12 homolog [Source:HGNC Symbol;Acc:HGNC:26091]	342.69	-0.214098	0.0533305	5.95581e-05	0.000550742
ENSG00000101276	SLC52A3	solute carrier family 52 member 3 [Source:HGNC Symbol;Acc:HGNC:16187]	385.383	-0.495976	0.123595	5.99742e-05	0.000553686
ENSG00000169740	ZNF32	zinc finger protein 32 [Source:HGNC Symbol;Acc:HGNC:13095]	909.829	-0.397442	0.0990911	6.04953e-05	0.000557494
ENSG00000137955	RABGGTB	Rab geranylgeranyltransferase subunit beta [Source:HGNC Symbol;Acc:HGNC:9796]	1554.15	-0.422945	0.105459	6.05881e-05	0.000557736
ENSG00000148926	ADM	adrenomedullin [Source:HGNC Symbol;Acc:HGNC:259]	699.486	-0.735398	0.183443	6.10115e-05	0.000560335
ENSG00000079459	FDFT1	farnesyl-diphosphate farnesyltransferase 1 [Source:HGNC Symbol;Acc:HGNC:3629]	2154.26	-0.201422	0.0502496	6.11238e-05	0.000560952
ENSG00000111229	ARPC3	actin related protein 2/3 complex subunit 3 [Source:HGNC Symbol;Acc:HGNC:706]	3229.07	-0.402452	0.100436	6.14772e-05	0.000563652
ENSG00000070601	FRMPD1	FERM and PDZ domain containing 1 [Source:HGNC Symbol;Acc:HGNC:29159]	54.6141	-0.532174	0.132837	6.17027e-05	0.000564814
ENSG00000168291	PDHB	pyruvate dehydrogenase E1 subunit beta [Source:HGNC Symbol;Acc:HGNC:8808]	2922.95	-0.296409	0.0740051	6.19524e-05	0.000566723
ENSG00000004455	AK2	adenylate kinase 2 [Source:HGNC Symbol;Acc:HGNC:362]	6421.38	-0.297906	0.0743874	6.20711e-05	0.000567487
ENSG00000110851	PRDM4	PR/SET domain 4 [Source:HGNC Symbol;Acc:HGNC:9348]	1495.61	-0.209149	0.0522514	6.26117e-05	0.000572106
ENSG00000130669	PAK4	p21 (RAC1) activated kinase 4 [Source:HGNC Symbol;Acc:HGNC:16059]	1458.14	-0.526109	0.131446	6.26873e-05	0.000572445
ENSG00000169955	ZNF747	zinc finger protein 747 [Source:HGNC Symbol;Acc:HGNC:28350]	320.394	-0.29521	0.0737645	6.27945e-05	0.000572805
ENSG00000186184	POLR1D	RNA polymerase I and III subunit D [Source:HGNC Symbol;Acc:HGNC:20422]	1498.34	-0.31715	0.0792631	6.30121e-05	0.000573818
ENSG00000245937	LINC01184	long intergenic non-protein coding RNA 1184 [Source:HGNC Symbol;Acc:HGNC:49565]	470.526	-0.231578	0.0578868	6.32005e-05	0.000574887
ENSG00000254615	AC027031.2	novel transcript	98.7529	-0.641593	0.160401	6.33608e-05	0.00057602
ENSG00000180525	PRR26	proline rich 26 [Source:HGNC Symbol;Acc:HGNC:30724]	123.147	-0.534544	0.133662	6.35491e-05	0.000577408
ENSG00000115540	MOB4	MOB family member 4, phocein [Source:HGNC Symbol;Acc:HGNC:17261]	363.321	-0.442794	0.110777	6.4107e-05	0.000582149
ENSG00000259781	HMGB1P6	high mobility group box 1 pseudogene 6 [Source:HGNC Symbol;Acc:HGNC:4998]	205.944	-0.489537	0.122509	6.44372e-05	0.000584819
ENSG00000121671	CRY2	cryptochrome circadian regulator 2 [Source:HGNC Symbol;Acc:HGNC:2385]	2054.52	-0.333643	0.0835062	6.4576e-05	0.000585422
ENSG00000022277	RTF2	replication termination factor 2 [Source:HGNC Symbol;Acc:HGNC:15890]	2053.28	-0.204773	0.0512748	6.50675e-05	0.000589546
ENSG00000034713	GABARAPL2	GABA type A receptor associated protein like 2 [Source:HGNC Symbol;Acc:HGNC:13291]	2349.97	-0.308692	0.0773037	6.51753e-05	0.000590193
ENSG00000178741	COX5A	cytochrome c oxidase subunit 5A [Source:HGNC Symbol;Acc:HGNC:2267]	2760.95	-0.433347	0.108541	6.53901e-05	0.000591474
ENSG00000115128	SF3B6	splicing factor 3b subunit 6 [Source:HGNC Symbol;Acc:HGNC:30096]	1399.27	-0.366955	0.0919249	6.55469e-05	0.000592507
ENSG00000132376	INPP5K	inositol polyphosphate-5-phosphatase K [Source:HGNC Symbol;Acc:HGNC:33882]	907.511	-0.291425	0.0730061	6.55775e-05	0.000592507
ENSG00000141741	MIEN1	migration and invasion enhancer 1 [Source:HGNC Symbol;Acc:HGNC:28230]	1018	-0.458743	0.114929	6.56483e-05	0.000592815
ENSG00000089006	SNX5	sorting nexin 5 [Source:HGNC Symbol;Acc:HGNC:14969]	5222.27	-0.378936	0.0949816	6.61934e-05	0.000596737
ENSG00000204370	SDHD	succinate dehydrogenase complex subunit D [Source:HGNC Symbol;Acc:HGNC:10683]	3878.34	-0.474874	0.119056	6.6444e-05	0.000598275
ENSG00000223496	EXOSC6	exosome component 6 [Source:HGNC Symbol;Acc:HGNC:19055]	403.411	-0.38171	0.0956988	6.64478e-05	0.000598275
ENSG00000266588	AC006441.4	novel transcript	127.327	-0.89463	0.224384	6.69011e-05	0.00060144
ENSG00000135070	ISCA1	iron-sulfur cluster assembly 1 [Source:HGNC Symbol;Acc:HGNC:28660]	1832.55	-0.302269	0.0758422	6.73391e-05	0.000603766
ENSG00000221990	EXOC3-AS1	EXOC3 antisense RNA 1 [Source:HGNC Symbol;Acc:HGNC:25175]	145.362	-0.506444	0.127075	6.73707e-05	0.000603766
ENSG00000214046	SMIM7	small integral membrane protein 7 [Source:HGNC Symbol;Acc:HGNC:28419]	1122.2	-0.379946	0.0953324	6.73429e-05	0.000603766
ENSG00000204435	CSNK2B	casein kinase 2 beta [Source:HGNC Symbol;Acc:HGNC:2460]	606.263	-0.580657	0.145704	6.74267e-05	0.000603815
ENSG00000113734	BNIP1	BCL2 interacting protein 1 [Source:HGNC Symbol;Acc:HGNC:1082]	264.925	-0.329025	0.0825651	6.74682e-05	0.000603851
ENSG00000168621	GDNF	glial cell derived neurotrophic factor [Source:HGNC Symbol;Acc:HGNC:4232]	39.5018	-0.842825	0.211551	6.77543e-05	0.000606077
ENSG00000260063	AL512408.1	novel transcript, antisense to ARID1A	23.0667	-0.452105	0.113538	6.83428e-05	0.000611002
ENSG00000158109	TPRG1L	tumor protein p63 regulated 1 like [Source:HGNC Symbol;Acc:HGNC:27007]	3889.94	-0.42447	0.10668	6.92308e-05	0.000617917
ENSG00000179057	IGSF22	immunoglobulin superfamily member 22 [Source:HGNC Symbol;Acc:HGNC:26750]	23.5845	-0.683023	0.171733	6.97206e-05	0.000620917
ENSG00000106400	ZNHIT1	zinc finger HIT-type containing 1 [Source:HGNC Symbol;Acc:HGNC:21688]	2064.55	-0.549908	0.138296	6.99922e-05	0.000622992
ENSG00000127922	SEM1	SEM1 26S proteasome complex subunit [Source:HGNC Symbol;Acc:HGNC:10845]	1128.8	-0.564774	0.142143	7.08884e-05	0.000628547
ENSG00000169609	C15orf40	chromosome 15 open reading frame 40 [Source:HGNC Symbol;Acc:HGNC:28443]	448.205	-0.349606	0.0880064	7.11185e-05	0.000630241
ENSG00000188690	UROS	uroporphyrinogen III synthase [Source:HGNC Symbol;Acc:HGNC:12592]	1254.21	-0.416779	0.104957	7.15822e-05	0.000634003
ENSG00000228084	AC118553.1	novel transcript	37.5383	-0.432768	0.109003	7.17983e-05	0.000635569
ENSG00000120656	TAF12	TATA-box binding protein associated factor 12 [Source:HGNC Symbol;Acc:HGNC:11545]	416.935	-0.259788	0.0654439	7.19842e-05	0.000636865
ENSG00000100218	RSPH14	radial spoke head 14 homolog [Source:HGNC Symbol;Acc:HGNC:13437]	178.079	-0.436395	0.109965	7.2334e-05	0.000638213
ENSG00000248115	AC023154.1	novel transcript	80.1017	-1.12288	0.282984	7.24786e-05	0.000638792
ENSG00000123427	EEF1AKMT3	EEF1A lysine methyltransferase 3 [Source:HGNC Symbol;Acc:HGNC:24936]	596.29	-0.463182	0.116829	7.35203e-05	0.000647267
ENSG00000178821	TMEM52	transmembrane protein 52 [Source:HGNC Symbol;Acc:HGNC:27916]	48.3886	-0.788446	0.198921	7.38216e-05	0.000649565
ENSG00000185222	TCEAL9	transcription elongation factor A like 9 [Source:HGNC Symbol;Acc:HGNC:30084]	1016.73	-0.413879	0.104483	7.45666e-05	0.000655051
ENSG00000132432	SEC61G	SEC61 translocon subunit gamma [Source:HGNC Symbol;Acc:HGNC:18277]	550.108	-0.447141	0.112888	7.46601e-05	0.000655517
ENSG00000164039	BDH2	3-hydroxybutyrate dehydrogenase 2 [Source:HGNC Symbol;Acc:HGNC:32389]	5476.44	-0.492561	0.124386	7.49679e-05	0.000656792
ENSG00000225921	NOL7	nucleolar protein 7 [Source:HGNC Symbol;Acc:HGNC:21040]	1183.44	-0.228309	0.057653	7.49337e-05	0.000656792
ENSG00000241685	ARPC1A	actin related protein 2/3 complex subunit 1A [Source:HGNC Symbol;Acc:HGNC:703]	1978.42	-0.210962	0.0532875	7.5281e-05	0.000658464
ENSG00000176340	COX8A	cytochrome c oxidase subunit 8A [Source:HGNC Symbol;Acc:HGNC:2294]	4252.55	-0.576391	0.145589	7.52588e-05	0.000658464
ENSG00000170222	ADPRM	ADP-ribose/CDP-alcohol diphosphatase, manganese dependent [Source:HGNC Symbol;Acc:HGNC:30925]	114.865	-0.362276	0.09152	7.5441e-05	0.000659507
ENSG00000166902	MRPL16	mitochondrial ribosomal protein L16 [Source:HGNC Symbol;Acc:HGNC:14476]	1280.8	-0.373805	0.0944644	7.58657e-05	0.000661788
ENSG00000254560	BBOX1-AS1	BBOX1 antisense RNA 1 [Source:HGNC Symbol;Acc:HGNC:50700]	38.703	-0.80202	0.202731	7.61863e-05	0.000664226
ENSG00000187118	CMC1	C-X9-C motif containing 1 [Source:HGNC Symbol;Acc:HGNC:28783]	412.967	-0.388102	0.0981272	7.65049e-05	0.000665926
ENSG00000204219	TCEA3	transcription elongation factor A3 [Source:HGNC Symbol;Acc:HGNC:11615]	2500.71	-0.44376	0.112285	7.74717e-05	0.000672757
ENSG00000169567	HINT1	histidine triad nucleotide binding protein 1 [Source:HGNC Symbol;Acc:HGNC:4912]	5776.2	-0.441114	0.111667	7.80654e-05	0.000676595
ENSG00000235139	AC003984.1	novel transcript	29.5429	-0.706039	0.178856	7.89641e-05	0.000682554
ENSG00000197756	RPL37A	ribosomal protein L37a [Source:HGNC Symbol;Acc:HGNC:10348]	12483	-0.499293	0.126541	7.95627e-05	0.000686993
ENSG00000167515	TRAPPC2L	trafficking protein particle complex 2 like [Source:HGNC Symbol;Acc:HGNC:30887]	1047.62	-0.414559	0.105088	7.9841e-05	0.000689028
ENSG00000106853	PTGR1	prostaglandin reductase 1 [Source:HGNC Symbol;Acc:HGNC:18429]	5206.4	-0.551662	0.139912	8.0497e-05	0.000694097
ENSG00000048162	NOP16	NOP16 nucleolar protein [Source:HGNC Symbol;Acc:HGNC:26934]	373.636	-0.355647	0.0902088	8.06418e-05	0.000694826
ENSG00000022840	RNF10	ring finger protein 10 [Source:HGNC Symbol;Acc:HGNC:10055]	4778.14	-0.174687	0.044314	8.07949e-05	0.000695775
ENSG00000096080	MRPS18A	mitochondrial ribosomal protein S18A [Source:HGNC Symbol;Acc:HGNC:14515]	1040.09	-0.403683	0.102428	8.1098e-05	0.00069727
ENSG00000232453	LINC02777	long intergenic non-protein coding RNA 2777 [Source:HGNC Symbol;Acc:HGNC:54297]	58.1663	-0.520591	0.132157	8.1756e-05	0.000702181
ENSG00000270959	LPP-AS2	LPP antisense RNA 2 [Source:HGNC Symbol;Acc:HGNC:27952]	77.285	-0.305077	0.0774562	8.19243e-05	0.000703253
ENSG00000138175	ARL3	ADP ribosylation factor like GTPase 3 [Source:HGNC Symbol;Acc:HGNC:694]	1189.64	-0.340739	0.0865345	8.22995e-05	0.000705349
ENSG00000178988	MRFAP1L1	Morf4 family associated protein 1 like 1 [Source:HGNC Symbol;Acc:HGNC:28796]	1911.72	-0.2994	0.0760532	8.26031e-05	0.000707576
ENSG00000168556	ING2	inhibitor of growth family member 2 [Source:HGNC Symbol;Acc:HGNC:6063]	259.489	-0.376469	0.0956973	8.35592e-05	0.00071463
ENSG00000171433	GLOD5	glyoxalase domain containing 5 [Source:HGNC Symbol;Acc:HGNC:33358]	196.688	-0.571003	0.145253	8.45605e-05	0.000722048
ENSG00000111319	SCNN1A	sodium channel epithelial 1 subunit alpha [Source:HGNC Symbol;Acc:HGNC:10599]	7149.4	-0.368675	0.0938061	8.48811e-05	0.000724402
ENSG00000110871	COQ5	coenzyme Q5, methyltransferase [Source:HGNC Symbol;Acc:HGNC:28722]	1244.13	-0.314689	0.0800784	8.50279e-05	0.00072489
ENSG00000049769	PPP1R3F	protein phosphatase 1 regulatory subunit 3F [Source:HGNC Symbol;Acc:HGNC:14944]	127.508	-0.51814	0.131874	8.52815e-05	0.000725903
ENSG00000213619	NDUFS3	NADH:ubiquinone oxidoreductase core subunit S3 [Source:HGNC Symbol;Acc:HGNC:7710]	2565.12	-0.468198	0.119242	8.62088e-05	0.000732639
ENSG00000166262	FAM227B	family with sequence similarity 227 member B [Source:HGNC Symbol;Acc:HGNC:26543]	160.79	-0.386846	0.098638	8.78605e-05	0.000744327
ENSG00000168589	DYNLRB2	dynein light chain roadblock-type 2 [Source:HGNC Symbol;Acc:HGNC:15467]	82.7086	-0.602598	0.153696	8.82876e-05	0.000747554
ENSG00000082515	MRPL22	mitochondrial ribosomal protein L22 [Source:HGNC Symbol;Acc:HGNC:14480]	649.556	-0.411224	0.104993	8.97735e-05	0.000757359
ENSG00000145741	BTF3	basic transcription factor 3 [Source:HGNC Symbol;Acc:HGNC:1125]	6143.62	-0.365111	0.0932538	9.0314e-05	0.000761124
ENSG00000100129	EIF3L	eukaryotic translation initiation factor 3 subunit L [Source:HGNC Symbol;Acc:HGNC:18138]	8577.97	-0.258664	0.0660734	9.04829e-05	0.00076215
ENSG00000117407	ARTN	artemin [Source:HGNC Symbol;Acc:HGNC:727]	36.9181	-0.552822	0.141223	9.05856e-05	0.000762618
ENSG00000109339	MAPK10	mitogen-activated protein kinase 10 [Source:HGNC Symbol;Acc:HGNC:6872]	1033.65	-0.294471	0.0752489	9.10446e-05	0.000765684
ENSG00000166669	ATF7IP2	activating transcription factor 7 interacting protein 2 [Source:HGNC Symbol;Acc:HGNC:20397]	201.363	-0.357887	0.0914886	9.1603e-05	0.00076918
ENSG00000101444	AHCY	adenosylhomocysteinase [Source:HGNC Symbol;Acc:HGNC:343]	9653.8	-0.574846	0.146951	9.16023e-05	0.00076918
ENSG00000174567	GOLT1A	golgi transport 1A [Source:HGNC Symbol;Acc:HGNC:24766]	186.102	-0.620477	0.15865	9.1924e-05	0.000771475
ENSG00000225791	TRAM2-AS1	TRAM2 antisense RNA 1 (head to head) [Source:HGNC Symbol;Acc:HGNC:48663]	351.84	-0.280967	0.0719023	9.32106e-05	0.000781866
ENSG00000156928	MALSU1	mitochondrial assembly of ribosomal large subunit 1 [Source:HGNC Symbol;Acc:HGNC:21721]	520.597	-0.372946	0.0954592	9.35021e-05	0.000783905
ENSG00000144115	THNSL2	threonine synthase like 2 [Source:HGNC Symbol;Acc:HGNC:25602]	2174.16	-0.780663	0.199828	9.35752e-05	0.000784111
ENSG00000148291	SURF2	surfeit 2 [Source:HGNC Symbol;Acc:HGNC:11475]	348.679	-0.457636	0.117151	9.36951e-05	0.000784476
ENSG00000154719	MRPL39	mitochondrial ribosomal protein L39 [Source:HGNC Symbol;Acc:HGNC:14027]	602.677	-0.414617	0.10614	9.37159e-05	0.000784476
ENSG00000086232	EIF2AK1	eukaryotic translation initiation factor 2 alpha kinase 1 [Source:HGNC Symbol;Acc:HGNC:24921]	3724.69	-0.202407	0.051843	9.45212e-05	0.00078999
ENSG00000173436	MICOS10	mitochondrial contact site and cristae organizing system subunit 10 [Source:HGNC Symbol;Acc:HGNC:32068]	612.181	-0.338361	0.0866699	9.46098e-05	0.000790322
ENSG00000237674	GSTA7P	glutathione S-transferase alpha 7, pseudogene [Source:HGNC Symbol;Acc:HGNC:4631]	74.5749	-0.98505	0.252337	9.47317e-05	0.000790931
ENSG00000023734	STRAP	serine/threonine kinase receptor associated protein [Source:HGNC Symbol;Acc:HGNC:30796]	2751.78	-0.261052	0.0668857	9.50244e-05	0.000792802
ENSG00000166441	RPL27A	ribosomal protein L27a [Source:HGNC Symbol;Acc:HGNC:10329]	10465.1	-0.453441	0.116184	9.5093e-05	0.000792802
ENSG00000175536	LIPT2	lipoyl(octanoyl) transferase 2 [Source:HGNC Symbol;Acc:HGNC:37216]	112.951	-0.4293	0.109999	9.51029e-05	0.000792802
ENSG00000123415	SMUG1	single-strand-selective monofunctional uracil-DNA glycosylase 1 [Source:HGNC Symbol;Acc:HGNC:17148]	652.929	-0.328771	0.0842606	9.54637e-05	0.0007954
ENSG00000184672	RALYL	RALY RNA binding protein like [Source:HGNC Symbol;Acc:HGNC:27036]	480.914	-0.569675	0.146118	9.66937e-05	0.000803577
ENSG00000139233	LLPH	LLP homolog, long-term synaptic facilitation factor [Source:HGNC Symbol;Acc:HGNC:28229]	233.618	-0.460282	0.118079	9.69632e-05	0.000804989
ENSG00000160908	ZNF394	zinc finger protein 394 [Source:HGNC Symbol;Acc:HGNC:18832]	405.07	-0.23725	0.0608713	9.71674e-05	0.00080627
ENSG00000247134	AC090204.1	novel transcript	50.9439	-0.542364	0.139182	9.74778e-05	0.000808016
ENSG00000246067	RAB30-DT	RAB30 divergent transcript [Source:HGNC Symbol;Acc:HGNC:48672]	158.844	-0.468183	0.120183	9.79569e-05	0.000811155
ENSG00000142507	PSMB6	proteasome 20S subunit beta 6 [Source:HGNC Symbol;Acc:HGNC:9543]	2594.73	-0.417838	0.107275	9.81931e-05	0.000812695
ENSG00000243220	AC006159.2	novel transcript	70.6122	-0.702262	0.180314	9.83344e-05	0.000813032
ENSG00000198805	PNP	purine nucleoside phosphorylase [Source:HGNC Symbol;Acc:HGNC:7892]	5902.41	-0.393889	0.101146	9.8498e-05	0.000813968
ENSG00000204564	C6orf136	chromosome 6 open reading frame 136 [Source:HGNC Symbol;Acc:HGNC:21301]	611.458	-0.372919	0.095775	9.87284e-05	0.000815456
ENSG00000006712	PAF1	PAF1 homolog, Paf1/RNA polymerase II complex component [Source:HGNC Symbol;Acc:HGNC:25459]	1540.58	-0.221482	0.0569508	0.000100659	0.000829703
ENSG00000108953	YWHAE	tyrosine 3-monooxygenase/tryptophan 5-monooxygenase activation protein epsilon [Source:HGNC Symbol;Acc:HGNC:12851]	10507.9	-0.249271	0.0641496	0.000102002	0.000840344
ENSG00000198242	RPL23A	ribosomal protein L23a [Source:HGNC Symbol;Acc:HGNC:10317]	10445.3	-0.418571	0.107758	0.000102607	0.000844899
ENSG00000197308	GATA3-AS1	GATA3 antisense RNA 1 [Source:HGNC Symbol;Acc:HGNC:33786]	65.8538	-0.803376	0.20685	0.000102808	0.000845695
ENSG00000224318	CHL1-AS2	CHL1 antisense RNA 2 [Source:HGNC Symbol;Acc:HGNC:40147]	33.8874	-0.770036	0.198408	0.000103999	0.000854186
ENSG00000130956	HABP4	hyaluronan binding protein 4 [Source:HGNC Symbol;Acc:HGNC:17062]	1754.83	-0.279677	0.0720771	0.000104349	0.000855757
ENSG00000108528	SLC25A11	solute carrier family 25 member 11 [Source:HGNC Symbol;Acc:HGNC:10981]	2869.59	-0.405039	0.104384	0.000104335	0.000855757
ENSG00000113387	SUB1	SUB1 regulator of transcription [Source:HGNC Symbol;Acc:HGNC:19985]	2569.08	-0.344846	0.0888869	0.000104627	0.000857598
ENSG00000120675	DNAJC15	DnaJ heat shock protein family (Hsp40) member C15 [Source:HGNC Symbol;Acc:HGNC:20325]	1258.64	-0.313539	0.0808474	0.00010525	0.000862269
ENSG00000164898	FMC1	formation of mitochondrial complex V assembly factor 1 homolog [Source:HGNC Symbol;Acc:HGNC:26946]	75.5925	-0.640774	0.165248	0.00010547	0.000863201
ENSG00000168818	STX18	syntaxin 18 [Source:HGNC Symbol;Acc:HGNC:15942]	1307.32	-0.276372	0.0712795	0.000105625	0.000863591
ENSG00000107372	ZFAND5	zinc finger AN1-type containing 5 [Source:HGNC Symbol;Acc:HGNC:13008]	3342.06	-0.296604	0.0765375	0.000106502	0.000869442
ENSG00000156253	RWDD2B	RWD domain containing 2B [Source:HGNC Symbol;Acc:HGNC:1302]	580.722	-0.351836	0.0909396	0.000109327	0.000888379
ENSG00000157778	PSMG3	proteasome assembly chaperone 3 [Source:HGNC Symbol;Acc:HGNC:22420]	490.253	-0.470125	0.121529	0.000109539	0.000888793
ENSG00000125967	NECAB3	N-terminal EF-hand calcium binding protein 3 [Source:HGNC Symbol;Acc:HGNC:15851]	443.109	-0.518502	0.134038	0.000109587	0.000888793
ENSG00000132906	CASP9	caspase 9 [Source:HGNC Symbol;Acc:HGNC:1511]	636.444	-0.265923	0.0687501	0.000109749	0.000889661
ENSG00000143727	ACP1	acid phosphatase 1 [Source:HGNC Symbol;Acc:HGNC:122]	2315.99	-0.248004	0.0641226	0.000109885	0.000889872
ENSG00000111639	MRPL51	mitochondrial ribosomal protein L51 [Source:HGNC Symbol;Acc:HGNC:14044]	1842.3	-0.402463	0.104129	0.000111076	0.000898167
ENSG00000214401	KANSL1-AS1	KANSL1 antisense RNA 1 [Source:HGNC Symbol;Acc:HGNC:43740]	53.5764	-0.607969	0.157308	0.000111169	0.000898467
ENSG00000175581	MRPL48	mitochondrial ribosomal protein L48 [Source:HGNC Symbol;Acc:HGNC:16653]	577.616	-0.469813	0.121611	0.000111886	0.000903808
ENSG00000130349	MTRES1	mitochondrial transcription rescue factor 1 [Source:HGNC Symbol;Acc:HGNC:17971]	616.634	-0.44284	0.114681	0.000112698	0.00090901
ENSG00000125868	DSTN	destrin, actin depolymerizing factor [Source:HGNC Symbol;Acc:HGNC:15750]	8055.81	-0.286211	0.0741281	0.000112906	0.000910231
ENSG00000162373	BEND5	BEN domain containing 5 [Source:HGNC Symbol;Acc:HGNC:25668]	395.269	-0.345424	0.0894703	0.000113034	0.000910805
ENSG00000197258	EIF4BP6	eukaryotic translation initiation factor 4B pseudogene 6 [Source:HGNC Symbol;Acc:HGNC:37939]	40.6744	-0.765423	0.198267	0.000113123	0.000911071
ENSG00000085231	AK6	adenylate kinase 6 [Source:HGNC Symbol;Acc:HGNC:49151]	1210.85	-0.304394	0.0789206	0.000114804	0.000922768
ENSG00000111725	PRKAB1	protein kinase AMP-activated non-catalytic subunit beta 1 [Source:HGNC Symbol;Acc:HGNC:9378]	3001.01	-0.185189	0.0480136	0.000114781	0.000922768
ENSG00000102119	EMD	emerin [Source:HGNC Symbol;Acc:HGNC:3331]	986.787	-0.346107	0.0897767	0.000115636	0.000927451
ENSG00000273145	BX537318.1	novel transcript	39.59	-0.512204	0.132856	0.000115574	0.000927451
ENSG00000141639	MAPK4	mitogen-activated protein kinase 4 [Source:HGNC Symbol;Acc:HGNC:6878]	451.14	-0.465089	0.120649	0.000115786	0.000927894
ENSG00000205544	TMEM256	transmembrane protein 256 [Source:HGNC Symbol;Acc:HGNC:28618]	456.103	-0.756306	0.196286	0.000116637	0.000933789
ENSG00000114503	NCBP2	nuclear cap binding protein subunit 2 [Source:HGNC Symbol;Acc:HGNC:7659]	1505.43	-0.238062	0.0618066	0.000117287	0.000938065
ENSG00000112110	MRPL18	mitochondrial ribosomal protein L18 [Source:HGNC Symbol;Acc:HGNC:14477]	1169.98	-0.302769	0.0786307	0.000117867	0.000941768
ENSG00000103266	STUB1	STIP1 homology and U-box containing protein 1 [Source:HGNC Symbol;Acc:HGNC:11427]	2111.24	-0.51585	0.134027	0.000118671	0.000947372
ENSG00000100138	SNU13	small nuclear ribonucleoprotein 13 [Source:HGNC Symbol;Acc:HGNC:7819]	2642.03	-0.340378	0.0884396	0.000118744	0.000947372
ENSG00000179914	ITLN1	intelectin 1 [Source:HGNC Symbol;Acc:HGNC:18259]	119.732	-1.47257	0.382641	0.000118869	0.0009479
ENSG00000155868	MED7	mediator complex subunit 7 [Source:HGNC Symbol;Acc:HGNC:2378]	347.895	-0.292498	0.0760076	0.00011895	0.000947964
ENSG00000166681	BEX3	brain expressed X-linked 3 [Source:HGNC Symbol;Acc:HGNC:13388]	3288.09	-0.341918	0.0888638	0.000119248	0.000949054
ENSG00000129235	TXNDC17	thioredoxin domain containing 17 [Source:HGNC Symbol;Acc:HGNC:28218]	1276.12	-0.420779	0.10937	0.00011942	0.000949488
ENSG00000163710	PCOLCE2	procollagen C-endopeptidase enhancer 2 [Source:HGNC Symbol;Acc:HGNC:8739]	342.688	-0.983528	0.255691	0.000119791	0.000951971
ENSG00000163170	BOLA3	bolA family member 3 [Source:HGNC Symbol;Acc:HGNC:24415]	396.835	-0.450462	0.117148	0.00012043	0.000955166
ENSG00000132676	DAP3	death associated protein 3 [Source:HGNC Symbol;Acc:HGNC:2673]	1861.49	-0.245662	0.0638963	0.000120696	0.000956804
ENSG00000125971	DYNLRB1	dynein light chain roadblock-type 1 [Source:HGNC Symbol;Acc:HGNC:15468]	3495.88	-0.420188	0.109294	0.000120756	0.000956816
ENSG00000101460	MAP1LC3A	microtubule associated protein 1 light chain 3 alpha [Source:HGNC Symbol;Acc:HGNC:6838]	588.155	-0.643164	0.167308	0.000120949	0.00095787
ENSG00000171161	ZNF672	zinc finger protein 672 [Source:HGNC Symbol;Acc:HGNC:26179]	813.59	-0.334824	0.0871086	0.000121167	0.00095913
ENSG00000226733	AL138826.1	novel transcript	713.447	-0.929769	0.24199	0.000121944	0.000964336
ENSG00000173915	ATP5MD	ATP synthase membrane subunit DAPIT [Source:HGNC Symbol;Acc:HGNC:30889]	1869.43	-0.526527	0.137038	0.000121933	0.000964336
ENSG00000106615	RHEB	Ras homolog, mTORC1 binding [Source:HGNC Symbol;Acc:HGNC:10011]	1583.71	-0.239714	0.0624087	0.000122514	0.000966296
ENSG00000166033	HTRA1	HtrA serine peptidase 1 [Source:HGNC Symbol;Acc:HGNC:9476]	2683.87	-0.594855	0.154899	0.000122895	0.000967599
ENSG00000167191	GPRC5B	G protein-coupled receptor class C group 5 member B [Source:HGNC Symbol;Acc:HGNC:13308]	3099.34	-0.337224	0.0878101	0.000122844	0.000967599
ENSG00000264569	DCXR-DT	DCXR divergent transcript [Source:HGNC Symbol;Acc:HGNC:54083]	29.9552	-0.850293	0.221408	0.000122837	0.000967599
ENSG00000122873	CISD1	CDGSH iron sulfur domain 1 [Source:HGNC Symbol;Acc:HGNC:30880]	1280.56	-0.359239	0.0935487	0.000122969	0.000967706
ENSG00000165698	SPACA9	sperm acrosome associated 9 [Source:HGNC Symbol;Acc:HGNC:1367]	344.278	-0.318859	0.0830737	0.000123909	0.000974629
ENSG00000260257	AL035071.1	novel transcript	124.22	-0.818225	0.213277	0.000124831	0.000980924
ENSG00000256073	URB1-AS1	URB1 antisense RNA 1 (head to head) [Source:HGNC Symbol;Acc:HGNC:23128]	175.846	-0.492616	0.128438	0.000125338	0.000983958
ENSG00000122863	CHST3	carbohydrate sulfotransferase 3 [Source:HGNC Symbol;Acc:HGNC:1971]	1214.5	-0.28878	0.0753096	0.000125786	0.00098651
ENSG00000114784	EIF1B	eukaryotic translation initiation factor 1B [Source:HGNC Symbol;Acc:HGNC:30792]	1395.7	-0.284921	0.0743098	0.000125954	0.000987126
ENSG00000270175	AC023509.3	novel transcript, antisense to TARBP2	42.5588	-0.562393	0.146732	0.000126698	0.000990783
ENSG00000138069	RAB1A	RAB1A, member RAS oncogene family [Source:HGNC Symbol;Acc:HGNC:9758]	4905.7	-0.304326	0.0794037	0.000126775	0.000990908
ENSG00000145545	SRD5A1	steroid 5 alpha-reductase 1 [Source:HGNC Symbol;Acc:HGNC:11284]	324.14	-0.286198	0.0746832	0.00012702	0.000991863
ENSG00000165629	ATP5F1C	ATP synthase F1 subunit gamma [Source:HGNC Symbol;Acc:HGNC:833]	7533.17	-0.360953	0.0942115	0.000127468	0.000994354
ENSG00000168894	RNF181	ring finger protein 181 [Source:HGNC Symbol;Acc:HGNC:28037]	1994.25	-0.552129	0.144157	0.000128119	0.000998031
ENSG00000261189	AL031058.1	novel transcript, antisense to DSP	39.2299	-0.522782	0.136509	0.000128321	0.000999125
ENSG00000223716	AL135785.1	novel transcript	33.8806	-1.11961	0.292429	0.000128835	0.00100201
ENSG00000181418	DDN	dendrin [Source:HGNC Symbol;Acc:HGNC:24458]	298.353	-1.15741	0.302323	0.000128987	0.00100238
ENSG00000105193	RPS16	ribosomal protein S16 [Source:HGNC Symbol;Acc:HGNC:10396]	9741.06	-0.465013	0.121632	0.000131771	0.00102009
ENSG00000177337	DLGAP1-AS1	DLGAP1 antisense RNA 1 [Source:HGNC Symbol;Acc:HGNC:31676]	129.831	-0.540111	0.141317	0.000132384	0.00102385
ENSG00000160783	PMF1	polyamine modulated factor 1 [Source:HGNC Symbol;Acc:HGNC:9112]	530.886	-0.539137	0.141167	0.000133914	0.00103272
ENSG00000102409	BEX4	brain expressed X-linked 4 [Source:HGNC Symbol;Acc:HGNC:25475]	1623.57	-0.266031	0.0696603	0.000134005	0.00103293
ENSG00000088682	COQ9	coenzyme Q9 [Source:HGNC Symbol;Acc:HGNC:25302]	3199.51	-0.284653	0.0745392	0.000134086	0.00103307
ENSG00000150907	FOXO1	forkhead box O1 [Source:HGNC Symbol;Acc:HGNC:3819]	953.05	-0.249387	0.0653118	0.000134312	0.00103431
ENSG00000168309	FAM107A	family with sequence similarity 107 member A [Source:HGNC Symbol;Acc:HGNC:30827]	1526.11	-0.408734	0.107064	0.000134718	0.0010364
ENSG00000244187	TMEM141	transmembrane protein 141 [Source:HGNC Symbol;Acc:HGNC:28211]	1106.77	-0.630147	0.165101	0.000135224	0.00103837
ENSG00000083828	ZNF586	zinc finger protein 586 [Source:HGNC Symbol;Acc:HGNC:25949]	153.541	-0.261684	0.068568	0.000135408	0.00103879
ENSG00000089159	PXN	paxillin [Source:HGNC Symbol;Acc:HGNC:9718]	3271.75	-0.224108	0.0587574	0.000136671	0.00104699
ENSG00000205758	CRYZL1	crystallin zeta like 1 [Source:HGNC Symbol;Acc:HGNC:2420]	522.673	-0.313916	0.0823444	0.000137715	0.00105349
ENSG00000125901	MRPS26	mitochondrial ribosomal protein S26 [Source:HGNC Symbol;Acc:HGNC:14045]	1228.95	-0.528261	0.138605	0.000138253	0.0010566
ENSG00000084444	FAM234B	family with sequence similarity 234 member B [Source:HGNC Symbol;Acc:HGNC:29288]	487.79	-0.39185	0.102842	0.000138854	0.00105969
ENSG00000241127	YAE1	YAE1 maturation factor of ABCE1 [Source:HGNC Symbol;Acc:HGNC:24857]	227.205	-0.374124	0.0982038	0.000139152	0.00106147
ENSG00000241990	PRR34-AS1	PRR34 antisense RNA 1 [Source:HGNC Symbol;Acc:HGNC:50499]	177.227	-0.633763	0.166392	0.000139613	0.00106398
ENSG00000054116	TRAPPC3	trafficking protein particle complex 3 [Source:HGNC Symbol;Acc:HGNC:19942]	1471.98	-0.308768	0.0810971	0.000140446	0.00106983
ENSG00000135972	MRPS9	mitochondrial ribosomal protein S9 [Source:HGNC Symbol;Acc:HGNC:14501]	964.891	-0.395936	0.104003	0.000140682	0.00107111
ENSG00000111843	TMEM14C	transmembrane protein 14C [Source:HGNC Symbol;Acc:HGNC:20952]	2264.09	-0.33345	0.0875942	0.0001408	0.00107151
ENSG00000127884	ECHS1	enoyl-CoA hydratase, short chain 1 [Source:HGNC Symbol;Acc:HGNC:3151]	15962.7	-0.551617	0.144926	0.000141127	0.00107299
ENSG00000171206	TRIM8	tripartite motif containing 8 [Source:HGNC Symbol;Acc:HGNC:15579]	4152.37	-0.267623	0.0703416	0.000142019	0.00107875
ENSG00000126247	CAPNS1	calpain small subunit 1 [Source:HGNC Symbol;Acc:HGNC:1481]	7798.35	-0.360859	0.094898	0.000143188	0.00108611
ENSG00000043039	BARX2	BARX homeobox 2 [Source:HGNC Symbol;Acc:HGNC:956]	148.948	-0.414612	0.109129	0.000145117	0.00109765
ENSG00000049283	EPN3	epsin 3 [Source:HGNC Symbol;Acc:HGNC:18235]	335.271	-0.620578	0.163464	0.000146804	0.00110982
ENSG00000181481	RNF135	ring finger protein 135 [Source:HGNC Symbol;Acc:HGNC:21158]	1109.73	-0.356366	0.0938921	0.000147358	0.001112
ENSG00000147155	EBP	EBP cholestenol delta-isomerase [Source:HGNC Symbol;Acc:HGNC:3133]	1227.37	-0.484827	0.127879	0.000149859	0.00112876
ENSG00000225064	LINC01802	long intergenic non-protein coding RNA 1802 [Source:HGNC Symbol;Acc:HGNC:52591]	33.2924	-0.980598	0.258799	0.000151239	0.00113653
ENSG00000113312	TTC1	tetratricopeptide repeat domain 1 [Source:HGNC Symbol;Acc:HGNC:12391]	1358.88	-0.421869	0.11134	0.000151248	0.00113653
ENSG00000151465	CDC123	cell division cycle 123 [Source:HGNC Symbol;Acc:HGNC:16827]	989.241	-0.236139	0.0623257	0.000151382	0.00113653
ENSG00000187446	CHP1	calcineurin like EF-hand protein 1 [Source:HGNC Symbol;Acc:HGNC:17433]	3920.17	-0.314131	0.0829018	0.000151138	0.00113653
ENSG00000099822	HCN2	hyperpolarization activated cyclic nucleotide gated potassium and sodium channel 2 [Source:HGNC Symbol;Acc:HGNC:4846]	37.4175	-0.73771	0.194937	0.000154117	0.00115491
ENSG00000140319	SRP14	signal recognition particle 14 [Source:HGNC Symbol;Acc:HGNC:11299]	6067.93	-0.363946	0.0961814	0.000154353	0.00115615
ENSG00000135423	GLS2	glutaminase 2 [Source:HGNC Symbol;Acc:HGNC:29570]	115.039	-0.349355	0.0923414	0.000154761	0.00115867
ENSG00000166313	APBB1	amyloid beta precursor protein binding family B member 1 [Source:HGNC Symbol;Acc:HGNC:581]	1381.86	-0.295975	0.0782392	0.000154977	0.00115974
ENSG00000137714	FDX1	ferredoxin 1 [Source:HGNC Symbol;Acc:HGNC:3638]	1474.03	-0.358204	0.094759	0.000156725	0.00117228
ENSG00000100316	RPL3	ribosomal protein L3 [Source:HGNC Symbol;Acc:HGNC:10332]	44128.8	-0.29076	0.0769535	0.000157845	0.00117957
ENSG00000206559	ZCWPW2	zinc finger CW-type and PWWP domain containing 2 [Source:HGNC Symbol;Acc:HGNC:23574]	34.0573	-0.499037	0.132109	0.000158434	0.00118233
ENSG00000234899	SOX9-AS1	SOX9 antisense RNA 1 [Source:HGNC Symbol;Acc:HGNC:49321]	172.821	-0.559796	0.148229	0.000159	0.00118491
ENSG00000065518	NDUFB4	NADH:ubiquinone oxidoreductase subunit B4 [Source:HGNC Symbol;Acc:HGNC:7699]	2646.64	-0.329184	0.0871771	0.000159347	0.00118695
ENSG00000162065	TBC1D24	TBC1 domain family member 24 [Source:HGNC Symbol;Acc:HGNC:29203]	762.527	-0.370516	0.0981422	0.000159819	0.00118907
ENSG00000168802	CHTF8	chromosome transmission fidelity factor 8 [Source:HGNC Symbol;Acc:HGNC:24353]	2091.21	-0.283557	0.0751094	0.000159847	0.00118907
ENSG00000181163	NPM1	nucleophosmin 1 [Source:HGNC Symbol;Acc:HGNC:7910]	9354.3	-0.369919	0.0979998	0.000160208	0.00119117
ENSG00000020426	MNAT1	MNAT1 component of CDK activating kinase [Source:HGNC Symbol;Acc:HGNC:7181]	343.055	-0.353922	0.0937853	0.000160815	0.00119348
ENSG00000124243	BCAS4	breast carcinoma amplified sequence 4 [Source:HGNC Symbol;Acc:HGNC:14367]	111.559	-0.531047	0.140719	0.000160774	0.00119348
ENSG00000226950	DANCR	differentiation antagonizing non-protein coding RNA [Source:HGNC Symbol;Acc:HGNC:28964]	1190.98	-0.359918	0.0953926	0.000161285	0.00119588
ENSG00000185808	PIGP	phosphatidylinositol glycan anchor biosynthesis class P [Source:HGNC Symbol;Acc:HGNC:3046]	577.194	-0.275268	0.0729555	0.000161237	0.00119588
ENSG00000104408	EIF3E	eukaryotic translation initiation factor 3 subunit E [Source:HGNC Symbol;Acc:HGNC:3277]	5951.69	-0.340948	0.0904241	0.000162894	0.00120725
ENSG00000109083	IFT20	intraflagellar transport 20 [Source:HGNC Symbol;Acc:HGNC:30989]	576.054	-0.320602	0.085067	0.000164019	0.00121392
ENSG00000268129	AC026304.1	novel transcript	61.2193	-0.582768	0.154673	0.000164728	0.00121828
ENSG00000165621	OXGR1	oxoglutarate receptor 1 [Source:HGNC Symbol;Acc:HGNC:4531]	123.152	-0.676322	0.179511	0.000164834	0.00121828
ENSG00000120437	ACAT2	acetyl-CoA acetyltransferase 2 [Source:HGNC Symbol;Acc:HGNC:94]	673.347	-0.380921	0.101198	0.000167136	0.0012336
ENSG00000134419	RPS15A	ribosomal protein S15a [Source:HGNC Symbol;Acc:HGNC:10389]	4007.24	-0.500845	0.133086	0.000167673	0.00123644
ENSG00000116459	ATP5PB	ATP synthase peripheral stalk-membrane subunit b [Source:HGNC Symbol;Acc:HGNC:840]	5943.01	-0.348377	0.0926149	0.000168855	0.00124402
ENSG00000112031	MTRF1L	mitochondrial translational release factor 1 like [Source:HGNC Symbol;Acc:HGNC:21051]	898.935	-0.222469	0.0591862	0.000170732	0.00125613
ENSG00000251580	LINC02482	long intergenic non-protein coding RNA 2482 [Source:HGNC Symbol;Acc:HGNC:53458]	65.6128	-0.696597	0.18533	0.000170815	0.00125616
ENSG00000111142	METAP2	methionyl aminopeptidase 2 [Source:HGNC Symbol;Acc:HGNC:16672]	1436.49	-0.368972	0.0982009	0.000171743	0.00126184
ENSG00000164104	HMGB2	high mobility group box 2 [Source:HGNC Symbol;Acc:HGNC:5000]	843.973	-0.402832	0.107235	0.000172283	0.00126523
ENSG00000171227	TMEM37	transmembrane protein 37 [Source:HGNC Symbol;Acc:HGNC:18216]	4710.33	-0.347324	0.0924754	0.00017275	0.00126809
ENSG00000119013	NDUFB3	NADH:ubiquinone oxidoreductase subunit B3 [Source:HGNC Symbol;Acc:HGNC:7698]	1575.04	-0.42887	0.114233	0.000173792	0.00127342
ENSG00000198522	GPN1	GPN-loop GTPase 1 [Source:HGNC Symbol;Acc:HGNC:17030]	782.136	-0.261344	0.0696265	0.000174374	0.00127619
ENSG00000070081	NUCB2	nucleobindin 2 [Source:HGNC Symbol;Acc:HGNC:8044]	856.95	-0.432122	0.11522	0.00017654	0.00128947
ENSG00000165632	TAF3	TATA-box binding protein associated factor 3 [Source:HGNC Symbol;Acc:HGNC:17303]	294.109	-0.215882	0.0575848	0.000177586	0.00129593
ENSG00000182004	SNRPE	small nuclear ribonucleoprotein polypeptide E [Source:HGNC Symbol;Acc:HGNC:11161]	745.134	-0.391687	0.10452	0.000178624	0.00130116
ENSG00000267390	AC036176.1	novel transcript, antisense to KDSR	56.5316	-0.647601	0.17281	0.000178621	0.00130116
ENSG00000119650	IFT43	intraflagellar transport 43 [Source:HGNC Symbol;Acc:HGNC:29669]	675.297	-0.407268	0.108691	0.000178945	0.00130291
ENSG00000197415	VEPH1	ventricular zone expressed PH domain containing 1 [Source:HGNC Symbol;Acc:HGNC:25735]	1263.08	-0.417233	0.111356	0.000179069	0.00130297
ENSG00000123349	PFDN5	prefoldin subunit 5 [Source:HGNC Symbol;Acc:HGNC:8869]	6534.08	-0.495323	0.132206	0.000179254	0.00130297
ENSG00000205791	LOH12CR2	loss of heterozygosity on chromosome 12, region 2 [Source:HGNC Symbol;Acc:HGNC:26524]	65.7781	-0.398955	0.10648	0.000179123	0.00130297
ENSG00000258700	LINC00871	long intergenic non-protein coding RNA 871 [Source:HGNC Symbol;Acc:HGNC:47038]	28.9715	-0.894112	0.238655	0.000179344	0.00130297
ENSG00000102309	PIN4	peptidylprolyl cis/trans isomerase, NIMA-interacting 4 [Source:HGNC Symbol;Acc:HGNC:8992]	509.236	-0.443252	0.118317	0.000179455	0.00130311
ENSG00000237190	CDKN2AIPNL	CDKN2A interacting protein N-terminal like [Source:HGNC Symbol;Acc:HGNC:30545]	480.275	-0.371688	0.0992309	0.000179903	0.00130471
ENSG00000101247	NDUFAF5	NADH:ubiquinone oxidoreductase complex assembly factor 5 [Source:HGNC Symbol;Acc:HGNC:15899]	374.579	-0.317729	0.0848401	0.000180367	0.00130679
ENSG00000125611	CHCHD5	coiled-coil-helix-coiled-coil-helix domain containing 5 [Source:HGNC Symbol;Acc:HGNC:17840]	414.883	-0.625554	0.167098	0.000181369	0.001311
ENSG00000123240	OPTN	optineurin [Source:HGNC Symbol;Acc:HGNC:17142]	3520.31	-0.329637	0.0880447	0.00018113	0.001311
ENSG00000167085	PHB	prohibitin [Source:HGNC Symbol;Acc:HGNC:8912]	7862.24	-0.394923	0.105504	0.000181678	0.001311
ENSG00000263004	AC007114.1	novel transcript	89.5164	-0.364996	0.0974973	0.000181366	0.001311
ENSG00000101400	SNTA1	syntrophin alpha 1 [Source:HGNC Symbol;Acc:HGNC:11167]	1447.46	-0.55073	0.147136	0.000181827	0.00131149
ENSG00000196428	TSC22D2	TSC22 domain family member 2 [Source:HGNC Symbol;Acc:HGNC:29095]	731.402	-0.332827	0.0889607	0.000183082	0.00131937
ENSG00000117118	SDHB	succinate dehydrogenase complex iron sulfur subunit B [Source:HGNC Symbol;Acc:HGNC:10681]	4210.23	-0.377953	0.101026	0.000183179	0.00131948
ENSG00000035720	STAP1	signal transducing adaptor family member 1 [Source:HGNC Symbol;Acc:HGNC:24133]	185.392	-0.701156	0.187482	0.00018413	0.00132514
ENSG00000182180	MRPS16	mitochondrial ribosomal protein S16 [Source:HGNC Symbol;Acc:HGNC:14048]	1833.03	-0.234676	0.0627553	0.000184353	0.00132616
ENSG00000170855	TRIAP1	TP53 regulated inhibitor of apoptosis 1 [Source:HGNC Symbol;Acc:HGNC:26937]	358.27	-0.341114	0.0912294	0.000184694	0.00132743
ENSG00000186665	C17orf58	chromosome 17 open reading frame 58 [Source:HGNC Symbol;Acc:HGNC:27568]	166.087	-0.297057	0.0795373	0.000187858	0.00134777
ENSG00000050748	MAPK9	mitogen-activated protein kinase 9 [Source:HGNC Symbol;Acc:HGNC:6886]	1027.24	-0.143172	0.0383425	0.000188434	0.00135011
ENSG00000239911	PRKAG2-AS1	PRKAG2 antisense RNA 1 [Source:HGNC Symbol;Acc:HGNC:40468]	59.8319	-0.463657	0.12417	0.000188431	0.00135011
ENSG00000061794	MRPS35	mitochondrial ribosomal protein S35 [Source:HGNC Symbol;Acc:HGNC:16635]	2082.73	-0.283355	0.0758873	0.000188545	0.0013503
ENSG00000127540	UQCR11	ubiquinol-cytochrome c reductase, complex III subunit XI [Source:HGNC Symbol;Acc:HGNC:30862]	805.116	-0.495049	0.132587	0.000188634	0.00135035
ENSG00000100380	ST13	ST13 Hsp70 interacting protein [Source:HGNC Symbol;Acc:HGNC:11343]	11469.5	-0.362637	0.0971553	0.000189551	0.00135631
ENSG00000119888	EPCAM	epithelial cell adhesion molecule [Source:HGNC Symbol;Acc:HGNC:11529]	6765.53	-0.290494	0.0778349	0.000189829	0.0013571
ENSG00000185499	MUC1	mucin 1, cell surface associated [Source:HGNC Symbol;Acc:HGNC:7508]	3367.59	-0.519641	0.139237	0.000189918	0.00135713
ENSG00000132507	EIF5A	eukaryotic translation initiation factor 5A [Source:HGNC Symbol;Acc:HGNC:3300]	5386.21	-0.322388	0.0864003	0.000190471	0.00136048
ENSG00000184220	CMSS1	cms1 ribosomal small subunit homolog [Source:HGNC Symbol;Acc:HGNC:28666]	309.561	-0.323287	0.0866984	0.000192345	0.00137198
ENSG00000104325	DECR1	2,4-dienoyl-CoA reductase 1 [Source:HGNC Symbol;Acc:HGNC:2753]	3822.94	-0.380641	0.10208	0.000192368	0.00137198
ENSG00000174165	ZDHHC24	zinc finger DHHC-type containing 24 [Source:HGNC Symbol;Acc:HGNC:27387]	367.348	-0.463089	0.124194	0.000192423	0.00137198
ENSG00000161970	RPL26	ribosomal protein L26 [Source:HGNC Symbol;Acc:HGNC:10327]	2761.08	-0.528296	0.141688	0.000192566	0.00137198
ENSG00000188677	PARVB	parvin beta [Source:HGNC Symbol;Acc:HGNC:14653]	591.886	-0.498487	0.133698	0.000192648	0.00137198
ENSG00000198015	MRPL42	mitochondrial ribosomal protein L42 [Source:HGNC Symbol;Acc:HGNC:14493]	806.559	-0.293909	0.0788447	0.000193233	0.00137535
ENSG00000143543	JTB	jumping translocation breakpoint [Source:HGNC Symbol;Acc:HGNC:6201]	2475.45	-0.421109	0.112978	0.000193504	0.00137625
ENSG00000247271	ZBED5-AS1	ZBED5 antisense RNA 1 [Source:HGNC Symbol;Acc:HGNC:48646]	640.176	-0.367487	0.0986454	0.000195059	0.00138652
ENSG00000175416	CLTB	clathrin light chain B [Source:HGNC Symbol;Acc:HGNC:2091]	1578.06	-0.515219	0.138345	0.00019597	0.00139177
ENSG00000117477	CCDC181	coiled-coil domain containing 181 [Source:HGNC Symbol;Acc:HGNC:28051]	181.906	-0.492991	0.132385	0.000196163	0.00139253
ENSG00000214293	APTR	Alu-mediated CDKN1A/p21 transcriptional regulator [Source:HGNC Symbol;Acc:HGNC:44173]	214.776	-0.336278	0.0903311	0.000197081	0.00139804
ENSG00000215277	RNF212B	ring finger protein 212B [Source:HGNC Symbol;Acc:HGNC:20438]	424.737	-1.03034	0.27678	0.0001972	0.00139804
ENSG00000148450	MSRB2	methionine sulfoxide reductase B2 [Source:HGNC Symbol;Acc:HGNC:17061]	1190.82	-0.459519	0.123462	0.000197694	0.00140093
ENSG00000170584	NUDCD2	NudC domain containing 2 [Source:HGNC Symbol;Acc:HGNC:30535]	449.451	-0.246798	0.0663459	0.00019933	0.00141005
ENSG00000196683	TOMM7	translocase of outer mitochondrial membrane 7 [Source:HGNC Symbol;Acc:HGNC:21648]	3179.78	-0.516774	0.13896	0.000200123	0.00141442
ENSG00000163528	CHCHD4	coiled-coil-helix-coiled-coil-helix domain containing 4 [Source:HGNC Symbol;Acc:HGNC:26467]	565.183	-0.316207	0.0850731	0.000201693	0.00142365
ENSG00000144034	TPRKB	TP53RK binding protein [Source:HGNC Symbol;Acc:HGNC:24259]	358.949	-0.431152	0.116029	0.000202475	0.00142855
ENSG00000164346	NSA2	NSA2 ribosome biogenesis factor [Source:HGNC Symbol;Acc:HGNC:30728]	1824.24	-0.407547	0.109742	0.000204259	0.00144051
ENSG00000182220	ATP6AP2	ATPase H+ transporting accessory protein 2 [Source:HGNC Symbol;Acc:HGNC:18305]	5175.42	-0.29997	0.0808529	0.000207204	0.00146064
ENSG00000272695	GAS6-DT	GAS6 divergent transcript [Source:HGNC Symbol;Acc:HGNC:43694]	58.0113	-0.471562	0.127169	0.000208782	0.00146984
ENSG00000122565	CBX3	chromobox 3 [Source:HGNC Symbol;Acc:HGNC:1553]	2138	-0.310657	0.0837927	0.000209357	0.00147261
ENSG00000146066	HIGD2A	HIG1 hypoxia inducible domain family member 2A [Source:HGNC Symbol;Acc:HGNC:28311]	1955.65	-0.412117	0.111169	0.000209631	0.00147389
ENSG00000160124	CCDC58	coiled-coil domain containing 58 [Source:HGNC Symbol;Acc:HGNC:31136]	422.633	-0.415875	0.112214	0.000210486	0.00147926
ENSG00000111726	CMAS	cytidine monophosphate N-acetylneuraminic acid synthetase [Source:HGNC Symbol;Acc:HGNC:18290]	824.347	-0.242302	0.0653821	0.000210612	0.0014795
ENSG00000114956	DGUOK	deoxyguanosine kinase [Source:HGNC Symbol;Acc:HGNC:2858]	651.97	-0.39104	0.105522	0.000210741	0.00147976
ENSG00000064199	SPA17	sperm autoantigenic protein 17 [Source:HGNC Symbol;Acc:HGNC:11210]	355.177	-0.273535	0.0738367	0.000211732	0.00148543
ENSG00000182195	LDOC1	LDOC1 regulator of NFKB signaling [Source:HGNC Symbol;Acc:HGNC:6548]	844.169	-0.323254	0.0872664	0.000212038	0.00148629
ENSG00000170540	ARL6IP1	ADP ribosylation factor like GTPase 6 interacting protein 1 [Source:HGNC Symbol;Acc:HGNC:697]	3519.36	-0.305402	0.0824768	0.000213163	0.00149223
ENSG00000180329	CCDC43	coiled-coil domain containing 43 [Source:HGNC Symbol;Acc:HGNC:26472]	439.832	-0.275534	0.0744538	0.000214975	0.00150231
ENSG00000131495	NDUFA2	NADH:ubiquinone oxidoreductase subunit A2 [Source:HGNC Symbol;Acc:HGNC:7685]	1845.68	-0.60336	0.163058	0.00021537	0.00150442
ENSG00000130731	METTL26	methyltransferase like 26 [Source:HGNC Symbol;Acc:HGNC:14141]	806.016	-0.629519	0.170219	0.000217055	0.00151554
ENSG00000174951	FUT1	fucosyltransferase 1 (H blood group) [Source:HGNC Symbol;Acc:HGNC:4012]	75.6178	-0.502071	0.135767	0.000217277	0.00151644
ENSG00000158019	BABAM2	BRISC and BRCA1 A complex member 2 [Source:HGNC Symbol;Acc:HGNC:1106]	1390.5	-0.256653	0.0694316	0.000218604	0.00152504
ENSG00000198768	APCDD1L	APC down-regulated 1 like [Source:HGNC Symbol;Acc:HGNC:26892]	169.471	-0.606292	0.164096	0.000220121	0.00153496
ENSG00000160799	CCDC12	coiled-coil domain containing 12 [Source:HGNC Symbol;Acc:HGNC:28332]	761.441	-0.476721	0.129052	0.000220742	0.0015373
ENSG00000185267	CDNF	cerebral dopamine neurotrophic factor [Source:HGNC Symbol;Acc:HGNC:24913]	76.8278	-0.561283	0.151962	0.000221131	0.00153934
ENSG00000198839	ZNF277	zinc finger protein 277 [Source:HGNC Symbol;Acc:HGNC:13070]	456.301	-0.384258	0.104041	0.000221321	0.00154001
ENSG00000166136	NDUFB8	NADH:ubiquinone oxidoreductase subunit B8 [Source:HGNC Symbol;Acc:HGNC:7703]	476.048	-0.548734	0.148578	0.000221423	0.00154005
ENSG00000089486	CDIP1	cell death inducing p53 target 1 [Source:HGNC Symbol;Acc:HGNC:13234]	2286.65	-0.338335	0.0916597	0.000223188	0.00155033
ENSG00000110700	RPS13	ribosomal protein S13 [Source:HGNC Symbol;Acc:HGNC:10386]	7026.56	-0.418259	0.113348	0.000224226	0.00155553
ENSG00000070785	EIF2B3	eukaryotic translation initiation factor 2B subunit gamma [Source:HGNC Symbol;Acc:HGNC:3259]	446.628	-0.289565	0.0784847	0.00022474	0.00155843
ENSG00000170270	GON7	GON7 subunit of KEOPS complex [Source:HGNC Symbol;Acc:HGNC:20356]	332.809	-0.344938	0.0935258	0.000225885	0.00156417
ENSG00000121068	TBX2	T-box transcription factor 2 [Source:HGNC Symbol;Acc:HGNC:11597]	1981.58	-0.478112	0.129641	0.000226049	0.00156417
ENSG00000067601	PMS2P4	PMS1 homolog 2, mismatch repair system component pseudogene 4 [Source:HGNC Symbol;Acc:HGNC:9129]	116.192	-0.394776	0.107095	0.000227597	0.00157352
ENSG00000168259	DNAJC7	DnaJ heat shock protein family (Hsp40) member C7 [Source:HGNC Symbol;Acc:HGNC:12392]	2275.25	-0.297472	0.080708	0.000227999	0.00157562
ENSG00000164008	C1orf50	chromosome 1 open reading frame 50 [Source:HGNC Symbol;Acc:HGNC:28795]	273.409	-0.362287	0.0983475	0.000229831	0.0015876
ENSG00000259347	AC087482.1	novel transcript, antisense to SMAD3	241.679	-0.641595	0.174311	0.00023254	0.00160358
ENSG00000235162	C12orf75	chromosome 12 open reading frame 75 [Source:HGNC Symbol;Acc:HGNC:35164]	1635.49	-0.384992	0.104607	0.000232901	0.00160538
ENSG00000117543	DPH5	diphthamide biosynthesis 5 [Source:HGNC Symbol;Acc:HGNC:24270]	509.469	-0.3451	0.0937735	0.000233099	0.00160606
ENSG00000149600	COMMD7	COMM domain containing 7 [Source:HGNC Symbol;Acc:HGNC:16223]	1660.43	-0.320776	0.0871738	0.000233484	0.00160734
ENSG00000257433	AC004241.1	novel transcript, antisense to ENDOU and RAPGEF3	25.5363	-0.530115	0.144096	0.000234229	0.00161041
ENSG00000114391	RPL24	ribosomal protein L24 [Source:HGNC Symbol;Acc:HGNC:10325]	9336.29	-0.455163	0.12384	0.000237462	0.00163045
ENSG00000269155	AL009178.2	novel transcript	37.6028	-0.520691	0.141672	0.000237547	0.00163045
ENSG00000167671	UBXN6	UBX domain protein 6 [Source:HGNC Symbol;Acc:HGNC:14928]	4446.95	-0.521368	0.14191	0.000238852	0.00163732
ENSG00000198406	BZW1P2	basic leucine zipper and W2 domains 1 pseudogene 2 [Source:HGNC Symbol;Acc:HGNC:33954]	112.63	-0.685796	0.186755	0.000240503	0.00164584
ENSG00000270673	YTHDF3-AS1	YTHDF3 antisense RNA 1 (head to head) [Source:HGNC Symbol;Acc:HGNC:48728]	38.1994	-0.757347	0.206238	0.000240463	0.00164584
ENSG00000188186	LAMTOR4	late endosomal/lysosomal adaptor, MAPK and MTOR activator 4 [Source:HGNC Symbol;Acc:HGNC:33772]	1555.83	-0.599104	0.163171	0.000241013	0.00164775
ENSG00000136938	ANP32B	acidic nuclear phosphoprotein 32 family member B [Source:HGNC Symbol;Acc:HGNC:16677]	2043.01	-0.340731	0.0928201	0.000241716	0.00165065
ENSG00000173660	UQCRH	ubiquinol-cytochrome c reductase hinge protein [Source:HGNC Symbol;Acc:HGNC:12590]	3701.73	-0.387146	0.105467	0.000241822	0.00165068
ENSG00000198157	HMGN5	high mobility group nucleosome binding domain 5 [Source:HGNC Symbol;Acc:HGNC:8013]	317.155	-0.565351	0.154091	0.000243568	0.0016598
ENSG00000123144	TRIR	telomerase RNA component interacting RNase [Source:HGNC Symbol;Acc:HGNC:28424]	2436.12	-0.487562	0.132988	0.000246167	0.00167538
ENSG00000167815	PRDX2	peroxiredoxin 2 [Source:HGNC Symbol;Acc:HGNC:9353]	6262.42	-0.420529	0.114784	0.000248647	0.00169084
ENSG00000188985	DHFRP1	dihydrofolate reductase pseudogene 1 [Source:HGNC Symbol;Acc:HGNC:2862]	36.5748	-0.745634	0.203547	0.000249083	0.00169309
ENSG00000257303	AC073896.2	novel transcript, antisense to CNPY2 and CS	58.0558	-0.504447	0.137752	0.000250248	0.00169958
ENSG00000131469	RPL27	ribosomal protein L27 [Source:HGNC Symbol;Acc:HGNC:10328]	7531.36	-0.461236	0.125989	0.000251302	0.00170425
ENSG00000170043	TRAPPC1	trafficking protein particle complex 1 [Source:HGNC Symbol;Acc:HGNC:19894]	1321.96	-0.387473	0.105842	0.000251357	0.00170425
ENSG00000183172	SMDT1	single-pass membrane protein with aspartate rich tail 1 [Source:HGNC Symbol;Acc:HGNC:25055]	1479.85	-0.480551	0.131263	0.000251241	0.00170425
ENSG00000143947	RPS27A	ribosomal protein S27a [Source:HGNC Symbol;Acc:HGNC:10417]	15535.4	-0.444862	0.121603	0.000253876	0.00171803
ENSG00000256628	ZBTB11-AS1	ZBTB11 antisense RNA 1 [Source:HGNC Symbol;Acc:HGNC:48573]	120.157	-0.281381	0.0769165	0.00025392	0.00171803
ENSG00000158457	TSPAN33	tetraspanin 33 [Source:HGNC Symbol;Acc:HGNC:28743]	5694.15	-0.395265	0.108071	0.000254722	0.00172195
ENSG00000108984	MAP2K6	mitogen-activated protein kinase kinase 6 [Source:HGNC Symbol;Acc:HGNC:6846]	183.831	-0.360542	0.0985765	0.000254702	0.00172195
ENSG00000136146	MED4	mediator complex subunit 4 [Source:HGNC Symbol;Acc:HGNC:17903]	817.397	-0.285627	0.0781306	0.000256418	0.00173058
ENSG00000071462	BUD23	BUD23 rRNA methyltransferase and ribosome maturation factor [Source:HGNC Symbol;Acc:HGNC:16405]	1097.59	-0.246815	0.0675306	0.000257312	0.00173589
ENSG00000215712	TMEM242	transmembrane protein 242 [Source:HGNC Symbol;Acc:HGNC:17206]	561.412	-0.247165	0.0676359	0.000257836	0.0017387
ENSG00000128185	DGCR6L	DiGeorge syndrome critical region gene 6 like [Source:HGNC Symbol;Acc:HGNC:18551]	1369.18	-0.638751	0.174807	0.000258156	0.0017394
ENSG00000196704	AMZ2	archaelysin family metallopeptidase 2 [Source:HGNC Symbol;Acc:HGNC:28041]	1732.05	-0.257814	0.0705638	0.000258554	0.00174136
ENSG00000115310	RTN4	reticulon 4 [Source:HGNC Symbol;Acc:HGNC:14085]	11236.1	-0.29386	0.0804436	0.000259201	0.00174499
ENSG00000170634	ACYP2	acylphosphatase 2 [Source:HGNC Symbol;Acc:HGNC:180]	224.191	-0.284714	0.0779526	0.000259795	0.00174826
ENSG00000167074	TEF	TEF transcription factor, PAR bZIP family member [Source:HGNC Symbol;Acc:HGNC:11722]	1636.27	-0.543052	0.148699	0.000260176	0.00174937
ENSG00000229833	PET100	PET100 cytochrome c oxidase chaperone [Source:HGNC Symbol;Acc:HGNC:40038]	165.425	-0.640851	0.175473	0.000260075	0.00174937
ENSG00000136274	NACAD	NAC alpha domain containing [Source:HGNC Symbol;Acc:HGNC:22196]	107.746	-0.492316	0.134835	0.000260969	0.00175251
ENSG00000203778	FAM229B	family with sequence similarity 229 member B [Source:HGNC Symbol;Acc:HGNC:33858]	464.641	-0.393781	0.10787	0.000261727	0.00175542
ENSG00000148655	LRMDA	leucine rich melanocyte differentiation associated [Source:HGNC Symbol;Acc:HGNC:23405]	359.578	-0.482219	0.132131	0.000262701	0.00176122
ENSG00000261335	AC005837.1	novel transcript, antisense to MXRA7	30.7877	-0.434795	0.119148	0.000263067	0.00176294
ENSG00000169139	UBE2V2	ubiquitin conjugating enzyme E2 V2 [Source:HGNC Symbol;Acc:HGNC:12495]	777.829	-0.36396	0.0997579	0.000263848	0.00176744
ENSG00000108298	RPL19	ribosomal protein L19 [Source:HGNC Symbol;Acc:HGNC:10312]	20992.2	-0.379406	0.103999	0.000264114	0.00176849
ENSG00000153487	ING1	inhibitor of growth family member 1 [Source:HGNC Symbol;Acc:HGNC:6062]	265.191	-0.222478	0.0609995	0.000265105	0.00177293
ENSG00000117318	ID3	inhibitor of DNA binding 3, HLH protein [Source:HGNC Symbol;Acc:HGNC:5362]	1148.19	-0.625131	0.171467	0.000266581	0.00177985
ENSG00000107949	BCCIP	BRCA2 and CDKN1A interacting protein [Source:HGNC Symbol;Acc:HGNC:978]	1455.22	-0.324907	0.0891677	0.000268662	0.00179226
ENSG00000262995	AC137056.1	novel transcript, antisense to ACSM5	253.149	-0.710203	0.194943	0.00026934	0.0017953
ENSG00000119801	YPEL5	yippee like 5 [Source:HGNC Symbol;Acc:HGNC:18329]	3185.18	-0.252518	0.0693424	0.000270937	0.00180521
ENSG00000196972	SMIM10L2B	small integral membrane protein 10 like 2B [Source:HGNC Symbol;Acc:HGNC:34500]	245.075	-0.366494	0.100653	0.000271392	0.00180675
ENSG00000171388	APLN	apelin [Source:HGNC Symbol;Acc:HGNC:16665]	196.655	-0.507337	0.139356	0.000272031	0.00180951
ENSG00000010379	SLC6A13	solute carrier family 6 member 13 [Source:HGNC Symbol;Acc:HGNC:11046]	7306.08	-0.53711	0.147593	0.000273554	0.0018174
ENSG00000125977	EIF2S2	eukaryotic translation initiation factor 2 subunit beta [Source:HGNC Symbol;Acc:HGNC:3266]	1786.61	-0.317051	0.0871837	0.000276269	0.00183393
ENSG00000129559	NEDD8	NEDD8 ubiquitin like modifier [Source:HGNC Symbol;Acc:HGNC:7732]	1307.09	-0.441345	0.12137	0.00027651	0.00183443
ENSG00000178184	PARD6G	par-6 family cell polarity regulator gamma [Source:HGNC Symbol;Acc:HGNC:16076]	198.57	-0.32737	0.0900281	0.000276572	0.00183443
ENSG00000079557	AFM	afamin [Source:HGNC Symbol;Acc:HGNC:316]	1943.7	-0.816765	0.224664	0.000277437	0.00183942
ENSG00000273466	AC012510.1	novel transcript, antisense to PLCD4	50.9998	-0.627378	0.1726	0.000278131	0.00184326
ENSG00000112304	ACOT13	acyl-CoA thioesterase 13 [Source:HGNC Symbol;Acc:HGNC:20999]	2090.07	-0.46411	0.127701	0.000278687	0.00184619
ENSG00000175756	AURKAIP1	aurora kinase A interacting protein 1 [Source:HGNC Symbol;Acc:HGNC:24114]	2235.12	-0.627335	0.17269	0.000280451	0.00185483
ENSG00000140941	MAP1LC3B	microtubule associated protein 1 light chain 3 beta [Source:HGNC Symbol;Acc:HGNC:13352]	2346.45	-0.190205	0.0523565	0.000280264	0.00185483
ENSG00000237973	MTCO1P12	MT-CO1 pseudogene 12 [Source:HGNC Symbol;Acc:HGNC:52014]	112874	-0.605945	0.166831	0.000281142	0.00185769
ENSG00000130520	LSM4	LSM4 homolog, U6 small nuclear RNA and mRNA degradation associated [Source:HGNC Symbol;Acc:HGNC:17259]	2109.36	-0.435283	0.119869	0.000281967	0.00186181
ENSG00000034152	MAP2K3	mitogen-activated protein kinase kinase 3 [Source:HGNC Symbol;Acc:HGNC:6843]	1363.79	-0.356718	0.0982513	0.000282684	0.00186579
ENSG00000117614	SYF2	SYF2 pre-mRNA splicing factor [Source:HGNC Symbol;Acc:HGNC:19824]	1439.12	-0.362265	0.099836	0.000284966	0.00188007
ENSG00000111652	COPS7A	COP9 signalosome subunit 7A [Source:HGNC Symbol;Acc:HGNC:16758]	2091.6	-0.213333	0.0588359	0.00028795	0.00189667
ENSG00000180251	SLC9A4	solute carrier family 9 member A4 [Source:HGNC Symbol;Acc:HGNC:11077]	636.578	-0.591907	0.163312	0.000289638	0.00190546
ENSG00000245573	BDNF-AS	BDNF antisense RNA [Source:HGNC Symbol;Acc:HGNC:20608]	177.846	-0.297128	0.0820529	0.000293267	0.0019262
ENSG00000139405	RITA1	RBPJ interacting and tubulin associated 1 [Source:HGNC Symbol;Acc:HGNC:25925]	859.902	-0.395766	0.109316	0.000294152	0.00192887
ENSG00000135698	MPHOSPH6	M-phase phosphoprotein 6 [Source:HGNC Symbol;Acc:HGNC:7214]	224.348	-0.335023	0.0925633	0.000295295	0.0019348
ENSG00000093167	LRRFIP2	LRR binding FLII interacting protein 2 [Source:HGNC Symbol;Acc:HGNC:6703]	1053.88	-0.175029	0.0483816	0.000297266	0.00194531
ENSG00000223985	LINC01874	long intergenic non-protein coding RNA 1874 [Source:HGNC Symbol;Acc:HGNC:52693]	190.939	-0.983253	0.271799	0.00029738	0.00194531
ENSG00000180992	MRPL14	mitochondrial ribosomal protein L14 [Source:HGNC Symbol;Acc:HGNC:14279]	649.04	-0.464591	0.128469	0.000298781	0.00195368
ENSG00000092020	PPP2R3C	protein phosphatase 2 regulatory subunit B''gamma [Source:HGNC Symbol;Acc:HGNC:17485]	400.453	-0.306455	0.084751	0.000299259	0.00195577
ENSG00000145723	GIN1	gypsy retrotransposon integrase 1 [Source:HGNC Symbol;Acc:HGNC:25959]	198.276	-0.379094	0.10492	0.000302495	0.00197318
ENSG00000231683	AL033397.1	novel transcript	67.2971	-1.46724	0.406312	0.000304882	0.00198617
ENSG00000232119	MCTS1	MCTS1 re-initiation and release factor [Source:HGNC Symbol;Acc:HGNC:23357]	536.404	-0.308181	0.0853441	0.000304978	0.00198617
ENSG00000124444	ZNF576	zinc finger protein 576 [Source:HGNC Symbol;Acc:HGNC:28357]	264.899	-0.299627	0.0831251	0.000312713	0.00203327
ENSG00000125843	AP5S1	adaptor related protein complex 5 subunit sigma 1 [Source:HGNC Symbol;Acc:HGNC:15875]	297.778	-0.353733	0.0981388	0.000312857	0.00203338
ENSG00000101911	PRPS2	phosphoribosyl pyrophosphate synthetase 2 [Source:HGNC Symbol;Acc:HGNC:9465]	1002.79	-0.303609	0.0842353	0.000313004	0.00203352
ENSG00000214485	RPL7P1	ribosomal protein L7 pseudogene 1 [Source:HGNC Symbol;Acc:HGNC:10367]	103.745	-0.767029	0.212927	0.000315403	0.00204828
ENSG00000198944	SOWAHA	sosondowah ankyrin repeat domain family member A [Source:HGNC Symbol;Acc:HGNC:27033]	347.588	-0.334705	0.0929195	0.000315665	0.00204916
ENSG00000175773	ZBTB44-DT	ZBTB44 divergent transcript [Source:HGNC Symbol;Acc:HGNC:54265]	24.464	-0.556575	0.154537	0.000316299	0.00205245
ENSG00000175606	TMEM70	transmembrane protein 70 [Source:HGNC Symbol;Acc:HGNC:26050]	521.564	-0.333637	0.0926461	0.000316749	0.00205372
ENSG00000111481	COPZ1	COPI coat complex subunit zeta 1 [Source:HGNC Symbol;Acc:HGNC:2243]	3774.34	-0.236195	0.0655911	0.000316959	0.00205426
ENSG00000124313	IQSEC2	IQ motif and Sec7 domain ArfGEF 2 [Source:HGNC Symbol;Acc:HGNC:29059]	775.258	-0.327876	0.0910744	0.000318104	0.0020592
ENSG00000215030	RPL13P12	ribosomal protein L13 pseudogene 12 [Source:HGNC Symbol;Acc:HGNC:35701]	147.566	-1.16355	0.32322	0.000318362	0.00205923
ENSG00000155090	KLF10	Kruppel like factor 10 [Source:HGNC Symbol;Acc:HGNC:11810]	1220.92	-0.506355	0.14074	0.000320921	0.00207163
ENSG00000198816	ZNF358	zinc finger protein 358 [Source:HGNC Symbol;Acc:HGNC:16838]	1173.81	-0.740914	0.205957	0.000321381	0.00207378
ENSG00000116096	SPR	sepiapterin reductase [Source:HGNC Symbol;Acc:HGNC:11257]	1515.16	-0.344962	0.095938	0.000323552	0.00208695
ENSG00000143436	MRPL9	mitochondrial ribosomal protein L9 [Source:HGNC Symbol;Acc:HGNC:14277]	912.112	-0.297217	0.0826678	0.00032399	0.00208748
ENSG00000053501	USE1	unconventional SNARE in the ER 1 [Source:HGNC Symbol;Acc:HGNC:30882]	503.178	-0.43921	0.122162	0.000324021	0.00208748
ENSG00000113073	SLC4A9	solute carrier family 4 member 9 [Source:HGNC Symbol;Acc:HGNC:11035]	1272.88	-0.707326	0.196832	0.000326201	0.00210068
ENSG00000198853	RUSC2	RUN and SH3 domain containing 2 [Source:HGNC Symbol;Acc:HGNC:23625]	1161.27	-0.337237	0.0939313	0.000330354	0.00212489
ENSG00000182165	TP53TG1	TP53 target 1 [Source:HGNC Symbol;Acc:HGNC:17026]	367.246	-0.426475	0.118795	0.000330648	0.00212523
ENSG00000137193	PIM1	Pim-1 proto-oncogene, serine/threonine kinase [Source:HGNC Symbol;Acc:HGNC:8986]	604.992	-0.370064	0.103127	0.000332677	0.00213643
ENSG00000173726	TOMM20	translocase of outer mitochondrial membrane 20 [Source:HGNC Symbol;Acc:HGNC:20947]	4867.17	-0.299336	0.0834238	0.000333049	0.00213797
ENSG00000153485	TMEM251	transmembrane protein 251 [Source:HGNC Symbol;Acc:HGNC:20218]	328.218	-0.36032	0.100442	0.000334055	0.00214358
ENSG00000166595	CIAO2B	cytosolic iron-sulfur assembly component 2B [Source:HGNC Symbol;Acc:HGNC:24261]	1535.61	-0.491435	0.137001	0.000334393	0.00214489
ENSG00000254893	AC113404.3	RAP1B, member of RAS oncogene family pseudogene	48.5629	-0.749648	0.209074	0.000336355	0.00215577
ENSG00000121413	ZSCAN18	zinc finger and SCAN domain containing 18 [Source:HGNC Symbol;Acc:HGNC:21037]	1658.54	-0.282849	0.0788835	0.000336239	0.00215577
ENSG00000142273	CBLC	Cbl proto-oncogene C [Source:HGNC Symbol;Acc:HGNC:15961]	155.499	-0.496195	0.138424	0.000337608	0.00216037
ENSG00000166848	TERF2IP	TERF2 interacting protein [Source:HGNC Symbol;Acc:HGNC:19246]	1889.14	-0.223152	0.0622701	0.000338863	0.00216583
ENSG00000128708	HAT1	histone acetyltransferase 1 [Source:HGNC Symbol;Acc:HGNC:4821]	855.793	-0.324209	0.0904774	0.000339262	0.00216752
ENSG00000163866	SMIM12	small integral membrane protein 12 [Source:HGNC Symbol;Acc:HGNC:25154]	847.609	-0.260172	0.0726353	0.000341115	0.00217651
ENSG00000159261	CLDN14	claudin 14 [Source:HGNC Symbol;Acc:HGNC:2035]	140.234	-0.873518	0.243944	0.000342534	0.00218411
ENSG00000105583	WDR83OS	WD repeat domain 83 opposite strand [Source:HGNC Symbol;Acc:HGNC:30203]	2069.76	-0.469146	0.131028	0.000342935	0.00218494
ENSG00000178896	EXOSC4	exosome component 4 [Source:HGNC Symbol;Acc:HGNC:18189]	350.84	-0.59686	0.166737	0.000344067	0.00219129
ENSG00000236255	AC009404.1	novel transcript	61.1992	-0.368055	0.102826	0.000344394	0.00219251
ENSG00000107021	TBC1D13	TBC1 domain family member 13 [Source:HGNC Symbol;Acc:HGNC:25571]	3163.18	-0.364885	0.101965	0.000345511	0.00219875
ENSG00000167315	ACAA2	acetyl-CoA acyltransferase 2 [Source:HGNC Symbol;Acc:HGNC:83]	10599.5	-0.414814	0.116006	0.000349162	0.0022185
ENSG00000124802	EEF1E1	eukaryotic translation elongation factor 1 epsilon 1 [Source:HGNC Symbol;Acc:HGNC:3212]	229.896	-0.424907	0.118856	0.000350262	0.00222286
ENSG00000109775	UFSP2	UFM1 specific peptidase 2 [Source:HGNC Symbol;Acc:HGNC:25640]	1369.11	-0.279583	0.0782121	0.000350656	0.00222449
ENSG00000112658	SRF	serum response factor [Source:HGNC Symbol;Acc:HGNC:11291]	1009.97	-0.362279	0.101363	0.000351487	0.00222801
ENSG00000196655	TRAPPC4	trafficking protein particle complex 4 [Source:HGNC Symbol;Acc:HGNC:19943]	1316.05	-0.34197	0.0957327	0.000354094	0.00224278
ENSG00000167112	TRUB2	TruB pseudouridine synthase family member 2 [Source:HGNC Symbol;Acc:HGNC:17170]	1277.31	-0.303268	0.0849136	0.000354962	0.0022474
ENSG00000137106	GRHPR	glyoxylate and hydroxypyruvate reductase [Source:HGNC Symbol;Acc:HGNC:4570]	7588.68	-0.483581	0.135407	0.000355204	0.00224805
ENSG00000105708	ZNF14	zinc finger protein 14 [Source:HGNC Symbol;Acc:HGNC:12924]	207.59	-0.376125	0.105333	0.000355881	0.00225145
ENSG00000171033	PKIA	cAMP-dependent protein kinase inhibitor alpha [Source:HGNC Symbol;Acc:HGNC:9017]	149.652	-0.474991	0.133038	0.0003565	0.00225448
ENSG00000205981	DNAJC19	DnaJ heat shock protein family (Hsp40) member C19 [Source:HGNC Symbol;Acc:HGNC:30528]	1264.71	-0.366702	0.102735	0.000357792	0.00226089
ENSG00000164587	RPS14	ribosomal protein S14 [Source:HGNC Symbol;Acc:HGNC:10387]	13160.9	-0.443814	0.124365	0.000358816	0.00226559
ENSG00000143001	TMEM61	transmembrane protein 61 [Source:HGNC Symbol;Acc:HGNC:27296]	219.074	-0.670433	0.187988	0.00036197	0.00228105
ENSG00000170835	CEL	carboxyl ester lipase [Source:HGNC Symbol;Acc:HGNC:1848]	307.604	-0.795908	0.223293	0.00036467	0.00229537
ENSG00000163319	MRPS18C	mitochondrial ribosomal protein S18C [Source:HGNC Symbol;Acc:HGNC:16633]	549.621	-0.355683	0.0997934	0.000364981	0.00229644
ENSG00000103241	FOXF1	forkhead box F1 [Source:HGNC Symbol;Acc:HGNC:3809]	41.8171	-0.536496	0.150544	0.00036563	0.00229963
ENSG00000161558	TMEM143	transmembrane protein 143 [Source:HGNC Symbol;Acc:HGNC:25603]	443.894	-0.355205	0.0996759	0.000365802	0.00229982
ENSG00000163312	HELQ	helicase, POLQ like [Source:HGNC Symbol;Acc:HGNC:18536]	350.721	-0.220739	0.0619489	0.000366307	0.0023003
ENSG00000100079	LGALS2	galectin 2 [Source:HGNC Symbol;Acc:HGNC:6562]	1910.44	-0.645472	0.181143	0.000366195	0.0023003
ENSG00000103035	PSMD7	proteasome 26S subunit, non-ATPase 7 [Source:HGNC Symbol;Acc:HGNC:9565]	1683.71	-0.236587	0.0664108	0.000367379	0.00230525
ENSG00000132591	ERAL1	Era like 12S mitochondrial rRNA chaperone 1 [Source:HGNC Symbol;Acc:HGNC:3424]	1576.21	-0.249716	0.0700991	0.000367588	0.00230566
ENSG00000244005	NFS1	NFS1 cysteine desulfurase [Source:HGNC Symbol;Acc:HGNC:15910]	1503.16	-0.305238	0.0856918	0.000367971	0.00230628
ENSG00000161835	GRASP	general receptor for phosphoinositides 1 associated scaffold protein [Source:HGNC Symbol;Acc:HGNC:18707]	209.156	-0.571349	0.160469	0.00037017	0.00231916
ENSG00000071082	RPL31	ribosomal protein L31 [Source:HGNC Symbol;Acc:HGNC:10334]	11274.2	-0.469584	0.131894	0.000370406	0.00231974
ENSG00000103671	TRIP4	thyroid hormone receptor interactor 4 [Source:HGNC Symbol;Acc:HGNC:12310]	961.019	-0.289851	0.0814401	0.000372176	0.00232632
ENSG00000011260	UTP18	UTP18 small subunit processome component [Source:HGNC Symbol;Acc:HGNC:24274]	717.73	-0.217162	0.0610185	0.000372338	0.00232643
ENSG00000057663	ATG5	autophagy related 5 [Source:HGNC Symbol;Acc:HGNC:589]	854.704	-0.266504	0.074924	0.000375123	0.00234174
ENSG00000125821	DTD1	D-aminoacyl-tRNA deacylase 1 [Source:HGNC Symbol;Acc:HGNC:16219]	796.048	-0.238558	0.0670687	0.000375224	0.00234174
ENSG00000179348	GATA2	GATA binding protein 2 [Source:HGNC Symbol;Acc:HGNC:4171]	678.26	-0.451102	0.126831	0.000375529	0.00234274
ENSG00000196372	ASB13	ankyrin repeat and SOCS box containing 13 [Source:HGNC Symbol;Acc:HGNC:19765]	2809.25	-0.37097	0.104339	0.000377367	0.00235239
ENSG00000159210	SNF8	SNF8 subunit of ESCRT-II [Source:HGNC Symbol;Acc:HGNC:17028]	1344.01	-0.335908	0.0944816	0.000377587	0.00235286
ENSG00000113845	TIMMDC1	translocase of inner mitochondrial membrane domain containing 1 [Source:HGNC Symbol;Acc:HGNC:1321]	2040.03	-0.28587	0.0804187	0.000378316	0.00235558
ENSG00000182552	RWDD4	RWD domain containing 4 [Source:HGNC Symbol;Acc:HGNC:23750]	634.455	-0.290709	0.0817826	0.000378474	0.00235566
ENSG00000134240	HMGCS2	3-hydroxy-3-methylglutaryl-CoA synthase 2 [Source:HGNC Symbol;Acc:HGNC:5008]	2544.77	-0.710144	0.199785	0.00037865	0.00235585
ENSG00000136908	DPM2	dolichyl-phosphate mannosyltransferase subunit 2, regulatory [Source:HGNC Symbol;Acc:HGNC:3006]	947.178	-0.424236	0.119434	0.00038224	0.00237453
ENSG00000042317	SPATA7	spermatogenesis associated 7 [Source:HGNC Symbol;Acc:HGNC:20423]	419.203	-0.335859	0.0945638	0.000382793	0.00237614
ENSG00000248636	AC002070.1	novel transcript	26.084	-0.518814	0.146103	0.000383752	0.00238117
ENSG00000198755	RPL10A	ribosomal protein L10a [Source:HGNC Symbol;Acc:HGNC:10299]	11682.7	-0.316989	0.0892776	0.000384354	0.00238308
ENSG00000166171	DPCD	deleted in primary ciliary dyskinesia homolog (mouse) [Source:HGNC Symbol;Acc:HGNC:24542]	515.066	-0.402782	0.113447	0.000384663	0.00238317
ENSG00000175197	DDIT3	DNA damage inducible transcript 3 [Source:HGNC Symbol;Acc:HGNC:2726]	699.017	-0.487873	0.13741	0.000384527	0.00238317
ENSG00000183527	PSMG1	proteasome assembly chaperone 1 [Source:HGNC Symbol;Acc:HGNC:3043]	516.471	-0.368249	0.103766	0.000386928	0.00239537
ENSG00000106366	SERPINE1	serpin family E member 1 [Source:HGNC Symbol;Acc:HGNC:8583]	371.68	-1.35716	0.382687	0.000390556	0.00241413
ENSG00000164022	AIMP1	aminoacyl tRNA synthetase complex interacting multifunctional protein 1 [Source:HGNC Symbol;Acc:HGNC:10648]	1091.95	-0.279132	0.0787269	0.000391757	0.00241877
ENSG00000205138	SDHAF1	succinate dehydrogenase complex assembly factor 1 [Source:HGNC Symbol;Acc:HGNC:33867]	357.434	-0.462994	0.130582	0.000391675	0.00241877
ENSG00000234741	GAS5	growth arrest specific 5 [Source:HGNC Symbol;Acc:HGNC:16355]	1724.24	-0.463496	0.130752	0.000392858	0.00242465
ENSG00000140470	ADAMTS17	ADAM metallopeptidase with thrombospondin type 1 motif 17 [Source:HGNC Symbol;Acc:HGNC:17109]	83.9127	-0.557352	0.157253	0.000393655	0.00242771
ENSG00000162595	DIRAS3	DIRAS family GTPase 3 [Source:HGNC Symbol;Acc:HGNC:687]	202.694	-0.365335	0.1031	0.000394846	0.00243228
ENSG00000078319	PMS2P1	PMS1 homolog 2, mismatch repair system component pseudogene 1 [Source:HGNC Symbol;Acc:HGNC:9123]	157.315	-0.304405	0.0859382	0.000396889	0.00244335
ENSG00000225648	SBDSP1	SBDS pseudogene 1 [Source:HGNC Symbol;Acc:HGNC:21646]	609.085	-0.289473	0.0817234	0.000396946	0.00244335
ENSG00000175772	LINC01106	long intergenic non-protein coding RNA 1106 [Source:HGNC Symbol;Acc:HGNC:26769]	160.937	-0.486598	0.137391	0.000397553	0.00244615
ENSG00000149179	C11orf49	chromosome 11 open reading frame 49 [Source:HGNC Symbol;Acc:HGNC:28720]	895.995	-0.260031	0.0734545	0.000400092	0.0024593
ENSG00000174547	MRPL11	mitochondrial ribosomal protein L11 [Source:HGNC Symbol;Acc:HGNC:14042]	795.536	-0.389635	0.110065	0.000400058	0.0024593
ENSG00000178537	SLC25A20	solute carrier family 25 member 20 [Source:HGNC Symbol;Acc:HGNC:1421]	999.695	-0.293856	0.0830439	0.000402313	0.00246938
ENSG00000186132	C2orf76	chromosome 2 open reading frame 76 [Source:HGNC Symbol;Acc:HGNC:27017]	166.332	-0.359974	0.101737	0.000402721	0.00246949
ENSG00000165630	PRPF18	pre-mRNA processing factor 18 [Source:HGNC Symbol;Acc:HGNC:17351]	166.767	-0.37967	0.10731	0.000403057	0.00247061
ENSG00000051108	HERPUD1	homocysteine inducible ER protein with ubiquitin like domain 1 [Source:HGNC Symbol;Acc:HGNC:13744]	6049.32	-0.219076	0.0619366	0.000404533	0.00247684
ENSG00000144713	RPL32	ribosomal protein L32 [Source:HGNC Symbol;Acc:HGNC:10336]	14087.1	-0.42427	0.119981	0.000405999	0.00248488
ENSG00000171224	FAM241B	family with sequence similarity 241 member B [Source:HGNC Symbol;Acc:HGNC:23519]	143.064	-0.381911	0.108082	0.000410026	0.00250319
ENSG00000141542	RAB40B	RAB40B, member RAS oncogene family [Source:HGNC Symbol;Acc:HGNC:18284]	909.174	-0.299235	0.0846872	0.00041023	0.00250319
ENSG00000007171	NOS2	nitric oxide synthase 2 [Source:HGNC Symbol;Acc:HGNC:7873]	38.6806	-0.58753	0.166434	0.000415392	0.00253087
ENSG00000089220	PEBP1	phosphatidylethanolamine binding protein 1 [Source:HGNC Symbol;Acc:HGNC:8630]	33712.5	-0.33254	0.0942055	0.000415645	0.00253111
ENSG00000101773	RBBP8	RB binding protein 8, endonuclease [Source:HGNC Symbol;Acc:HGNC:9891]	1144.38	-0.368291	0.104338	0.000415902	0.00253111
ENSG00000177954	RPS27	ribosomal protein S27 [Source:HGNC Symbol;Acc:HGNC:10416]	14976.1	-0.468077	0.132612	0.000416082	0.00253126
ENSG00000164978	NUDT2	nudix hydrolase 2 [Source:HGNC Symbol;Acc:HGNC:8049]	426.677	-0.492374	0.139501	0.000416301	0.00253163
ENSG00000107960	STN1	STN1 subunit of CST complex [Source:HGNC Symbol;Acc:HGNC:26200]	489.271	-0.2644	0.0749619	0.000420095	0.0025501
ENSG00000256463	SALL3	spalt like transcription factor 3 [Source:HGNC Symbol;Acc:HGNC:10527]	92.2608	-0.809057	0.229383	0.000420126	0.0025501
ENSG00000124216	SNAI1	snail family transcriptional repressor 1 [Source:HGNC Symbol;Acc:HGNC:11128]	67.6482	-0.827362	0.234655	0.000422094	0.00256108
ENSG00000167103	PIP5KL1	phosphatidylinositol-4-phosphate 5-kinase like 1 [Source:HGNC Symbol;Acc:HGNC:28711]	23.0619	-0.531798	0.150977	0.000427709	0.00259029
ENSG00000197177	ADGRA1	adhesion G protein-coupled receptor A1 [Source:HGNC Symbol;Acc:HGNC:13838]	29.101	-0.702093	0.199386	0.000429477	0.00259808
ENSG00000245468	LINC02447	long intergenic non-protein coding RNA 2447 [Source:HGNC Symbol;Acc:HGNC:53379]	48.6913	-0.530552	0.150699	0.000430561	0.00260366
ENSG00000103723	AP3B2	adaptor related protein complex 3 subunit beta 2 [Source:HGNC Symbol;Acc:HGNC:567]	58.8038	-0.583325	0.165734	0.000432143	0.00261127
ENSG00000108384	RAD51C	RAD51 paralog C [Source:HGNC Symbol;Acc:HGNC:9820]	267.848	-0.355355	0.100983	0.00043325	0.00261699
ENSG00000196262	PPIA	peptidylprolyl isomerase A [Source:HGNC Symbol;Acc:HGNC:9253]	18708.3	-0.313746	0.0891969	0.000435709	0.00262987
ENSG00000116679	IVNS1ABP	influenza virus NS1A binding protein [Source:HGNC Symbol;Acc:HGNC:16951]	10362.9	-0.301134	0.0856325	0.00043714	0.00263556
ENSG00000133315	MACROD1	mono-ADP ribosylhydrolase 1 [Source:HGNC Symbol;Acc:HGNC:29598]	1497.74	-0.711696	0.202393	0.000437422	0.00263627
ENSG00000137074	APTX	aprataxin [Source:HGNC Symbol;Acc:HGNC:15984]	651.964	-0.22426	0.063831	0.000442521	0.00266403
ENSG00000089063	TMEM230	transmembrane protein 230 [Source:HGNC Symbol;Acc:HGNC:15876]	3678.54	-0.247623	0.0704975	0.000443904	0.00266937
ENSG00000132423	COQ3	coenzyme Q3, methyltransferase [Source:HGNC Symbol;Acc:HGNC:18175]	254.722	-0.365971	0.104197	0.000444274	0.0026706
ENSG00000110717	NDUFS8	NADH:ubiquinone oxidoreductase core subunit S8 [Source:HGNC Symbol;Acc:HGNC:7715]	2272.35	-0.546689	0.155772	0.000448867	0.0026922
ENSG00000151287	TEX30	testis expressed 30 [Source:HGNC Symbol;Acc:HGNC:25188]	400.119	-0.332852	0.0948712	0.000450702	0.0026992
ENSG00000100865	CINP	cyclin dependent kinase 2 interacting protein [Source:HGNC Symbol;Acc:HGNC:23789]	614.423	-0.252039	0.0718446	0.000451301	0.00270179
ENSG00000172331	BPGM	bisphosphoglycerate mutase [Source:HGNC Symbol;Acc:HGNC:1093]	1097.67	-0.221867	0.0632498	0.000451854	0.0027041
ENSG00000170089	AC106795.1	THO complex 3 (THOC3) pseudogene	210.067	-0.567226	0.161754	0.000453664	0.00271292
ENSG00000231290	APCDD1L-DT	APCDD1L divergent transcript [Source:HGNC Symbol;Acc:HGNC:27152]	116.164	-0.580773	0.165631	0.000454183	0.00271402
ENSG00000135097	MSI1	musashi RNA binding protein 1 [Source:HGNC Symbol;Acc:HGNC:7330]	24.6266	-0.543712	0.15509	0.000455277	0.00271754
ENSG00000134463	ECHDC3	enoyl-CoA hydratase domain containing 3 [Source:HGNC Symbol;Acc:HGNC:23489]	3589.4	-0.480473	0.137079	0.000456481	0.00272372
ENSG00000114383	TUSC2	tumor suppressor 2, mitochondrial calcium regulator [Source:HGNC Symbol;Acc:HGNC:17034]	1071.46	-0.316163	0.0902314	0.000458467	0.00273355
ENSG00000204815	TTC25	tetratricopeptide repeat domain 25 [Source:HGNC Symbol;Acc:HGNC:25280]	114.697	-0.274752	0.0784128	0.000458462	0.00273355
ENSG00000260549	MT1L	metallothionein 1L, pseudogene [Source:HGNC Symbol;Acc:HGNC:7404]	136.608	-0.779996	0.222623	0.000458898	0.00273511
ENSG00000151327	FAM177A1	family with sequence similarity 177 member A1 [Source:HGNC Symbol;Acc:HGNC:19829]	1167.41	-0.291142	0.0831392	0.000462024	0.00275172
ENSG00000106617	PRKAG2	protein kinase AMP-activated non-catalytic subunit gamma 2 [Source:HGNC Symbol;Acc:HGNC:9386]	1051.96	-0.229959	0.0656949	0.000464552	0.00276473
ENSG00000177600	RPLP2	ribosomal protein lateral stalk subunit P2 [Source:HGNC Symbol;Acc:HGNC:10377]	7071.88	-0.527115	0.150603	0.000465211	0.00276764
ENSG00000253978	AC026689.1	novel transcript	35.7747	-0.638403	0.182412	0.000465622	0.00276906
ENSG00000230409	TCEA1P2	transcription elongation factor A1 pseudogene 2 [Source:HGNC Symbol;Acc:HGNC:29891]	52.0472	-0.710588	0.203118	0.000468062	0.00278153
ENSG00000004142	POLDIP2	DNA polymerase delta interacting protein 2 [Source:HGNC Symbol;Acc:HGNC:23781]	5402.53	-0.282154	0.0806505	0.000467928	0.00278153
ENSG00000184752	NDUFA12	NADH:ubiquinone oxidoreductase subunit A12 [Source:HGNC Symbol;Acc:HGNC:23987]	1215.55	-0.348118	0.0995353	0.000469755	0.00279056
ENSG00000106610	STAG3L4	stromal antigen 3-like 4 (pseudogene) [Source:HGNC Symbol;Acc:HGNC:33887]	295.051	-0.288506	0.0825505	0.000474228	0.00281403
ENSG00000111196	MAGOHB	mago homolog B, exon junction complex subunit [Source:HGNC Symbol;Acc:HGNC:25504]	160.455	-0.292724	0.0838442	0.000480708	0.00284621
ENSG00000198515	CNGA1	cyclic nucleotide gated channel subunit alpha 1 [Source:HGNC Symbol;Acc:HGNC:2148]	101.927	-0.593439	0.170022	0.000482343	0.00285276
ENSG00000270761	AL355353.2	novel transcript	46.8886	-0.617201	0.176839	0.000482686	0.00285374
ENSG00000128944	KNSTRN	kinetochore localized astrin (SPAG5) binding protein [Source:HGNC Symbol;Acc:HGNC:30767]	178.099	-0.288984	0.0828138	0.000483804	0.00285931
ENSG00000168958	MFF	mitochondrial fission factor [Source:HGNC Symbol;Acc:HGNC:24858]	2286.45	-0.19407	0.0556323	0.000485858	0.0028699
ENSG00000179256	SMCO3	single-pass membrane protein with coiled-coil domains 3 [Source:HGNC Symbol;Acc:HGNC:34401]	110.121	-0.697729	0.200015	0.000485952	0.0028699
ENSG00000153391	INO80C	INO80 complex subunit C [Source:HGNC Symbol;Acc:HGNC:26994]	366.585	-0.345174	0.098992	0.000488681	0.00288305
ENSG00000161395	PGAP3	post-GPI attachment to proteins phospholipase 3 [Source:HGNC Symbol;Acc:HGNC:23719]	1212.93	-0.33239	0.0953819	0.00049244	0.00290186
ENSG00000103187	COTL1	coactosin like F-actin binding protein 1 [Source:HGNC Symbol;Acc:HGNC:18304]	7203.07	-0.532047	0.15268	0.000492635	0.00290195
ENSG00000240045	STRIT1	small transmembrane regulator of ion transport 1 [Source:HGNC Symbol;Acc:HGNC:52297]	66.8579	-1.26529	0.363107	0.000492817	0.00290197
ENSG00000247516	MIR4458HG	MIR4458 host gene [Source:HGNC Symbol;Acc:HGNC:49008]	281.388	-0.377339	0.108313	0.000494407	0.00290921
ENSG00000175470	PPP2R2D	protein phosphatase 2 regulatory subunit Bdelta [Source:HGNC Symbol;Acc:HGNC:23732]	974.558	-0.200573	0.0575865	0.000495857	0.00291668
ENSG00000180425	C11orf71	chromosome 11 open reading frame 71 [Source:HGNC Symbol;Acc:HGNC:25937]	238.766	-0.47591	0.13666	0.00049688	0.00292057
ENSG00000166228	PCBD1	pterin-4 alpha-carbinolamine dehydratase 1 [Source:HGNC Symbol;Acc:HGNC:8646]	3809.07	-0.391483	0.11243	0.000497642	0.00292399
ENSG00000139428	MMAB	metabolism of cobalamin associated B [Source:HGNC Symbol;Acc:HGNC:19331]	1165.71	-0.32785	0.0942017	0.000500864	0.00293971
ENSG00000090266	NDUFB2	NADH:ubiquinone oxidoreductase subunit B2 [Source:HGNC Symbol;Acc:HGNC:7697]	3194.37	-0.486238	0.139779	0.000503994	0.00295701
ENSG00000106153	CHCHD2	coiled-coil-helix-coiled-coil-helix domain containing 2 [Source:HGNC Symbol;Acc:HGNC:21645]	5383.67	-0.459682	0.132181	0.000505796	0.00296435
ENSG00000116120	FARSB	phenylalanyl-tRNA synthetase subunit beta [Source:HGNC Symbol;Acc:HGNC:17800]	694.518	-0.272621	0.0783966	0.000506192	0.00296469
ENSG00000100908	EMC9	ER membrane protein complex subunit 9 [Source:HGNC Symbol;Acc:HGNC:20273]	260.856	-0.516908	0.148678	0.000507645	0.00297043
ENSG00000149273	RPS3	ribosomal protein S3 [Source:HGNC Symbol;Acc:HGNC:10420]	13100.9	-0.348414	0.100212	0.000507502	0.00297043
ENSG00000162545	CAMK2N1	calcium/calmodulin dependent protein kinase II inhibitor 1 [Source:HGNC Symbol;Acc:HGNC:24190]	3701.96	-0.354406	0.101963	0.000509273	0.00297825
ENSG00000198612	COPS8	COP9 signalosome subunit 8 [Source:HGNC Symbol;Acc:HGNC:24335]	1430.74	-0.181045	0.0520952	0.000510324	0.00298216
ENSG00000171863	RPS7	ribosomal protein S7 [Source:HGNC Symbol;Acc:HGNC:10440]	14053.8	-0.395543	0.113826	0.00051091	0.00298253
ENSG00000132664	POLR3F	RNA polymerase III subunit F [Source:HGNC Symbol;Acc:HGNC:15763]	280.579	-0.255071	0.0734025	0.000510927	0.00298253
ENSG00000169976	SF3B5	splicing factor 3b subunit 5 [Source:HGNC Symbol;Acc:HGNC:21083]	2068.71	-0.456417	0.131405	0.000513989	0.00299932
ENSG00000128609	NDUFA5	NADH:ubiquinone oxidoreductase subunit A5 [Source:HGNC Symbol;Acc:HGNC:7688]	3101.63	-0.428937	0.123514	0.000515082	0.00300353
ENSG00000163932	PRKCD	protein kinase C delta [Source:HGNC Symbol;Acc:HGNC:9399]	1480.88	-0.244444	0.0703972	0.000515908	0.00300618
ENSG00000108187	PBLD	phenazine biosynthesis like protein domain containing [Source:HGNC Symbol;Acc:HGNC:23301]	9103.83	-0.520237	0.149821	0.000515861	0.00300618
ENSG00000157326	DHRS4	dehydrogenase/reductase 4 [Source:HGNC Symbol;Acc:HGNC:16985]	3102.83	-0.623583	0.179778	0.000523118	0.00304489
ENSG00000116353	MECR	mitochondrial trans-2-enoyl-CoA reductase [Source:HGNC Symbol;Acc:HGNC:19691]	576.037	-0.294247	0.0848931	0.000528096	0.00307055
ENSG00000112561	TFEB	transcription factor EB [Source:HGNC Symbol;Acc:HGNC:11753]	709.58	-0.447481	0.129123	0.000529161	0.00307453
ENSG00000250327	RPSAP70	ribosomal protein SA pseudogene 70 [Source:HGNC Symbol;Acc:HGNC:51923]	80.5387	-0.523868	0.15119	0.000530288	0.00307998
ENSG00000249751	ECSCR	endothelial cell surface expressed chemotaxis and apoptosis regulator [Source:HGNC Symbol;Acc:HGNC:35454]	190.621	-0.413818	0.119445	0.00053119	0.0030841
ENSG00000115364	MRPL19	mitochondrial ribosomal protein L19 [Source:HGNC Symbol;Acc:HGNC:14052]	1369.38	-0.292097	0.0843544	0.000534724	0.0031024
ENSG00000166002	SMCO4	single-pass membrane protein with coiled-coil domains 4 [Source:HGNC Symbol;Acc:HGNC:24810]	312.576	-0.431968	0.124747	0.000534681	0.0031024
ENSG00000089248	ERP29	endoplasmic reticulum protein 29 [Source:HGNC Symbol;Acc:HGNC:13799]	4548.67	-0.249567	0.0721284	0.000540107	0.00312689
ENSG00000140365	COMMD4	COMM domain containing 4 [Source:HGNC Symbol;Acc:HGNC:26027]	1183.43	-0.475201	0.137349	0.000540544	0.00312831
ENSG00000121454	LHX4	LIM homeobox 4 [Source:HGNC Symbol;Acc:HGNC:21734]	98.9028	-1.02211	0.295578	0.000544151	0.00314692
ENSG00000204628	RACK1	receptor for activated C kinase 1 [Source:HGNC Symbol;Acc:HGNC:4399]	20204.7	-0.306278	0.0885697	0.00054412	0.00314692
ENSG00000122026	RPL21	ribosomal protein L21 [Source:HGNC Symbol;Acc:HGNC:10313]	13344.9	-0.42006	0.121493	0.000545232	0.00315205
ENSG00000167526	RPL13	ribosomal protein L13 [Source:HGNC Symbol;Acc:HGNC:10303]	17495.9	-0.454067	0.131365	0.000547175	0.00315927
ENSG00000189306	RRP7A	ribosomal RNA processing 7 homolog A [Source:HGNC Symbol;Acc:HGNC:24286]	1150.4	-0.298758	0.0864297	0.000546924	0.00315927
ENSG00000198398	TMEM207	transmembrane protein 207 [Source:HGNC Symbol;Acc:HGNC:33705]	407.604	-0.768041	0.222249	0.000548714	0.00316538
ENSG00000213904	LIPE-AS1	LIPE antisense RNA 1 [Source:HGNC Symbol;Acc:HGNC:48589]	27.1473	-0.609101	0.176364	0.000553044	0.00318468
ENSG00000023041	ZDHHC6	zinc finger DHHC-type palmitoyltransferase 6 [Source:HGNC Symbol;Acc:HGNC:19160]	1633.24	-0.269829	0.0781606	0.000555966	0.00319599
ENSG00000185133	INPP5J	inositol polyphosphate-5-phosphatase J [Source:HGNC Symbol;Acc:HGNC:8956]	1118.49	-0.569078	0.164905	0.00055863	0.00320543
ENSG00000168264	IRF2BP2	interferon regulatory factor 2 binding protein 2 [Source:HGNC Symbol;Acc:HGNC:21729]	2946.47	-0.18119	0.0525141	0.00055994	0.00320953
ENSG00000171530	TBCA	tubulin folding cofactor A [Source:HGNC Symbol;Acc:HGNC:11579]	1931.87	-0.348673	0.101054	0.000559843	0.00320953
ENSG00000146072	TNFRSF21	TNF receptor superfamily member 21 [Source:HGNC Symbol;Acc:HGNC:13469]	3299.2	-0.363625	0.105436	0.000563176	0.00322465
ENSG00000139684	ESD	esterase D [Source:HGNC Symbol;Acc:HGNC:3465]	3406.94	-0.279734	0.0811368	0.000565402	0.0032351
ENSG00000137818	RPLP1	ribosomal protein lateral stalk subunit P1 [Source:HGNC Symbol;Acc:HGNC:10372]	13814.2	-0.506052	0.146881	0.000570365	0.00325888
ENSG00000170906	NDUFA3	NADH:ubiquinone oxidoreductase subunit A3 [Source:HGNC Symbol;Acc:HGNC:7686]	1707.65	-0.55482	0.161068	0.000571835	0.00326498
ENSG00000146021	KLHL3	kelch like family member 3 [Source:HGNC Symbol;Acc:HGNC:6354]	910.726	-0.61023	0.177162	0.000572187	0.00326583
ENSG00000167468	GPX4	glutathione peroxidase 4 [Source:HGNC Symbol;Acc:HGNC:4556]	8011.25	-0.475444	0.138036	0.00057243	0.00326606
ENSG00000167862	MRPL58	mitochondrial ribosomal protein L58 [Source:HGNC Symbol;Acc:HGNC:5359]	688.098	-0.304489	0.0884103	0.000573081	0.00326747
ENSG00000113578	FGF1	fibroblast growth factor 1 [Source:HGNC Symbol;Acc:HGNC:3665]	1460.05	-0.807361	0.234461	0.000574289	0.00327205
ENSG00000163541	SUCLG1	succinate-CoA ligase GDP/ADP-forming subunit alpha [Source:HGNC Symbol;Acc:HGNC:11449]	14475.2	-0.507938	0.147573	0.000577577	0.003288
ENSG00000256053	COA8	cytochrome c oxidase assembly factor 8 [Source:HGNC Symbol;Acc:HGNC:20492]	374.716	-0.393904	0.114445	0.000577699	0.003288
ENSG00000100353	EIF3D	eukaryotic translation initiation factor 3 subunit D [Source:HGNC Symbol;Acc:HGNC:3278]	3900.4	-0.252248	0.0733003	0.000578931	0.00329154
ENSG00000162194	LBHD1	LBH domain containing 1 [Source:HGNC Symbol;Acc:HGNC:28351]	370.583	-0.442288	0.128528	0.000579184	0.00329182
ENSG00000185306	C12orf56	chromosome 12 open reading frame 56 [Source:HGNC Symbol;Acc:HGNC:26967]	40.8497	-0.517523	0.15043	0.000581107	0.00330158
ENSG00000072506	HSD17B10	hydroxysteroid 17-beta dehydrogenase 10 [Source:HGNC Symbol;Acc:HGNC:4800]	2538.02	-0.38715	0.112542	0.000581596	0.0033022
ENSG00000054611	TBC1D22A	TBC1 domain family member 22A [Source:HGNC Symbol;Acc:HGNC:1309]	910.099	-0.272107	0.0791216	0.000583656	0.00331141
ENSG00000165591	FAAH2	fatty acid amide hydrolase 2 [Source:HGNC Symbol;Acc:HGNC:26440]	320.281	-0.220154	0.0640188	0.000584106	0.0033128
ENSG00000139637	C12orf10	chromosome 12 open reading frame 10 [Source:HGNC Symbol;Acc:HGNC:17590]	1067.12	-0.363743	0.105803	0.00058616	0.00332096
ENSG00000257038	AP002761.3	novel transcript	26.9588	-0.562453	0.163626	0.000587253	0.00332598
ENSG00000152404	CWF19L2	CWF19 like cell cycle control factor 2 [Source:HGNC Symbol;Acc:HGNC:26508]	588.183	-0.348735	0.101474	0.0005889	0.00333181
ENSG00000059804	SLC2A3	solute carrier family 2 member 3 [Source:HGNC Symbol;Acc:HGNC:11007]	252.11	-0.63875	0.185875	0.00058941	0.00333353
ENSG00000135469	COQ10A	coenzyme Q10A [Source:HGNC Symbol;Acc:HGNC:26515]	579.201	-0.336117	0.0978585	0.000593168	0.00335126
ENSG00000249378	LINC01060	long intergenic non-protein coding RNA 1060 [Source:HGNC Symbol;Acc:HGNC:49081]	91.7104	-0.752821	0.219191	0.000593555	0.00335228
ENSG00000090432	MUL1	mitochondrial E3 ubiquitin protein ligase 1 [Source:HGNC Symbol;Acc:HGNC:25762]	1412.41	-0.240319	0.0699798	0.000594464	0.00335624
ENSG00000132406	TMEM128	transmembrane protein 128 [Source:HGNC Symbol;Acc:HGNC:28201]	551.078	-0.191186	0.0556742	0.000594734	0.00335659
ENSG00000075142	SRI	sorcin [Source:HGNC Symbol;Acc:HGNC:11292]	1615.15	-0.196431	0.0572039	0.000595033	0.00335711
ENSG00000105185	PDCD5	programmed cell death 5 [Source:HGNC Symbol;Acc:HGNC:8764]	718.782	-0.336196	0.0979308	0.000596957	0.00336566
ENSG00000230989	HSBP1	heat shock factor binding protein 1 [Source:HGNC Symbol;Acc:HGNC:5203]	3081.75	-0.233349	0.0680101	0.000601149	0.00338571
ENSG00000118181	RPS25	ribosomal protein S25 [Source:HGNC Symbol;Acc:HGNC:10413]	10039.1	-0.411152	0.119852	0.000602449	0.00339066
ENSG00000123297	TSFM	Ts translation elongation factor, mitochondrial [Source:HGNC Symbol;Acc:HGNC:12367]	773.164	-0.329925	0.0961735	0.00060244	0.00339066
ENSG00000168159	RNF187	ring finger protein 187 [Source:HGNC Symbol;Acc:HGNC:27146]	3028.48	-0.292854	0.0854095	0.000606197	0.00341057
ENSG00000242612	DECR2	2,4-dienoyl-CoA reductase 2 [Source:HGNC Symbol;Acc:HGNC:2754]	1278.09	-0.582477	0.169896	0.000607097	0.00341445
ENSG00000118816	CCNI	cyclin I [Source:HGNC Symbol;Acc:HGNC:1595]	7184.92	-0.272635	0.0795325	0.000608106	0.00341893
ENSG00000253251	SHLD3	shieldin complex subunit 3 [Source:HGNC Symbol;Acc:HGNC:53826]	42.0223	-0.323627	0.094412	0.000608466	0.00341976
ENSG00000164120	HPGD	15-hydroxyprostaglandin dehydrogenase [Source:HGNC Symbol;Acc:HGNC:5154]	1416.31	-0.659563	0.19244	0.000609455	0.00342413
ENSG00000258920	FOXN3-AS1	FOXN3 antisense RNA 1 [Source:HGNC Symbol;Acc:HGNC:44290]	49.0475	-0.49971	0.14586	0.000612631	0.00343839
ENSG00000135845	PIGC	phosphatidylinositol glycan anchor biosynthesis class C [Source:HGNC Symbol;Acc:HGNC:8960]	537.643	-0.215112	0.0628089	0.000615098	0.00344745
ENSG00000179523	EIF3J-DT	EIF3J divergent transcript [Source:HGNC Symbol;Acc:HGNC:48616]	256.781	-0.240772	0.0703449	0.000619956	0.00347227
ENSG00000188191	PRKAR1B	protein kinase cAMP-dependent type I regulatory subunit beta [Source:HGNC Symbol;Acc:HGNC:9390]	691.293	-0.399285	0.1167	0.00062282	0.00348469
ENSG00000165140	FBP1	fructose-bisphosphatase 1 [Source:HGNC Symbol;Acc:HGNC:3606]	13208.4	-0.577291	0.168772	0.000624977	0.00349434
ENSG00000260418	AL023284.4	novel transcript	108.171	-0.589138	0.172234	0.00062492	0.00349434
ENSG00000140876	NUDT7	nudix hydrolase 7 [Source:HGNC Symbol;Acc:HGNC:8054]	323.935	-0.348783	0.101988	0.00062659	0.00350093
ENSG00000143158	MPC2	mitochondrial pyruvate carrier 2 [Source:HGNC Symbol;Acc:HGNC:24515]	4236.41	-0.376507	0.110121	0.000628454	0.00351014
ENSG00000213465	ARL2	ADP ribosylation factor like GTPase 2 [Source:HGNC Symbol;Acc:HGNC:693]	1198.42	-0.579426	0.169494	0.000629535	0.00351253
ENSG00000232645	LINC01431	long intergenic non-protein coding RNA 1431 [Source:HGNC Symbol;Acc:HGNC:50744]	28.628	-0.612725	0.179261	0.000630702	0.00351783
ENSG00000055950	MRPL43	mitochondrial ribosomal protein L43 [Source:HGNC Symbol;Acc:HGNC:14517]	1608.25	-0.370639	0.108485	0.000634355	0.00353333
ENSG00000203950	RTL8A	retrotransposon Gag like 8A [Source:HGNC Symbol;Acc:HGNC:24514]	891.201	-0.322554	0.0944363	0.000636485	0.00354376
ENSG00000140939	NOL3	nucleolar protein 3 [Source:HGNC Symbol;Acc:HGNC:7869]	392.153	-0.364659	0.106779	0.000637606	0.00354777
ENSG00000259146	AC005476.2	novel transcript, antisense to SIPA1L1	33.1492	-0.490164	0.143556	0.000639108	0.00355246
ENSG00000147471	PLPBP	pyridoxal phosphate binding protein [Source:HGNC Symbol;Acc:HGNC:9457]	2114.13	-0.244097	0.0714979	0.000640071	0.00355536
ENSG00000070182	SPTB	spectrin beta, erythrocytic [Source:HGNC Symbol;Acc:HGNC:11274]	119.59	-0.501098	0.146843	0.00064373	0.003572
ENSG00000221983	UBA52	ubiquitin A-52 residue ribosomal protein fusion product 1 [Source:HGNC Symbol;Acc:HGNC:12458]	7915.78	-0.376734	0.110448	0.000647368	0.00358973
ENSG00000235655	H3P6	H3 histone pseudogene 6 [Source:HGNC Symbol;Acc:HGNC:42980]	800.25	-0.412193	0.120888	0.000650339	0.00360497
ENSG00000120833	SOCS2	suppressor of cytokine signaling 2 [Source:HGNC Symbol;Acc:HGNC:19382]	648.939	-0.304146	0.0892663	0.000656389	0.00363227
ENSG00000245146	MALINC1	mitosis associated long intergenic non-coding RNA 1 [Source:HGNC Symbol;Acc:HGNC:49009]	95.4461	-0.350431	0.102854	0.000656655	0.0036325
ENSG00000205659	LIN52	lin-52 DREAM MuvB core complex component [Source:HGNC Symbol;Acc:HGNC:19856]	723.899	-0.334398	0.0981752	0.000658894	0.0036424
ENSG00000047597	XK	X-linked Kx blood group [Source:HGNC Symbol;Acc:HGNC:12811]	60.4638	-0.432585	0.127035	0.000661037	0.00365174
ENSG00000176182	MYPOP	Myb related transcription factor, partner of profilin [Source:HGNC Symbol;Acc:HGNC:20178]	210.359	-0.404032	0.118659	0.000661643	0.00365265
ENSG00000156411	ATP5MPL	ATP synthase membrane subunit 6.8PL [Source:HGNC Symbol;Acc:HGNC:1188]	1938.27	-0.451807	0.132701	0.000662385	0.00365419
ENSG00000183036	PCP4	Purkinje cell protein 4 [Source:HGNC Symbol;Acc:HGNC:8742]	242.231	-0.733665	0.215529	0.000664021	0.00366197
ENSG00000134864	GGACT	gamma-glutamylamine cyclotransferase [Source:HGNC Symbol;Acc:HGNC:25100]	1132.92	-0.691729	0.20323	0.000664854	0.00366532
ENSG00000000419	DPM1	dolichyl-phosphate mannosyltransferase subunit 1, catalytic [Source:HGNC Symbol;Acc:HGNC:3005]	681.918	-0.272158	0.0799646	0.000665336	0.00366662
ENSG00000168273	SMIM4	small integral membrane protein 4 [Source:HGNC Symbol;Acc:HGNC:37257]	289.683	-0.470689	0.138314	0.000666371	0.00366992
ENSG00000124702	KLHDC3	kelch domain containing 3 [Source:HGNC Symbol;Acc:HGNC:20704]	2266.79	-0.269931	0.0794139	0.000676217	0.00371655
ENSG00000114779	ABHD14B	abhydrolase domain containing 14B [Source:HGNC Symbol;Acc:HGNC:28235]	4610.05	-0.352064	0.103622	0.000679816	0.00373125
ENSG00000159685	CHCHD6	coiled-coil-helix-coiled-coil-helix domain containing 6 [Source:HGNC Symbol;Acc:HGNC:28184]	244.113	-0.398815	0.11741	0.000681864	0.00374123
ENSG00000169738	DCXR	dicarbonyl and L-xylulose reductase [Source:HGNC Symbol;Acc:HGNC:18985]	8072.31	-0.674313	0.198562	0.000683837	0.00374824
ENSG00000180953	ST20	suppressor of tumorigenicity 20 [Source:HGNC Symbol;Acc:HGNC:33520]	78.7425	-0.546409	0.160904	0.000684126	0.00374855
ENSG00000155876	RRAGA	Ras related GTP binding A [Source:HGNC Symbol;Acc:HGNC:16963]	2137.89	-0.197873	0.0582751	0.000685035	0.00375226
ENSG00000157514	TSC22D3	TSC22 domain family member 3 [Source:HGNC Symbol;Acc:HGNC:3051]	2543.83	-0.500812	0.147557	0.00068874	0.00376668
ENSG00000160808	MYL3	myosin light chain 3 [Source:HGNC Symbol;Acc:HGNC:7584]	678.079	-0.449245	0.132417	0.000692211	0.00378129
ENSG00000086504	MRPL28	mitochondrial ribosomal protein L28 [Source:HGNC Symbol;Acc:HGNC:14484]	1569.38	-0.433217	0.127742	0.0006955	0.00379543
ENSG00000121073	SLC35B1	solute carrier family 35 member B1 [Source:HGNC Symbol;Acc:HGNC:20798]	1157.39	-0.258235	0.0761442	0.000695365	0.00379543
ENSG00000100577	GSTZ1	glutathione S-transferase zeta 1 [Source:HGNC Symbol;Acc:HGNC:4643]	708.181	-0.357059	0.105293	0.000696083	0.00379733
ENSG00000115756	HPCAL1	hippocalcin like 1 [Source:HGNC Symbol;Acc:HGNC:5145]	1757.71	-0.396007	0.116782	0.000696372	0.00379763
ENSG00000168140	VASN	vasorin [Source:HGNC Symbol;Acc:HGNC:18517]	1313.62	-0.645661	0.190455	0.000698692	0.00380899
ENSG00000130347	RTN4IP1	reticulon 4 interacting protein 1 [Source:HGNC Symbol;Acc:HGNC:18647]	310.747	-0.273322	0.0806356	0.000699965	0.00381207
ENSG00000183605	SFXN4	sideroflexin 4 [Source:HGNC Symbol;Acc:HGNC:16088]	1049.89	-0.339676	0.10028	0.000705915	0.0038406
ENSG00000254211	LINC01485	long intergenic non-protein coding RNA 1485 [Source:HGNC Symbol;Acc:HGNC:51138]	84.0052	-0.711524	0.210079	0.000706772	0.00384397
ENSG00000162244	RPL29	ribosomal protein L29 [Source:HGNC Symbol;Acc:HGNC:10331]	9884.45	-0.450808	0.133162	0.000710699	0.00386013
ENSG00000100906	NFKBIA	NFKB inhibitor alpha [Source:HGNC Symbol;Acc:HGNC:7797]	2045.65	-0.340213	0.100509	0.000712048	0.00386486
ENSG00000236810	ELOA-AS1	ELOA antisense RNA 1 [Source:HGNC Symbol;Acc:HGNC:50582]	110.346	-0.423498	0.12519	0.000717433	0.00388886
ENSG00000102390	PBDC1	polysaccharide biosynthesis domain containing 1 [Source:HGNC Symbol;Acc:HGNC:28790]	547.501	-0.38429	0.113627	0.000719518	0.00389624
ENSG00000174748	RPL15	ribosomal protein L15 [Source:HGNC Symbol;Acc:HGNC:10306]	20535.7	-0.241448	0.0713961	0.000720081	0.00389799
ENSG00000123999	INHA	inhibin subunit alpha [Source:HGNC Symbol;Acc:HGNC:6065]	24.8605	-0.82822	0.24496	0.000722103	0.00390762
ENSG00000237380	HOXD-AS2	HOXD cluster antisense RNA 2 [Source:HGNC Symbol;Acc:HGNC:43756]	109.855	-0.575505	0.170252	0.000724043	0.00391681
ENSG00000204308	RNF5	ring finger protein 5 [Source:HGNC Symbol;Acc:HGNC:10068]	2769.36	-0.319646	0.0945657	0.000724471	0.00391751
ENSG00000129354	AP1M2	adaptor related protein complex 1 subunit mu 2 [Source:HGNC Symbol;Acc:HGNC:558]	1934.07	-0.31519	0.0932516	0.000724862	0.00391751
ENSG00000101363	MANBAL	mannosidase beta like [Source:HGNC Symbol;Acc:HGNC:15799]	1372.69	-0.267497	0.0791479	0.000725627	0.00391882
ENSG00000158373	H2BC5	H2B clustered histone 5 [Source:HGNC Symbol;Acc:HGNC:4747]	504.363	-0.399341	0.118176	0.000726961	0.0039221
ENSG00000231013	AC013275.1	novel transcript, antisense to SCTR	140.701	-0.497875	0.147391	0.000730344	0.0039364
ENSG00000219438	TAFA5	TAFA chemokine like family member 5 [Source:HGNC Symbol;Acc:HGNC:21592]	75.2082	-0.728608	0.215711	0.000730952	0.00393837
ENSG00000092445	TYRO3	TYRO3 protein tyrosine kinase [Source:HGNC Symbol;Acc:HGNC:12446]	367.291	-0.660702	0.195613	0.000731242	0.00393862
ENSG00000198168	SVIP	small VCP interacting protein [Source:HGNC Symbol;Acc:HGNC:25238]	842.746	-0.314859	0.0932229	0.000731511	0.00393875
ENSG00000231584	FAHD2CP	fumarylacetoacetate hydrolase domain containing 2C, pseudogene [Source:HGNC Symbol;Acc:HGNC:44135]	111.542	-0.436512	0.129276	0.000733903	0.00394769
ENSG00000155542	SETD9	SET domain containing 9 [Source:HGNC Symbol;Acc:HGNC:28508]	148.674	-0.443959	0.131495	0.000734815	0.00395128
ENSG00000106049	HIBADH	3-hydroxyisobutyrate dehydrogenase [Source:HGNC Symbol;Acc:HGNC:4907]	5356.54	-0.28509	0.0844477	0.000735668	0.00395348
ENSG00000084764	MAPRE3	microtubule associated protein RP/EB family member 3 [Source:HGNC Symbol;Acc:HGNC:6892]	521.259	-0.331022	0.0980682	0.000737017	0.00395523
ENSG00000120265	PCMT1	protein-L-isoaspartate (D-aspartate) O-methyltransferase [Source:HGNC Symbol;Acc:HGNC:8728]	1231.66	-0.226337	0.0670526	0.000736798	0.00395523
ENSG00000166347	CYB5A	cytochrome b5 type A [Source:HGNC Symbol;Acc:HGNC:2570]	12418	-0.432266	0.128078	0.000738136	0.0039586
ENSG00000255153	TOLLIP-AS1	TOLLIP antisense RNA 1 (head to head) [Source:HGNC Symbol;Acc:HGNC:27403]	46.4746	-0.508181	0.150606	0.000740206	0.00396707
ENSG00000246223	LINC01550	long intergenic non-protein coding RNA 1550 [Source:HGNC Symbol;Acc:HGNC:20111]	138.042	-0.395062	0.11709	0.000740818	0.00396904
ENSG00000184076	UQCR10	ubiquinol-cytochrome c reductase, complex III subunit X [Source:HGNC Symbol;Acc:HGNC:30863]	2464.27	-0.396696	0.117577	0.00074108	0.00396913
ENSG00000130414	NDUFA10	NADH:ubiquinone oxidoreductase subunit A10 [Source:HGNC Symbol;Acc:HGNC:7684]	3706.75	-0.216348	0.0641366	0.000742913	0.00397762
ENSG00000143545	RAB13	RAB13, member RAS oncogene family [Source:HGNC Symbol;Acc:HGNC:9762]	2419.65	-0.315906	0.0936579	0.000743602	0.00397868
ENSG00000063854	HAGH	hydroxyacylglutathione hydrolase [Source:HGNC Symbol;Acc:HGNC:4805]	3649.46	-0.497354	0.147527	0.000748231	0.00399815
ENSG00000174482	LINGO2	leucine rich repeat and Ig domain containing 2 [Source:HGNC Symbol;Acc:HGNC:21207]	36.6208	-0.424499	0.125931	0.000749287	0.00400115
ENSG00000138639	ARHGAP24	Rho GTPase activating protein 24 [Source:HGNC Symbol;Acc:HGNC:25361]	5367.24	-0.270259	0.0801855	0.000750526	0.00400644
ENSG00000133773	CCDC59	coiled-coil domain containing 59 [Source:HGNC Symbol;Acc:HGNC:25005]	382.445	-0.27068	0.0803221	0.000751882	0.00401235
ENSG00000186076	AC012085.1	phosphoglycerate mutase 1 (brain) (PGAM1) pseudogene	78.5088	-0.54634	0.16217	0.000754609	0.00402425
ENSG00000156284	CLDN8	claudin 8 [Source:HGNC Symbol;Acc:HGNC:2050]	1734.53	-0.582008	0.172792	0.000756468	0.00403283
ENSG00000143314	MRPL24	mitochondrial ribosomal protein L24 [Source:HGNC Symbol;Acc:HGNC:14037]	1703	-0.322575	0.0958513	0.000764407	0.00407113
ENSG00000135324	MRAP2	melanocortin 2 receptor accessory protein 2 [Source:HGNC Symbol;Acc:HGNC:21232]	125.156	-0.415781	0.123572	0.000766321	0.00407729
ENSG00000100216	TOMM22	translocase of outer mitochondrial membrane 22 [Source:HGNC Symbol;Acc:HGNC:18002]	1280.84	-0.204542	0.0607908	0.000766308	0.00407729
ENSG00000116044	NFE2L2	nuclear factor, erythroid 2 like 2 [Source:HGNC Symbol;Acc:HGNC:7782]	3555.16	-0.230071	0.0684262	0.000772877	0.00410947
ENSG00000171703	TCEA2	transcription elongation factor A2 [Source:HGNC Symbol;Acc:HGNC:11614]	810.083	-0.465083	0.13832	0.000772742	0.00410947
ENSG00000176124	DLEU1	deleted in lymphocytic leukemia 1 [Source:HGNC Symbol;Acc:HGNC:13747]	170.77	-0.415963	0.123733	0.000774415	0.00411629
ENSG00000067829	IDH3G	isocitrate dehydrogenase (NAD(+)) 3 non-catalytic subunit gamma [Source:HGNC Symbol;Acc:HGNC:5386]	2162.94	-0.381113	0.113375	0.000775137	0.00411877
ENSG00000162817	C1orf115	chromosome 1 open reading frame 115 [Source:HGNC Symbol;Acc:HGNC:25873]	3679.19	-0.272543	0.081105	0.00077836	0.00413176
ENSG00000101132	PFDN4	prefoldin subunit 4 [Source:HGNC Symbol;Acc:HGNC:8868]	279.774	-0.485105	0.14436	0.00077836	0.00413176
ENSG00000142182	DNMT3L	DNA methyltransferase 3 like [Source:HGNC Symbol;Acc:HGNC:2980]	173.581	-0.878713	0.261522	0.000779426	0.00413477
ENSG00000164266	SPINK1	serine peptidase inhibitor Kazal type 1 [Source:HGNC Symbol;Acc:HGNC:11244]	458.041	-1.23655	0.368054	0.000780283	0.00413578
ENSG00000109881	CCDC34	coiled-coil domain containing 34 [Source:HGNC Symbol;Acc:HGNC:25079]	147.451	-0.375167	0.111666	0.000780208	0.00413578
ENSG00000185825	BCAP31	B cell receptor associated protein 31 [Source:HGNC Symbol;Acc:HGNC:16695]	4667.34	-0.263929	0.0785581	0.000780383	0.00413578
ENSG00000124523	SIRT5	sirtuin 5 [Source:HGNC Symbol;Acc:HGNC:14933]	753.444	-0.180453	0.0537203	0.000781889	0.00413723
ENSG00000134056	MRPS36	mitochondrial ribosomal protein S36 [Source:HGNC Symbol;Acc:HGNC:16631]	1028.44	-0.344305	0.102499	0.000781938	0.00413723
ENSG00000163964	PIGX	phosphatidylinositol glycan anchor biosynthesis class X [Source:HGNC Symbol;Acc:HGNC:26046]	476.118	-0.192972	0.0574631	0.000784568	0.00414979
ENSG00000142252	GEMIN7	gem nuclear organelle associated protein 7 [Source:HGNC Symbol;Acc:HGNC:20045]	211.637	-0.394633	0.117572	0.000789318	0.00417219
ENSG00000203865	ATP1A1-AS1	ATP1A1 antisense RNA 1 [Source:HGNC Symbol;Acc:HGNC:28262]	137.585	-0.302506	0.0901443	0.000791379	0.00418034
ENSG00000186197	EDARADD	EDAR associated death domain [Source:HGNC Symbol;Acc:HGNC:14341]	36.8763	-0.470867	0.140333	0.000792644	0.00418566
ENSG00000129255	MPDU1	mannose-P-dolichol utilization defect 1 [Source:HGNC Symbol;Acc:HGNC:7207]	2425.36	-0.309589	0.0923492	0.000801215	0.0042254
ENSG00000088833	NSFL1C	NSFL1 cofactor [Source:HGNC Symbol;Acc:HGNC:15912]	1842.61	-0.192282	0.0573825	0.000805549	0.00424548
ENSG00000150977	RILPL2	Rab interacting lysosomal protein like 2 [Source:HGNC Symbol;Acc:HGNC:28787]	758.382	-0.241846	0.072193	0.000808132	0.00425632
ENSG00000120697	ALG5	ALG5 dolichyl-phosphate beta-glucosyltransferase [Source:HGNC Symbol;Acc:HGNC:20266]	870.799	-0.280649	0.0837842	0.000809088	0.00425997
ENSG00000162366	PDZK1IP1	PDZK1 interacting protein 1 [Source:HGNC Symbol;Acc:HGNC:16887]	33863.6	-0.560446	0.16734	0.000810612	0.00426382
ENSG00000172425	TTC36	tetratricopeptide repeat domain 36 [Source:HGNC Symbol;Acc:HGNC:33708]	336.645	-0.793416	0.237098	0.000818798	0.00430128
ENSG00000121769	FABP3	fatty acid binding protein 3 [Source:HGNC Symbol;Acc:HGNC:3557]	3118.17	-0.448077	0.134038	0.000829026	0.00434712
ENSG00000141232	TOB1	transducer of ERBB2, 1 [Source:HGNC Symbol;Acc:HGNC:11979]	1448	-0.299238	0.0895707	0.000835347	0.00437118
ENSG00000151353	TMEM18	transmembrane protein 18 [Source:HGNC Symbol;Acc:HGNC:25257]	714.375	-0.225628	0.0675575	0.00083841	0.00438011
ENSG00000100764	PSMC1	proteasome 26S subunit, ATPase 1 [Source:HGNC Symbol;Acc:HGNC:9547]	1956.65	-0.308485	0.0924281	0.000845152	0.00440963
ENSG00000162631	NTNG1	netrin G1 [Source:HGNC Symbol;Acc:HGNC:23319]	157.094	-0.84023	0.251796	0.000847053	0.00441812
ENSG00000063241	ISOC2	isochorismatase domain containing 2 [Source:HGNC Symbol;Acc:HGNC:26278]	2802.57	-0.611145	0.1832	0.000850085	0.00443108
ENSG00000226754	AL606760.1	novel transcript, antisense to MAGOH	52.9097	-0.354132	0.106163	0.000850748	0.0044331
ENSG00000164934	DCAF13	DDB1 and CUL4 associated factor 13 [Source:HGNC Symbol;Acc:HGNC:24535]	1057.85	-0.301134	0.0902846	0.000851805	0.00443718
ENSG00000123395	ATG101	autophagy related 101 [Source:HGNC Symbol;Acc:HGNC:25679]	836.635	-0.340183	0.102006	0.000853231	0.00444318
ENSG00000159208	CIART	circadian associated repressor of transcription [Source:HGNC Symbol;Acc:HGNC:25200]	122.963	-0.468569	0.140585	0.000859152	0.00447257
ENSG00000231999	LRRC8C-DT	LRRC8C divergent transcript [Source:HGNC Symbol;Acc:HGNC:53731]	22.7657	-0.418178	0.125604	0.000870506	0.00452656
ENSG00000184117	NIPSNAP1	nipsnap homolog 1 [Source:HGNC Symbol;Acc:HGNC:7827]	4969.21	-0.330468	0.0992967	0.000874443	0.00454194
ENSG00000181817	LSM10	LSM10, U7 small nuclear RNA associated [Source:HGNC Symbol;Acc:HGNC:17562]	637.475	-0.396879	0.119321	0.0008806	0.00456804
ENSG00000131069	ACSS2	acyl-CoA synthetase short chain family member 2 [Source:HGNC Symbol;Acc:HGNC:15814]	4303.39	-0.312959	0.0941281	0.000884766	0.00458818
ENSG00000188342	GTF2F2	general transcription factor IIF subunit 2 [Source:HGNC Symbol;Acc:HGNC:4653]	427.285	-0.298024	0.0896406	0.000885286	0.0045894
ENSG00000236136	ADORA2BP1	adenosine A2b receptor pseudogene 1 [Source:HGNC Symbol;Acc:HGNC:265]	32.855	-1.00254	0.301617	0.000887689	0.00459891
ENSG00000153406	NMRAL1	NmrA like redox sensor 1 [Source:HGNC Symbol;Acc:HGNC:24987]	1018.71	-0.370616	0.111511	0.000888682	0.00460258
ENSG00000004939	SLC4A1	solute carrier family 4 member 1 (Diego blood group) [Source:HGNC Symbol;Acc:HGNC:11027]	2461.52	-0.626972	0.188737	0.000893936	0.00462831
ENSG00000244067	GSTA2	glutathione S-transferase alpha 2 [Source:HGNC Symbol;Acc:HGNC:4627]	8968.1	-0.897641	0.270263	0.000895803	0.00463501
ENSG00000076043	REXO2	RNA exonuclease 2 [Source:HGNC Symbol;Acc:HGNC:17851]	1589.42	-0.318919	0.0960188	0.000895618	0.00463501
ENSG00000172086	KRCC1	lysine rich coiled-coil 1 [Source:HGNC Symbol;Acc:HGNC:28039]	805.647	-0.252878	0.0761431	0.000896661	0.00463796
ENSG00000198131	ZNF544	zinc finger protein 544 [Source:HGNC Symbol;Acc:HGNC:16759]	509.687	-0.231057	0.0695863	0.000898774	0.0046474
ENSG00000168765	GSTM4	glutathione S-transferase mu 4 [Source:HGNC Symbol;Acc:HGNC:4636]	1776.21	-0.271126	0.0816863	0.000903041	0.00466648
ENSG00000106605	BLVRA	biliverdin reductase A [Source:HGNC Symbol;Acc:HGNC:1062]	1022.24	-0.31498	0.0949081	0.000904097	0.00467044
ENSG00000135750	KCNK1	potassium two pore domain channel subfamily K member 1 [Source:HGNC Symbol;Acc:HGNC:6272]	285.477	-0.245209	0.0738891	0.000904652	0.00467108
ENSG00000174498	IGDCC3	immunoglobulin superfamily DCC subclass member 3 [Source:HGNC Symbol;Acc:HGNC:9700]	25.918	-0.577633	0.174078	0.000905845	0.00467435
ENSG00000128626	MRPS12	mitochondrial ribosomal protein S12 [Source:HGNC Symbol;Acc:HGNC:10380]	782.601	-0.509082	0.15343	0.000906609	0.00467595
ENSG00000259071	AL359397.2	novel transcript	250.276	-0.399878	0.120536	0.000908311	0.00468324
ENSG00000235997	LINC01936	long intergenic non-protein coding RNA 1936 [Source:HGNC Symbol;Acc:HGNC:52759]	131.814	-0.419831	0.126561	0.000909141	0.00468602
ENSG00000070761	CFAP20	cilia and flagella associated protein 20 [Source:HGNC Symbol;Acc:HGNC:29523]	613.86	-0.206399	0.0622459	0.00091361	0.00470755
ENSG00000008324	SS18L2	SS18 like 2 [Source:HGNC Symbol;Acc:HGNC:15593]	264.444	-0.388366	0.11719	0.000919748	0.00473255
ENSG00000143786	CNIH3	cornichon family AMPA receptor auxiliary protein 3 [Source:HGNC Symbol;Acc:HGNC:26802]	135.206	-0.334116	0.100816	0.000919377	0.00473255
ENSG00000008988	RPS20	ribosomal protein S20 [Source:HGNC Symbol;Acc:HGNC:10405]	12918.8	-0.386567	0.116653	0.000920276	0.00473255
ENSG00000102934	PLLP	plasmolipin [Source:HGNC Symbol;Acc:HGNC:18553]	1469.24	-0.352267	0.106299	0.000919959	0.00473255
ENSG00000100417	PMM1	phosphomannomutase 1 [Source:HGNC Symbol;Acc:HGNC:9114]	2188.06	-0.433379	0.130879	0.000928633	0.00477279
ENSG00000271780	AL118558.3	novel transcript	75.3647	-0.400492	0.120952	0.000929075	0.00477354
ENSG00000261468	AC096921.2	novel transcript	26.9985	-0.526061	0.158894	0.000930436	0.00477902
ENSG00000139211	AMIGO2	adhesion molecule with Ig like domain 2 [Source:HGNC Symbol;Acc:HGNC:24073]	291.848	-0.386724	0.116823	0.000931859	0.00478481
ENSG00000218510	LINC00339	long intergenic non-protein coding RNA 339 [Source:HGNC Symbol;Acc:HGNC:25011]	313.259	-0.315604	0.0953453	0.000932576	0.00478697
ENSG00000168090	COPS6	COP9 signalosome subunit 6 [Source:HGNC Symbol;Acc:HGNC:21749]	2270.56	-0.260324	0.0786648	0.000935346	0.00479814
ENSG00000134058	CDK7	cyclin dependent kinase 7 [Source:HGNC Symbol;Acc:HGNC:1778]	588.252	-0.268871	0.0812651	0.000937748	0.00480741
ENSG00000179943	FIZ1	FLT3 interacting zinc finger 1 [Source:HGNC Symbol;Acc:HGNC:25917]	399.62	-0.309019	0.0934032	0.000938175	0.00480807
ENSG00000198910	L1CAM	L1 cell adhesion molecule [Source:HGNC Symbol;Acc:HGNC:6470]	1400.66	-0.478325	0.144677	0.000945867	0.00484442
ENSG00000136933	RABEPK	Rab9 effector protein with kelch motifs [Source:HGNC Symbol;Acc:HGNC:16896]	381.83	-0.245802	0.0743716	0.000949572	0.00485878
ENSG00000165113	GKAP1	G kinase anchoring protein 1 [Source:HGNC Symbol;Acc:HGNC:17496]	176.28	-0.309105	0.0935243	0.000949491	0.00485878
ENSG00000173612	GPRC6A	G protein-coupled receptor class C group 6 member A [Source:HGNC Symbol;Acc:HGNC:18510]	30.7869	-0.813777	0.246386	0.000957055	0.00489397
ENSG00000117262	GPR89A	G protein-coupled receptor 89A [Source:HGNC Symbol;Acc:HGNC:31984]	347.475	-0.424048	0.128395	0.000957667	0.00489555
ENSG00000121897	LIAS	lipoic acid synthetase [Source:HGNC Symbol;Acc:HGNC:16429]	437.821	-0.384764	0.116527	0.000960177	0.00490683
ENSG00000180834	MAP6D1	MAP6 domain containing 1 [Source:HGNC Symbol;Acc:HGNC:25753]	26.2993	-0.392895	0.119008	0.000961977	0.00491077
ENSG00000176386	CDC26	cell division cycle 26 [Source:HGNC Symbol;Acc:HGNC:17839]	450.323	-0.321251	0.0973087	0.000962163	0.00491077
ENSG00000204673	AKT1S1	AKT1 substrate 1 [Source:HGNC Symbol;Acc:HGNC:28426]	1228.95	-0.278287	0.0843187	0.000965401	0.00492263
ENSG00000183747	ACSM2A	acyl-CoA synthetase medium chain family member 2A [Source:HGNC Symbol;Acc:HGNC:32017]	16606.5	-0.609626	0.18474	0.000967147	0.00492998
ENSG00000264920	AC018521.5	novel transcript	210.395	-0.479061	0.145182	0.000967812	0.00493026
ENSG00000116221	MRPL37	mitochondrial ribosomal protein L37 [Source:HGNC Symbol;Acc:HGNC:14034]	2249.5	-0.281554	0.0853596	0.000972202	0.00494951
ENSG00000101844	ATG4A	autophagy related 4A cysteine peptidase [Source:HGNC Symbol;Acc:HGNC:16489]	556.384	-0.270283	0.0819851	0.00097817	0.00497206
ENSG00000100124	ANKRD54	ankyrin repeat domain 54 [Source:HGNC Symbol;Acc:HGNC:25185]	685.576	-0.263375	0.0799193	0.000982438	0.00499218
ENSG00000063177	RPL18	ribosomal protein L18 [Source:HGNC Symbol;Acc:HGNC:10310]	7308	-0.463953	0.1408	0.000983803	0.00499755
ENSG00000100593	ISM2	isthmin 2 [Source:HGNC Symbol;Acc:HGNC:23176]	49.6085	-0.453256	0.137595	0.000987243	0.00501344
ENSG00000130707	ASS1	argininosuccinate synthase 1 [Source:HGNC Symbol;Acc:HGNC:758]	56631.6	-0.641191	0.19466	0.000988057	0.005016
ENSG00000146540	C7orf50	chromosome 7 open reading frame 50 [Source:HGNC Symbol;Acc:HGNC:22421]	1621.33	-0.57245	0.173859	0.000992594	0.00503429
ENSG00000162972	MAIP1	matrix AAA peptidase interacting protein 1 [Source:HGNC Symbol;Acc:HGNC:26198]	736.073	-0.343405	0.104359	0.000999718	0.00506566
ENSG00000172339	ALG14	ALG14 UDP-N-acetylglucosaminyltransferase subunit [Source:HGNC Symbol;Acc:HGNC:28287]	351.758	-0.292519	0.088904	0.00100088	0.00506997
ENSG00000150782	IL18	interleukin 18 [Source:HGNC Symbol;Acc:HGNC:5986]	364.783	-0.483775	0.147048	0.00100221	0.00507509
ENSG00000151729	SLC25A4	solute carrier family 25 member 4 [Source:HGNC Symbol;Acc:HGNC:10990]	3049.27	-0.269849	0.0820283	0.00100292	0.0050771
ENSG00000143443	C1orf56	chromosome 1 open reading frame 56 [Source:HGNC Symbol;Acc:HGNC:26045]	258.667	-0.337918	0.102753	0.00100668	0.00509453
ENSG00000120053	GOT1	glutamic-oxaloacetic transaminase 1 [Source:HGNC Symbol;Acc:HGNC:4432]	5345.35	-0.224175	0.0682165	0.00101539	0.00512984
ENSG00000131196	NFATC1	nuclear factor of activated T cells 1 [Source:HGNC Symbol;Acc:HGNC:7775]	223.061	-0.295329	0.0898678	0.00101528	0.00512984
ENSG00000198830	HMGN2	high mobility group nucleosomal binding domain 2 [Source:HGNC Symbol;Acc:HGNC:4986]	3719.6	-0.239272	0.0728184	0.00101665	0.00513214
ENSG00000262001	DLGAP1-AS2	DLGAP1 antisense RNA 2 [Source:HGNC Symbol;Acc:HGNC:28146]	35.9403	-0.763945	0.232536	0.00101884	0.00514159
ENSG00000196284	SUPT3H	SPT3 homolog, SAGA and STAGA complex component [Source:HGNC Symbol;Acc:HGNC:11466]	205.134	-0.228348	0.0695168	0.0010206	0.00514889
ENSG00000109536	FRG1	FSHD region gene 1 [Source:HGNC Symbol;Acc:HGNC:3954]	605.197	-0.333342	0.101496	0.00102243	0.0051565
ENSG00000115268	RPS15	ribosomal protein S15 [Source:HGNC Symbol;Acc:HGNC:10388]	5766.01	-0.563916	0.171714	0.00102329	0.00515919
ENSG00000143774	GUK1	guanylate kinase 1 [Source:HGNC Symbol;Acc:HGNC:4693]	3702.54	-0.533159	0.162363	0.00102434	0.00516129
ENSG00000182362	YBEY	ybeY metalloendoribonuclease [Source:HGNC Symbol;Acc:HGNC:1299]	302.033	-0.365124	0.111209	0.00102634	0.00516975
ENSG00000153086	ACMSD	aminocarboxymuconate semialdehyde decarboxylase [Source:HGNC Symbol;Acc:HGNC:19288]	3992.13	-0.502145	0.153053	0.00103491	0.00520807
ENSG00000127080	IPPK	inositol-pentakisphosphate 2-kinase [Source:HGNC Symbol;Acc:HGNC:14645]	334.615	-0.179169	0.0546197	0.00103696	0.00521349
ENSG00000182512	GLRX5	glutaredoxin 5 [Source:HGNC Symbol;Acc:HGNC:20134]	1739.12	-0.321223	0.0979229	0.00103672	0.00521349
ENSG00000155906	RMND1	required for meiotic nuclear division 1 homolog [Source:HGNC Symbol;Acc:HGNC:21176]	1254.91	-0.392775	0.119769	0.00104017	0.00522803
ENSG00000145293	ENOPH1	enolase-phosphatase 1 [Source:HGNC Symbol;Acc:HGNC:24599]	892.291	-0.189621	0.0578305	0.00104207	0.00523266
ENSG00000198843	SELENOT	selenoprotein T [Source:HGNC Symbol;Acc:HGNC:18136]	2238.59	-0.236252	0.0720646	0.0010442	0.00524174
ENSG00000130066	SAT1	spermidine/spermine N1-acetyltransferase 1 [Source:HGNC Symbol;Acc:HGNC:10540]	10986.7	-0.315729	0.0963221	0.00104603	0.00524933
ENSG00000165125	TRPV6	transient receptor potential cation channel subfamily V member 6 [Source:HGNC Symbol;Acc:HGNC:14006]	228.668	-0.518295	0.158138	0.00104731	0.00525144
ENSG00000139194	RBP5	retinol binding protein 5 [Source:HGNC Symbol;Acc:HGNC:15847]	12170.6	-0.491443	0.149946	0.00104743	0.00525144
ENSG00000268006	PTOV1-AS1	PTOV1 antisense RNA 1 [Source:HGNC Symbol;Acc:HGNC:44174]	63.765	-0.29978	0.0914647	0.00104713	0.00525144
ENSG00000143412	ANXA9	annexin A9 [Source:HGNC Symbol;Acc:HGNC:547]	804.704	-0.316551	0.0965885	0.00104798	0.00525257
ENSG00000163138	PACRGL	parkin coregulated like [Source:HGNC Symbol;Acc:HGNC:28442]	216.064	-0.192291	0.0586807	0.00104954	0.00525874
ENSG00000125656	CLPP	caseinolytic mitochondrial matrix peptidase proteolytic subunit [Source:HGNC Symbol;Acc:HGNC:2084]	1006.86	-0.475023	0.145007	0.0010534	0.00527598
ENSG00000196998	WDR45	WD repeat domain 45 [Source:HGNC Symbol;Acc:HGNC:28912]	954.022	-0.308864	0.0942866	0.00105363	0.00527598
ENSG00000108576	SLC6A4	solute carrier family 6 member 4 [Source:HGNC Symbol;Acc:HGNC:11050]	29.5245	-0.488085	0.149022	0.00105569	0.00528304
ENSG00000203791	EEF1AKMT2	EEF1A lysine methyltransferase 2 [Source:HGNC Symbol;Acc:HGNC:33787]	198.304	-0.309864	0.0946233	0.0010577	0.00528981
ENSG00000215845	TSTD1	thiosulfate sulfurtransferase like domain containing 1 [Source:HGNC Symbol;Acc:HGNC:35410]	966.473	-0.448113	0.136941	0.00106673	0.00532672
ENSG00000141504	SAT2	spermidine/spermine N1-acetyltransferase family member 2 [Source:HGNC Symbol;Acc:HGNC:23160]	5853.16	-0.465936	0.142384	0.00106641	0.00532672
ENSG00000214253	FIS1	fission, mitochondrial 1 [Source:HGNC Symbol;Acc:HGNC:21689]	3323.03	-0.432263	0.132108	0.00106772	0.00533002
ENSG00000159423	ALDH4A1	aldehyde dehydrogenase 4 family member A1 [Source:HGNC Symbol;Acc:HGNC:406]	14298.9	-0.593469	0.181447	0.00107262	0.00535118
ENSG00000165655	ZNF503	zinc finger protein 503 [Source:HGNC Symbol;Acc:HGNC:23589]	1435.53	-0.429246	0.131235	0.00107237	0.00535118
ENSG00000270170	NCBP2AS2	NCBP2 antisense 2 (head to head) [Source:HGNC Symbol;Acc:HGNC:25121]	393.393	-0.395887	0.121117	0.00108069	0.00538645
ENSG00000237310	AC008267.5	novel transcript	59.5113	-0.569632	0.174269	0.00108044	0.00538645
ENSG00000127838	PNKD	PNKD metallo-beta-lactamase domain containing [Source:HGNC Symbol;Acc:HGNC:9153]	3065.13	-0.276456	0.0846353	0.0010891	0.00542337
ENSG00000081870	HSPB11	heat shock protein family B (small) member 11 [Source:HGNC Symbol;Acc:HGNC:25019]	366.231	-0.329609	0.100934	0.0010923	0.00543763
ENSG00000140391	TSPAN3	tetraspanin 3 [Source:HGNC Symbol;Acc:HGNC:17752]	6777.32	-0.192935	0.059088	0.00109382	0.00544182
ENSG00000124588	NQO2	N-ribosyldihydronicotinamide:quinone reductase 2 [Source:HGNC Symbol;Acc:HGNC:7856]	4848.6	-0.493803	0.15136	0.00110461	0.00549044
ENSG00000214026	MRPL23	mitochondrial ribosomal protein L23 [Source:HGNC Symbol;Acc:HGNC:10322]	920.357	-0.432823	0.132674	0.00110507	0.00549103
ENSG00000227877	MRLN	myoregulin [Source:HGNC Symbol;Acc:HGNC:48649]	74.2656	-0.957298	0.293655	0.00111435	0.00553205
ENSG00000173376	NDNF	neuron derived neurotrophic factor [Source:HGNC Symbol;Acc:HGNC:26256]	470.462	-0.889419	0.272885	0.00111681	0.00554258
ENSG00000140107	SLC25A47	solute carrier family 25 member 47 [Source:HGNC Symbol;Acc:HGNC:20115]	42.1161	-0.763196	0.234167	0.00111726	0.0055427
ENSG00000255084	AP003110.1	novel transcript	37.5717	-0.737554	0.226327	0.00111886	0.00554421
ENSG00000254531	AP001816.1	novel transcript	92.4445	-0.497329	0.152758	0.00113127	0.00559716
ENSG00000120306	CYSTM1	cysteine rich transmembrane module containing 1 [Source:HGNC Symbol;Acc:HGNC:30239]	5994.06	-0.321515	0.0987718	0.00113342	0.00560604
ENSG00000117305	HMGCL	3-hydroxy-3-methylglutaryl-CoA lyase [Source:HGNC Symbol;Acc:HGNC:5005]	4387.72	-0.35534	0.109175	0.0011348	0.00560946
ENSG00000037241	RPL26L1	ribosomal protein L26 like 1 [Source:HGNC Symbol;Acc:HGNC:17050]	469.244	-0.343697	0.105597	0.00113477	0.00560946
ENSG00000229809	ZNF688	zinc finger protein 688 [Source:HGNC Symbol;Acc:HGNC:30489]	368.026	-0.49242	0.151329	0.00113806	0.00562214
ENSG00000130958	SLC35D2	solute carrier family 35 member D2 [Source:HGNC Symbol;Acc:HGNC:20799]	1055.27	-0.274052	0.0842404	0.00114107	0.00563526
ENSG00000240682	ISY1	ISY1 splicing factor homolog [Source:HGNC Symbol;Acc:HGNC:29201]	272.026	-0.292509	0.0899267	0.00114295	0.00564285
ENSG00000146834	MEPCE	methylphosphate capping enzyme [Source:HGNC Symbol;Acc:HGNC:20247]	1670.49	-0.238331	0.0732732	0.00114342	0.00564345
ENSG00000136045	PWP1	PWP1 homolog, endonuclein [Source:HGNC Symbol;Acc:HGNC:17015]	1176.33	-0.198661	0.0610803	0.00114414	0.00564528
ENSG00000164849	GPR146	G protein-coupled receptor 146 [Source:HGNC Symbol;Acc:HGNC:21718]	202.619	-0.407028	0.125179	0.00114768	0.00565926
ENSG00000272009	AL121944.2	novel transcript, antisense to ZNF165	39.9021	-0.609173	0.187364	0.00114886	0.00566337
ENSG00000260686	AC008669.1	novel transcript, overlapping SNX2	90.6386	-0.380843	0.117174	0.00115308	0.00567897
ENSG00000271743	AF287957.1	novel transcript	26.4508	-0.488954	0.150448	0.00115413	0.00568241
ENSG00000073803	MAP3K13	mitogen-activated protein kinase kinase kinase 13 [Source:HGNC Symbol;Acc:HGNC:6852]	1145.68	-0.227377	0.0699688	0.00115531	0.00568649
ENSG00000105402	NAPA	NSF attachment protein alpha [Source:HGNC Symbol;Acc:HGNC:7641]	3397.43	-0.274611	0.0845122	0.00115663	0.00568778
ENSG00000185104	FAF1	Fas associated factor 1 [Source:HGNC Symbol;Acc:HGNC:3578]	1236.89	-0.147193	0.0453115	0.00116025	0.00570041
ENSG00000267100	ILF3-DT	ILF3 divergent transcript [Source:HGNC Symbol;Acc:HGNC:27115]	684.943	-0.368074	0.113317	0.00116148	0.00570216
ENSG00000260682	RN7SKP176	RN7SK pseudogene 176 [Source:HGNC Symbol;Acc:HGNC:45900]	196.373	-0.440802	0.135747	0.00116529	0.005713
ENSG00000257267	ZNF271P	zinc finger protein 271, pseudogene [Source:HGNC Symbol;Acc:HGNC:13065]	940.291	-0.235702	0.0725994	0.00116789	0.00572229
ENSG00000129535	NRL	neural retina leucine zipper [Source:HGNC Symbol;Acc:HGNC:8002]	96.2845	-0.348707	0.107482	0.00117722	0.00576451
ENSG00000164695	CHMP4C	charged multivesicular body protein 4C [Source:HGNC Symbol;Acc:HGNC:30599]	377.555	-0.225986	0.0696774	0.00118146	0.00578173
ENSG00000214530	STARD10	StAR related lipid transfer domain containing 10 [Source:HGNC Symbol;Acc:HGNC:10666]	1230.31	-0.435419	0.13425	0.00118136	0.00578173
ENSG00000167996	FTH1	ferritin heavy chain 1 [Source:HGNC Symbol;Acc:HGNC:3976]	59434.1	-0.386872	0.119308	0.00118427	0.00579376
ENSG00000198373	WWP2	WW domain containing E3 ubiquitin protein ligase 2 [Source:HGNC Symbol;Acc:HGNC:16804]	1627.63	-0.19488	0.0601115	0.00118701	0.00580364
ENSG00000232859	LYRM9	LYR motif containing 9 [Source:HGNC Symbol;Acc:HGNC:27314]	523.366	-0.34814	0.10739	0.00118761	0.0058048
ENSG00000124562	SNRPC	small nuclear ribonucleoprotein polypeptide C [Source:HGNC Symbol;Acc:HGNC:11157]	1132.01	-0.29731	0.0917152	0.00118833	0.00580484
ENSG00000167272	POP5	POP5 homolog, ribonuclease P/MRP subunit [Source:HGNC Symbol;Acc:HGNC:17689]	732.933	-0.374645	0.115569	0.00118804	0.00580484
ENSG00000116209	TMEM59	transmembrane protein 59 [Source:HGNC Symbol;Acc:HGNC:1239]	9406.59	-0.235197	0.0725571	0.00118883	0.00580554
ENSG00000205302	SNX2	sorting nexin 2 [Source:HGNC Symbol;Acc:HGNC:11173]	2319.79	-0.314851	0.0971483	0.00119142	0.00581464
ENSG00000204789	ZNF204P	zinc finger protein 204, pseudogene [Source:HGNC Symbol;Acc:HGNC:12995]	657.944	-0.393701	0.121494	0.00119319	0.00581978
ENSG00000013583	HEBP1	heme binding protein 1 [Source:HGNC Symbol;Acc:HGNC:17176]	1353.13	-0.26218	0.0809295	0.00119691	0.00583614
ENSG00000272106	AL691432.2	artifact	250.152	-0.298993	0.0922975	0.00119758	0.00583734
ENSG00000267321	SNHG30	small nucleolar RNA host gene 30 [Source:HGNC Symbol;Acc:HGNC:52836]	145.25	-0.354089	0.109307	0.00119788	0.00583734
ENSG00000170390	DCLK2	doublecortin like kinase 2 [Source:HGNC Symbol;Acc:HGNC:19002]	157.095	-0.29734	0.0918084	0.00120075	0.00584961
ENSG00000231916	AC006033.1	coiled-coil-helix-coiled-coil-helix domain containing 10 (CHCHD10) pseudogene	36.071	-0.835031	0.258135	0.00121701	0.00591274
ENSG00000111716	LDHB	lactate dehydrogenase B [Source:HGNC Symbol;Acc:HGNC:6541]	37484.3	-0.310773	0.0961044	0.00122198	0.00593156
ENSG00000114378	HYAL1	hyaluronidase 1 [Source:HGNC Symbol;Acc:HGNC:5320]	3108.48	-0.256109	0.0792076	0.00122328	0.00593608
ENSG00000165475	CRYL1	crystallin lambda 1 [Source:HGNC Symbol;Acc:HGNC:18246]	12260.5	-0.416148	0.128715	0.00122455	0.00594049
ENSG00000115661	STK16	serine/threonine kinase 16 [Source:HGNC Symbol;Acc:HGNC:11394]	1048.17	-0.276455	0.0855224	0.00122695	0.00594995
ENSG00000177370	TIMM22	translocase of inner mitochondrial membrane 22 [Source:HGNC Symbol;Acc:HGNC:17317]	586.916	-0.229042	0.0708565	0.00122724	0.00594995
ENSG00000169020	ATP5ME	ATP synthase membrane subunit e [Source:HGNC Symbol;Acc:HGNC:846]	2461.12	-0.464787	0.143845	0.00123285	0.00597175
ENSG00000060566	CREB3L3	cAMP responsive element binding protein 3 like 3 [Source:HGNC Symbol;Acc:HGNC:18855]	135.755	-0.741506	0.22952	0.00123497	0.00597846
ENSG00000102981	PARD6A	par-6 family cell polarity regulator alpha [Source:HGNC Symbol;Acc:HGNC:15943]	173.638	-0.519016	0.160674	0.00123685	0.00598243
ENSG00000220205	VAMP2	vesicle associated membrane protein 2 [Source:HGNC Symbol;Acc:HGNC:12643]	2597.41	-0.288507	0.0893128	0.0012366	0.00598243
ENSG00000248373	AC096577.1	novel transcript	81.121	-0.910486	0.281874	0.00123738	0.00598294
ENSG00000018869	ZNF582	zinc finger protein 582 [Source:HGNC Symbol;Acc:HGNC:26421]	109.876	-0.228854	0.0708901	0.00124528	0.00601081
ENSG00000014257	ACP3	acid phosphatase 3 [Source:HGNC Symbol;Acc:HGNC:125]	1011.51	-0.531559	0.164732	0.00125179	0.00603819
ENSG00000119421	NDUFA8	NADH:ubiquinone oxidoreductase subunit A8 [Source:HGNC Symbol;Acc:HGNC:7692]	1487.98	-0.392323	0.121596	0.00125334	0.00604309
ENSG00000211445	GPX3	glutathione peroxidase 3 [Source:HGNC Symbol;Acc:HGNC:4555]	523760	-0.613878	0.190267	0.00125356	0.00604309
ENSG00000271133	AC004130.2	novel transcript, antisense to ITGB8	56.5193	-0.514188	0.159378	0.00125436	0.00604323
ENSG00000180185	FAHD1	fumarylacetoacetate hydrolase domain containing 1 [Source:HGNC Symbol;Acc:HGNC:14169]	2931.39	-0.416356	0.129057	0.00125471	0.00604323
ENSG00000253574	AC021744.1	novel transcript	50.2758	-0.71112	0.220449	0.00125628	0.006049
ENSG00000144712	CAND2	cullin associated and neddylation dissociated 2 (putative) [Source:HGNC Symbol;Acc:HGNC:30689]	160.729	-0.288729	0.0895197	0.00125835	0.0060557
ENSG00000172336	POP7	POP7 homolog, ribonuclease P/MRP subunit [Source:HGNC Symbol;Acc:HGNC:19949]	351.268	-0.391153	0.121288	0.00125975	0.0060603
ENSG00000159239	AC005041.1	novel protein	168.875	-0.389641	0.120831	0.00126111	0.00606424
ENSG00000182132	KCNIP1	potassium voltage-gated channel interacting protein 1 [Source:HGNC Symbol;Acc:HGNC:15521]	81.1308	-0.677181	0.210026	0.00126296	0.00606851
ENSG00000007520	TSR3	TSR3 ribosome maturation factor [Source:HGNC Symbol;Acc:HGNC:14175]	1030.55	-0.516135	0.160091	0.00126406	0.00607201
ENSG00000126432	PRDX5	peroxiredoxin 5 [Source:HGNC Symbol;Acc:HGNC:9355]	7180.07	-0.429759	0.133318	0.00126607	0.00607983
ENSG00000159720	ATP6V0D1	ATPase H+ transporting V0 subunit d1 [Source:HGNC Symbol;Acc:HGNC:13724]	3925.7	-0.317183	0.0984003	0.0012668	0.00608156
ENSG00000231500	RPS18	ribosomal protein S18 [Source:HGNC Symbol;Acc:HGNC:10401]	17345.3	-0.398051	0.123534	0.00127206	0.00610316
ENSG00000188266	HYKK	hydroxylysine kinase [Source:HGNC Symbol;Acc:HGNC:34403]	220.724	-0.35654	0.110658	0.00127295	0.0061056
ENSG00000125743	SNRPD2	small nuclear ribonucleoprotein D2 polypeptide [Source:HGNC Symbol;Acc:HGNC:11159]	1938.93	-0.409121	0.126995	0.00127492	0.00611325
ENSG00000165410	CFL2	cofilin 2 [Source:HGNC Symbol;Acc:HGNC:1875]	1033.77	-0.310621	0.0964355	0.00127736	0.00612249
ENSG00000273265	CNNM3-DT	CNNM3 divergent transcript [Source:HGNC Symbol;Acc:HGNC:53592]	30.6093	-0.453676	0.14092	0.0012847	0.00615207
ENSG00000237149	ZNF503-AS2	ZNF503 antisense RNA 2 [Source:HGNC Symbol;Acc:HGNC:23525]	220.529	-0.366922	0.114008	0.00128911	0.00616302
ENSG00000160202	CRYAA	crystallin alpha A [Source:HGNC Symbol;Acc:HGNC:2388]	5398.17	-0.844733	0.262466	0.00128885	0.00616302
ENSG00000229255	AC138089.1	novel transcript	47.771	-1.03302	0.321047	0.00129247	0.00617724
ENSG00000254635	WAC-AS1	WAC antisense RNA 1 (head to head) [Source:HGNC Symbol;Acc:HGNC:27347]	645.104	-0.181002	0.0562585	0.00129391	0.00617866
ENSG00000267454	ZNF582-AS1	ZNF582 antisense RNA 1 (head to head) [Source:HGNC Symbol;Acc:HGNC:25213]	98.3361	-0.350057	0.10881	0.00129478	0.00617916
ENSG00000150540	HNMT	histamine N-methyltransferase [Source:HGNC Symbol;Acc:HGNC:5028]	2683.66	-0.373414	0.116095	0.00129781	0.00619181
ENSG00000182310	SPACA6	sperm acrosome associated 6 [Source:HGNC Symbol;Acc:HGNC:27113]	96.2025	-0.552929	0.171922	0.00129914	0.00619362
ENSG00000076554	TPD52	tumor protein D52 [Source:HGNC Symbol;Acc:HGNC:12005]	1752.58	-0.334515	0.10402	0.00130045	0.00619707
ENSG00000002330	BAD	BCL2 associated agonist of cell death [Source:HGNC Symbol;Acc:HGNC:936]	1102.79	-0.606647	0.188702	0.00130519	0.00621128
ENSG00000088766	CRLS1	cardiolipin synthase 1 [Source:HGNC Symbol;Acc:HGNC:16148]	1625.38	-0.34112	0.106124	0.00130733	0.00621888
ENSG00000136872	ALDOB	aldolase, fructose-bisphosphate B [Source:HGNC Symbol;Acc:HGNC:417]	275386	-0.623282	0.193925	0.00130885	0.00622062
ENSG00000142082	SIRT3	sirtuin 3 [Source:HGNC Symbol;Acc:HGNC:14931]	882.375	-0.254967	0.079339	0.00131063	0.00622539
ENSG00000170837	GPR27	G protein-coupled receptor 27 [Source:HGNC Symbol;Acc:HGNC:4482]	124.188	-0.367434	0.114373	0.00131538	0.00624428
ENSG00000251076	AC104126.1	novel transcript	59.0722	-1.00852	0.313956	0.00131682	0.00624901
ENSG00000126267	COX6B1	cytochrome c oxidase subunit 6B1 [Source:HGNC Symbol;Acc:HGNC:2280]	4765.08	-0.452602	0.140902	0.00131735	0.00624901
ENSG00000146233	CYP39A1	cytochrome P450 family 39 subfamily A member 1 [Source:HGNC Symbol;Acc:HGNC:17449]	211.862	-0.324236	0.100975	0.00132245	0.00626864
ENSG00000149743	TRPT1	tRNA phosphotransferase 1 [Source:HGNC Symbol;Acc:HGNC:20316]	781.702	-0.391105	0.121818	0.00132476	0.00627592
ENSG00000162384	CZIB	CXXC motif containing zinc binding protein [Source:HGNC Symbol;Acc:HGNC:26059]	961.728	-0.288827	0.0899878	0.0013291	0.00629413
ENSG00000108578	BLMH	bleomycin hydrolase [Source:HGNC Symbol;Acc:HGNC:1059]	1066.11	-0.226954	0.0707119	0.00132938	0.00629413
ENSG00000127952	STYXL1	serine/threonine/tyrosine interacting like 1 [Source:HGNC Symbol;Acc:HGNC:18165]	429.801	-0.348196	0.108491	0.00132983	0.00629442
ENSG00000126895	AVPR2	arginine vasopressin receptor 2 [Source:HGNC Symbol;Acc:HGNC:897]	238.076	-0.754294	0.235086	0.0013339	0.00631182
ENSG00000138629	UBL7	ubiquitin like 7 [Source:HGNC Symbol;Acc:HGNC:28221]	1120.05	-0.289015	0.0900916	0.00133657	0.00632261
ENSG00000122705	CLTA	clathrin light chain A [Source:HGNC Symbol;Acc:HGNC:2090]	3397.72	-0.280319	0.0873895	0.00133803	0.00632763
ENSG00000185420	SMYD3	SET and MYND domain containing 3 [Source:HGNC Symbol;Acc:HGNC:15513]	321.957	-0.213495	0.0665761	0.00134227	0.00634398
ENSG00000165916	PSMC3	proteasome 26S subunit, ATPase 3 [Source:HGNC Symbol;Acc:HGNC:9549]	2724.16	-0.250944	0.0782816	0.00134755	0.00635595
ENSG00000267395	DM1-AS	DM1 locus antisense RNA [Source:HGNC Symbol;Acc:HGNC:53125]	125.217	-0.46353	0.144596	0.00134739	0.00635595
ENSG00000186766	FOXI2	forkhead box I2 [Source:HGNC Symbol;Acc:HGNC:32448]	156.586	-0.646014	0.201552	0.00134969	0.00636419
ENSG00000167969	ECI1	enoyl-CoA delta isomerase 1 [Source:HGNC Symbol;Acc:HGNC:2703]	2068.45	-0.569488	0.177737	0.00135481	0.00638458
ENSG00000265688	MAFG-DT	MAFG divergent transcript [Source:HGNC Symbol;Acc:HGNC:43649]	55.0984	-0.423718	0.132283	0.00135949	0.0064048
ENSG00000273344	PAXIP1-AS1	PAXIP1 antisense RNA 1 (head to head) [Source:HGNC Symbol;Acc:HGNC:27328]	242.935	-0.311964	0.0974263	0.00136452	0.00642138
ENSG00000253888	AC090150.1	novel transcript	150.489	-0.628176	0.196258	0.00137065	0.00644607
ENSG00000010256	UQCRC1	ubiquinol-cytochrome c reductase core protein 1 [Source:HGNC Symbol;Acc:HGNC:12585]	8130.65	-0.315582	0.0986003	0.00137133	0.00644743
ENSG00000184209	SNRNP35	small nuclear ribonucleoprotein U11/U12 subunit 35 [Source:HGNC Symbol;Acc:HGNC:30852]	532.63	-0.287817	0.0899431	0.00137433	0.00645589
ENSG00000172361	CFAP53	cilia and flagella associated protein 53 [Source:HGNC Symbol;Acc:HGNC:26530]	108.34	-0.282052	0.0881585	0.00137726	0.00646776
ENSG00000183283	DAZAP2	DAZ associated protein 2 [Source:HGNC Symbol;Acc:HGNC:2684]	11444.7	-0.134143	0.041934	0.00137947	0.00647627
ENSG00000205323	SARNP	SAP domain containing ribonucleoprotein [Source:HGNC Symbol;Acc:HGNC:24432]	40.5356	-0.540609	0.169005	0.00138013	0.00647748
ENSG00000177640	CASC2	cancer susceptibility 2 [Source:HGNC Symbol;Acc:HGNC:22933]	155.417	-0.246792	0.0771556	0.00138083	0.00647887
ENSG00000204922	UQCC3	ubiquinol-cytochrome c reductase complex assembly factor 3 [Source:HGNC Symbol;Acc:HGNC:34399]	493.92	-0.615659	0.192598	0.00139057	0.00651321
ENSG00000132661	NXT1	nuclear transport factor 2 like export factor 1 [Source:HGNC Symbol;Acc:HGNC:15913]	206.684	-0.369071	0.115461	0.00139104	0.00651357
ENSG00000010438	PRSS3	serine protease 3 [Source:HGNC Symbol;Acc:HGNC:9486]	44.5031	-0.861482	0.269516	0.00139152	0.0065139
ENSG00000145494	NDUFS6	NADH:ubiquinone oxidoreductase subunit S6 [Source:HGNC Symbol;Acc:HGNC:7713]	1233.76	-0.437487	0.136932	0.00139873	0.00654006
ENSG00000176024	ZNF613	zinc finger protein 613 [Source:HGNC Symbol;Acc:HGNC:25827]	170.061	-0.295811	0.0925878	0.00139865	0.00654006
ENSG00000188739	RBM34	RNA binding motif protein 34 [Source:HGNC Symbol;Acc:HGNC:28965]	25.6477	-0.493182	0.154453	0.00140756	0.00657565
ENSG00000112981	NME5	NME/NM23 family member 5 [Source:HGNC Symbol;Acc:HGNC:7853]	388.717	-0.309607	0.0969829	0.00141104	0.00658812
ENSG00000134330	IAH1	isoamyl acetate hydrolyzing esterase 1 (putative) [Source:HGNC Symbol;Acc:HGNC:27696]	769.178	-0.245477	0.076897	0.00141154	0.00658855
ENSG00000184937	WT1	WT1 transcription factor [Source:HGNC Symbol;Acc:HGNC:12796]	295.246	-0.639044	0.200202	0.0014129	0.006593
ENSG00000141378	PTRH2	peptidyl-tRNA hydrolase 2 [Source:HGNC Symbol;Acc:HGNC:24265]	297.588	-0.308512	0.0966555	0.00141353	0.00659401
ENSG00000125818	PSMF1	proteasome inhibitor subunit 1 [Source:HGNC Symbol;Acc:HGNC:9571]	2823.86	-0.154438	0.0483974	0.00141763	0.00660744
ENSG00000105677	TMEM147	transmembrane protein 147 [Source:HGNC Symbol;Acc:HGNC:30414]	1974.37	-0.352966	0.110629	0.00142015	0.00661536
ENSG00000165030	NFIL3	nuclear factor, interleukin 3 regulated [Source:HGNC Symbol;Acc:HGNC:7787]	663.76	-0.298742	0.0936615	0.00142477	0.00663372
ENSG00000204653	ASPDH	aspartate dehydrogenase domain containing [Source:HGNC Symbol;Acc:HGNC:33856]	1433.83	-0.732408	0.229664	0.00142745	0.00664172
ENSG00000170632	ARMC10	armadillo repeat containing 10 [Source:HGNC Symbol;Acc:HGNC:21706]	1042.76	-0.247821	0.0777554	0.00143667	0.00667308
ENSG00000144182	LIPT1	lipoyltransferase 1 [Source:HGNC Symbol;Acc:HGNC:29569]	166.479	-0.292018	0.0916264	0.00143734	0.00667426
ENSG00000173011	TADA2B	transcriptional adaptor 2B [Source:HGNC Symbol;Acc:HGNC:30781]	1088.03	-0.160336	0.0503151	0.00143934	0.00668164
ENSG00000167632	TRAPPC9	trafficking protein particle complex 9 [Source:HGNC Symbol;Acc:HGNC:30832]	942.091	-0.249855	0.0784292	0.00144382	0.00669531
ENSG00000130159	ECSIT	ECSIT signaling integrator [Source:HGNC Symbol;Acc:HGNC:29548]	1333.51	-0.435421	0.136679	0.0014439	0.00669531
ENSG00000173818	ENDOV	endonuclease V [Source:HGNC Symbol;Acc:HGNC:26640]	584.615	-0.25883	0.081298	0.00145399	0.00673999
ENSG00000254093	PINX1	PIN2 (TERF1) interacting telomerase inhibitor 1 [Source:HGNC Symbol;Acc:HGNC:30046]	137.233	-0.315774	0.0991918	0.00145521	0.00674372
ENSG00000153015	CWC27	CWC27 spliceosome associated cyclophilin [Source:HGNC Symbol;Acc:HGNC:10664]	455.499	-0.263206	0.0826897	0.00145728	0.00675134
ENSG00000111832	RWDD1	RWD domain containing 1 [Source:HGNC Symbol;Acc:HGNC:20993]	1089.17	-0.311073	0.0977778	0.0014655	0.00678749
ENSG00000169035	KLK7	kallikrein related peptidase 7 [Source:HGNC Symbol;Acc:HGNC:6368]	104.507	-0.895652	0.281648	0.00147254	0.00681424
ENSG00000138385	SSB	small RNA binding exonuclease protection factor La [Source:HGNC Symbol;Acc:HGNC:11316]	1742.01	-0.33304	0.10476	0.0014774	0.00683314
ENSG00000167088	SNRPD1	small nuclear ribonucleoprotein D1 polypeptide [Source:HGNC Symbol;Acc:HGNC:11158]	556.261	-0.325747	0.102466	0.00147747	0.00683314
ENSG00000138663	COPS4	COP9 signalosome subunit 4 [Source:HGNC Symbol;Acc:HGNC:16702]	1003.5	-0.253907	0.0798849	0.00148083	0.00684476
ENSG00000163950	SLBP	stem-loop binding protein [Source:HGNC Symbol;Acc:HGNC:10904]	831.23	-0.160595	0.0505644	0.00149298	0.00689304
ENSG00000272931	AC099568.2	novel transcript	31.214	-0.442347	0.139304	0.00149622	0.00690484
ENSG00000154153	RETREG1	reticulophagy regulator 1 [Source:HGNC Symbol;Acc:HGNC:25964]	1460.67	-0.39188	0.123412	0.00149639	0.00690484
ENSG00000204392	LSM2	LSM2 homolog, U6 small nuclear RNA and mRNA degradation associated [Source:HGNC Symbol;Acc:HGNC:13940]	438.198	-0.342548	0.107919	0.0015029	0.0069281
ENSG00000099977	DDT	D-dopachrome tautomerase [Source:HGNC Symbol;Acc:HGNC:2732]	1198.53	-0.456209	0.143753	0.00150577	0.00693821
ENSG00000146054	TRIM7	tripartite motif containing 7 [Source:HGNC Symbol;Acc:HGNC:16278]	50.0426	-0.525348	0.165571	0.00150901	0.00694921
ENSG00000177971	IMP3	IMP U3 small nucleolar ribonucleoprotein 3 [Source:HGNC Symbol;Acc:HGNC:14497]	1350.35	-0.327422	0.103191	0.00150895	0.00694921
ENSG00000161980	POLR3K	RNA polymerase III subunit K [Source:HGNC Symbol;Acc:HGNC:14121]	206.898	-0.317161	0.099974	0.00151165	0.00695739
ENSG00000117984	CTSD	cathepsin D [Source:HGNC Symbol;Acc:HGNC:2529]	18648.2	-0.541963	0.170871	0.00151512	0.00696147
ENSG00000267106	ZNF561-AS1	ZNF561 antisense RNA 1 (head to head) [Source:HGNC Symbol;Acc:HGNC:27613]	178.057	-0.275286	0.0868278	0.00152187	0.00698848
ENSG00000214413	BBIP1	BBSome interacting protein 1 [Source:HGNC Symbol;Acc:HGNC:28093]	532.712	-0.235343	0.0742439	0.0015251	0.00700135
ENSG00000178096	BOLA1	bolA family member 1 [Source:HGNC Symbol;Acc:HGNC:24263]	381.415	-0.424259	0.133864	0.00152796	0.00701248
ENSG00000198034	RPS4X	ribosomal protein S4 X-linked [Source:HGNC Symbol;Acc:HGNC:10424]	21324.8	-0.443106	0.139831	0.00153038	0.00702157
ENSG00000132612	VPS4A	vacuolar protein sorting 4 homolog A [Source:HGNC Symbol;Acc:HGNC:13488]	1795.72	-0.264464	0.0834654	0.00153201	0.00702544
ENSG00000273355	AP000894.4	novel transcript	30.4976	-0.526469	0.166179	0.00153448	0.00703041
ENSG00000162910	MRPL55	mitochondrial ribosomal protein L55 [Source:HGNC Symbol;Acc:HGNC:16686]	670.198	-0.501137	0.158232	0.00153966	0.00704618
ENSG00000164379	FOXQ1	forkhead box Q1 [Source:HGNC Symbol;Acc:HGNC:20951]	289.541	-0.353266	0.111618	0.00155099	0.00708997
ENSG00000056050	HPF1	histone PARylation factor 1 [Source:HGNC Symbol;Acc:HGNC:26051]	347.791	-0.325702	0.102924	0.00155353	0.00709757
ENSG00000125356	NDUFA1	NADH:ubiquinone oxidoreductase subunit A1 [Source:HGNC Symbol;Acc:HGNC:7683]	3690.1	-0.416896	0.131741	0.00155346	0.00709757
ENSG00000102805	CLN5	CLN5 intracellular trafficking protein [Source:HGNC Symbol;Acc:HGNC:2076]	1891.14	-0.215621	0.0681417	0.00155452	0.0071001
ENSG00000213593	TMX2	thioredoxin related transmembrane protein 2 [Source:HGNC Symbol;Acc:HGNC:30739]	2494.14	-0.197383	0.0623922	0.00155843	0.00711595
ENSG00000186094	AGBL4	ATP/GTP binding protein like 4 [Source:HGNC Symbol;Acc:HGNC:25892]	135.35	-0.344468	0.10889	0.00155919	0.0071174
ENSG00000147853	AK3	adenylate kinase 3 [Source:HGNC Symbol;Acc:HGNC:17376]	3211.48	-0.24016	0.0759713	0.00157125	0.00716693
ENSG00000116729	WLS	Wnt ligand secretion mediator [Source:HGNC Symbol;Acc:HGNC:30238]	4043.55	-0.171222	0.0541758	0.00157503	0.00717958
ENSG00000111850	SMIM8	small integral membrane protein 8 [Source:HGNC Symbol;Acc:HGNC:21401]	106.444	-0.311478	0.0985517	0.0015747	0.00717958
ENSG00000196074	SYCP2	synaptonemal complex protein 2 [Source:HGNC Symbol;Acc:HGNC:11490]	171.91	-0.709483	0.224514	0.00157722	0.00718756
ENSG00000070495	JMJD6	jumonji domain containing 6, arginine demethylase and lysine hydroxylase [Source:HGNC Symbol;Acc:HGNC:19355]	419.339	-0.268522	0.0849781	0.00157823	0.00719012
ENSG00000215375	MYL5	myosin light chain 5 [Source:HGNC Symbol;Acc:HGNC:7586]	242.811	-0.395816	0.125272	0.0015795	0.00719185
ENSG00000065621	GSTO2	glutathione S-transferase omega 2 [Source:HGNC Symbol;Acc:HGNC:23064]	657.61	-0.270524	0.0856165	0.00157919	0.00719185
ENSG00000154518	ATP5MC3	ATP synthase membrane subunit c locus 3 [Source:HGNC Symbol;Acc:HGNC:843]	7623.53	-0.260268	0.0823933	0.00158392	0.00720385
ENSG00000148672	GLUD1	glutamate dehydrogenase 1 [Source:HGNC Symbol;Acc:HGNC:4335]	11061.5	-0.323299	0.102364	0.0015868	0.00721493
ENSG00000130005	GAMT	guanidinoacetate N-methyltransferase [Source:HGNC Symbol;Acc:HGNC:4136]	1483.11	-0.593775	0.188009	0.00158736	0.00721544
ENSG00000183648	NDUFB1	NADH:ubiquinone oxidoreductase subunit B1 [Source:HGNC Symbol;Acc:HGNC:7695]	1504.91	-0.424953	0.134606	0.00159394	0.00724127
ENSG00000057757	PITHD1	PITH domain containing 1 [Source:HGNC Symbol;Acc:HGNC:25022]	1008.78	-0.202656	0.064199	0.00159574	0.00724741
ENSG00000112651	MRPL2	mitochondrial ribosomal protein L2 [Source:HGNC Symbol;Acc:HGNC:14056]	983.858	-0.296192	0.0938379	0.00159715	0.0072518
ENSG00000272777	AC019131.2	novel transcript	32.4541	-0.53919	0.170835	0.00159842	0.0072555
ENSG00000100997	ABHD12	abhydrolase domain containing 12 [Source:HGNC Symbol;Acc:HGNC:15868]	1553.68	-0.278739	0.0884043	0.001616	0.00732705
ENSG00000178381	ZFAND2A	zinc finger AN1-type containing 2A [Source:HGNC Symbol;Acc:HGNC:28073]	315.418	-0.335208	0.106328	0.00161825	0.00733521
ENSG00000256061	DNAAF4	dynein axonemal assembly factor 4 [Source:HGNC Symbol;Acc:HGNC:21493]	24.3369	-0.47628	0.151126	0.00162409	0.00735964
ENSG00000164283	ESM1	endothelial cell specific molecule 1 [Source:HGNC Symbol;Acc:HGNC:3466]	306.518	-0.553128	0.175587	0.00163174	0.00738808
ENSG00000174080	CTSF	cathepsin F [Source:HGNC Symbol;Acc:HGNC:2531]	3167.86	-0.291676	0.0925885	0.00163138	0.00738808
ENSG00000198546	ZNF511	zinc finger protein 511 [Source:HGNC Symbol;Acc:HGNC:28445]	588.912	-0.337503	0.107144	0.00163282	0.00739089
ENSG00000237742	AL365259.1	novel transcript, antisense to HEY2	33.2169	-0.596944	0.189616	0.00164299	0.0074286
ENSG00000135486	HNRNPA1	heterogeneous nuclear ribonucleoprotein A1 [Source:HGNC Symbol;Acc:HGNC:5031]	13411.9	-0.25364	0.0805964	0.00164934	0.00745313
ENSG00000100532	CGRRF1	cell growth regulator with ring finger domain 1 [Source:HGNC Symbol;Acc:HGNC:15528]	393.864	-0.287107	0.0912487	0.00165281	0.00746677
ENSG00000170604	IRF2BP1	interferon regulatory factor 2 binding protein 1 [Source:HGNC Symbol;Acc:HGNC:21728]	550.583	-0.446036	0.141794	0.00165711	0.00747989
ENSG00000172785	CBWD1	COBW domain containing 1 [Source:HGNC Symbol;Acc:HGNC:17134]	803.721	-0.395456	0.125737	0.00166025	0.00749197
ENSG00000112667	DNPH1	2'-deoxynucleoside 5'-phosphate N-hydrolase 1 [Source:HGNC Symbol;Acc:HGNC:21218]	2407.44	-0.607854	0.193313	0.00166426	0.0075059
ENSG00000101353	MROH8	maestro heat like repeat family member 8 [Source:HGNC Symbol;Acc:HGNC:16125]	117.43	-0.287416	0.0914386	0.00167072	0.00753142
ENSG00000149932	TMEM219	transmembrane protein 219 [Source:HGNC Symbol;Acc:HGNC:25201]	2786.61	-0.356389	0.113515	0.00169191	0.00760611
ENSG00000142541	RPL13A	ribosomal protein L13a [Source:HGNC Symbol;Acc:HGNC:10304]	29677.6	-0.338128	0.107741	0.00169904	0.00763294
ENSG00000177383	MAGEF1	MAGE family member F1 [Source:HGNC Symbol;Acc:HGNC:29639]	1084.1	-0.229708	0.0732001	0.00170059	0.00763565
ENSG00000139266	MARCHF9	membrane associated ring-CH-type finger 9 [Source:HGNC Symbol;Acc:HGNC:25139]	840.407	-0.333311	0.106233	0.00170376	0.00764774
ENSG00000175707	KDF1	keratinocyte differentiation factor 1 [Source:HGNC Symbol;Acc:HGNC:26624]	334.058	-0.30943	0.0986324	0.0017057	0.00765434
ENSG00000236155	ZPLD2P	zona pellucida like domain containing 2, pseudogene [Source:HGNC Symbol;Acc:HGNC:54510]	265.782	-0.442659	0.141119	0.00170814	0.00766317
ENSG00000065809	FAM107B	family with sequence similarity 107 member B [Source:HGNC Symbol;Acc:HGNC:23726]	4786.08	-0.240278	0.0766441	0.00171866	0.00770393
ENSG00000102738	MRPS31	mitochondrial ribosomal protein S31 [Source:HGNC Symbol;Acc:HGNC:16632]	592.91	-0.335089	0.106927	0.00172545	0.00773011
ENSG00000100084	HIRA	histone cell cycle regulator [Source:HGNC Symbol;Acc:HGNC:4916]	429.162	-0.345071	0.110182	0.00173714	0.00777385
ENSG00000099994	SUSD2	sushi domain containing 2 [Source:HGNC Symbol;Acc:HGNC:30667]	4767.7	-0.550259	0.175753	0.0017429	0.00779533
ENSG00000177465	ACOT4	acyl-CoA thioesterase 4 [Source:HGNC Symbol;Acc:HGNC:19748]	541.196	-0.419287	0.133955	0.00174777	0.00781492
ENSG00000140694	PARN	poly(A)-specific ribonuclease [Source:HGNC Symbol;Acc:HGNC:8609]	861.899	-0.158898	0.0507881	0.00175615	0.0078437
ENSG00000106638	TBL2	transducin beta like 2 [Source:HGNC Symbol;Acc:HGNC:11586]	626.057	-0.172873	0.0552637	0.00175916	0.00785283
ENSG00000171204	TMEM126B	transmembrane protein 126B [Source:HGNC Symbol;Acc:HGNC:30883]	799.114	-0.315218	0.100766	0.00175875	0.00785283
ENSG00000266036	AC016888.1	novel transcript, antisense to SLC9A3R1	26.2548	-0.58446	0.186909	0.00176612	0.00787955
ENSG00000171490	RSL1D1	ribosomal L1 domain containing 1 [Source:HGNC Symbol;Acc:HGNC:24534]	2461.07	-0.202495	0.0647661	0.00176869	0.00788885
ENSG00000183891	TTC32	tetratricopeptide repeat domain 32 [Source:HGNC Symbol;Acc:HGNC:32954]	162.579	-0.41285	0.132062	0.00177085	0.00789475
ENSG00000158828	PINK1	PTEN induced kinase 1 [Source:HGNC Symbol;Acc:HGNC:14581]	5948.22	-0.246943	0.0790183	0.00177722	0.00790941
ENSG00000219755	AL137784.1	40S ribososmal protein 3 (RPS3) pseudogene	24.6759	-0.450996	0.144336	0.00178036	0.00792122
ENSG00000272523	LINC01023	long intergenic non-protein coding RNA 1023 [Source:HGNC Symbol;Acc:HGNC:49004]	35.3675	-0.778286	0.249245	0.00179277	0.00795878
ENSG00000163682	RPL9	ribosomal protein L9 [Source:HGNC Symbol;Acc:HGNC:10369]	16710.4	-0.430229	0.137849	0.00180226	0.00798566
ENSG00000136936	XPA	XPA, DNA damage recognition and repair factor [Source:HGNC Symbol;Acc:HGNC:12814]	451.618	-0.332931	0.106689	0.00180496	0.00799544
ENSG00000224032	EPB41L4A-AS1	EPB41L4A antisense RNA 1 [Source:HGNC Symbol;Acc:HGNC:30749]	537.048	-0.390312	0.125123	0.0018121	0.00802186
ENSG00000165672	PRDX3	peroxiredoxin 3 [Source:HGNC Symbol;Acc:HGNC:9354]	7646.62	-0.287953	0.0923158	0.00181331	0.00802364
ENSG00000121542	SEC22A	SEC22 homolog A, vesicle trafficking protein [Source:HGNC Symbol;Acc:HGNC:20260]	278.647	-0.236709	0.0758923	0.00181455	0.00802693
ENSG00000140374	ETFA	electron transfer flavoprotein subunit alpha [Source:HGNC Symbol;Acc:HGNC:3481]	4322.29	-0.353656	0.113415	0.00181926	0.00804114
ENSG00000225630	MTND2P28	MT-ND2 pseudogene 28 [Source:HGNC Symbol;Acc:HGNC:42129]	20168.5	-0.572995	0.183776	0.00182146	0.00804325
ENSG00000071994	PDCD2	programmed cell death 2 [Source:HGNC Symbol;Acc:HGNC:8762]	1139.36	-0.149707	0.0480139	0.0018209	0.00804325
ENSG00000103274	NUBP1	nucleotide binding protein 1 [Source:HGNC Symbol;Acc:HGNC:8041]	785.84	-0.216553	0.0694558	0.00182172	0.00804325
ENSG00000167941	SOST	sclerostin [Source:HGNC Symbol;Acc:HGNC:13771]	193.945	-0.905949	0.290558	0.00182103	0.00804325
ENSG00000153237	CCDC148	coiled-coil domain containing 148 [Source:HGNC Symbol;Acc:HGNC:25191]	141.27	-0.306122	0.0981936	0.00182369	0.00804972
ENSG00000211460	TSN	translin [Source:HGNC Symbol;Acc:HGNC:12379]	1732.74	-0.202768	0.0650451	0.00182484	0.0080526
ENSG00000171729	TMEM51	transmembrane protein 51 [Source:HGNC Symbol;Acc:HGNC:25488]	1226.42	-0.240433	0.0771377	0.00182741	0.00805982
ENSG00000107338	SHB	SH2 domain containing adaptor protein B [Source:HGNC Symbol;Acc:HGNC:10838]	362.667	-0.318234	0.102182	0.00184335	0.00812764
ENSG00000159479	MED8	mediator complex subunit 8 [Source:HGNC Symbol;Acc:HGNC:19971]	846.686	-0.235837	0.0757529	0.00185046	0.00815453
ENSG00000197982	C1orf122	chromosome 1 open reading frame 122 [Source:HGNC Symbol;Acc:HGNC:24789]	928.587	-0.524871	0.168629	0.00185462	0.00816764
ENSG00000243955	GSTA1	glutathione S-transferase alpha 1 [Source:HGNC Symbol;Acc:HGNC:4626]	20571.4	-0.692881	0.222611	0.00185495	0.00816764
ENSG00000134077	THUMPD3	THUMP domain containing 3 [Source:HGNC Symbol;Acc:HGNC:24493]	839.134	-0.22774	0.0732508	0.00187691	0.00825308
ENSG00000108691	CCL2	C-C motif chemokine ligand 2 [Source:HGNC Symbol;Acc:HGNC:10618]	863.835	-0.796609	0.256292	0.00188226	0.0082676
ENSG00000172216	CEBPB	CCAAT enhancer binding protein beta [Source:HGNC Symbol;Acc:HGNC:1834]	274.113	-0.619617	0.199346	0.00188203	0.0082676
ENSG00000089195	TRMT6	tRNA methyltransferase 6 [Source:HGNC Symbol;Acc:HGNC:20900]	327.596	-0.236141	0.0759761	0.00188298	0.00826855
ENSG00000185721	DRG1	developmentally regulated GTP binding protein 1 [Source:HGNC Symbol;Acc:HGNC:3029]	1179.8	-0.267262	0.0860301	0.00189245	0.00830786
ENSG00000100387	RBX1	ring-box 1 [Source:HGNC Symbol;Acc:HGNC:9928]	402.021	-0.453272	0.145926	0.00189517	0.00831528
ENSG00000259969	AL049838.1	novel transcript, overlapping C14orf37	157.907	-0.566459	0.182445	0.00190389	0.00834223
ENSG00000133142	TCEAL4	transcription elongation factor A like 4 [Source:HGNC Symbol;Acc:HGNC:26121]	1904.85	-0.365569	0.117746	0.00190452	0.00834271
ENSG00000132394	EEFSEC	eukaryotic elongation factor, selenocysteine-tRNA specific [Source:HGNC Symbol;Acc:HGNC:24614]	977.129	-0.372017	0.119832	0.00190603	0.0083448
ENSG00000174326	SLC16A11	solute carrier family 16 member 11 [Source:HGNC Symbol;Acc:HGNC:23093]	57.2012	-0.789936	0.25448	0.00190847	0.00835322
ENSG00000107537	PHYH	phytanoyl-CoA 2-hydroxylase [Source:HGNC Symbol;Acc:HGNC:8940]	4572.26	-0.449613	0.144853	0.00190974	0.00835652
ENSG00000138193	PLCE1	phospholipase C epsilon 1 [Source:HGNC Symbol;Acc:HGNC:17175]	376.305	-0.512009	0.165	0.00191513	0.00837558
ENSG00000137434	C6orf52	chromosome 6 open reading frame 52 [Source:HGNC Symbol;Acc:HGNC:20881]	26.495	-0.537152	0.17312	0.00191713	0.0083774
ENSG00000243317	STMP1	short transmembrane mitochondrial protein 1 [Source:HGNC Symbol;Acc:HGNC:41909]	844.879	-0.194052	0.0625436	0.00191786	0.0083774
ENSG00000157911	PEX10	peroxisomal biogenesis factor 10 [Source:HGNC Symbol;Acc:HGNC:8851]	694.05	-0.267654	0.08627	0.00191882	0.0083781
ENSG00000115234	SNX17	sorting nexin 17 [Source:HGNC Symbol;Acc:HGNC:14979]	2598.64	-0.262586	0.0846506	0.00192218	0.00839051
ENSG00000159346	ADIPOR1	adiponectin receptor 1 [Source:HGNC Symbol;Acc:HGNC:24040]	3253.18	-0.142311	0.0459109	0.00193709	0.00844371
ENSG00000142444	TIMM29	translocase of inner mitochondrial membrane 29 [Source:HGNC Symbol;Acc:HGNC:25152]	260.903	-0.266449	0.0859632	0.001938	0.00844371
ENSG00000151552	QDPR	quinoid dihydropteridine reductase [Source:HGNC Symbol;Acc:HGNC:9752]	4299.85	-0.429836	0.13871	0.00194308	0.00846348
ENSG00000111846	GCNT2	glucosaminyl (N-acetyl) transferase 2 (I blood group) [Source:HGNC Symbol;Acc:HGNC:4204]	753.84	-0.23141	0.0746859	0.00194537	0.00847116
ENSG00000185156	MFSD6L	major facilitator superfamily domain containing 6 like [Source:HGNC Symbol;Acc:HGNC:26656]	63.1459	-0.416161	0.134463	0.00196825	0.00855929
ENSG00000139624	CERS5	ceramide synthase 5 [Source:HGNC Symbol;Acc:HGNC:23749]	757.962	-0.24422	0.0789482	0.00197864	0.0085975
ENSG00000163586	FABP1	fatty acid binding protein 1 [Source:HGNC Symbol;Acc:HGNC:3555]	4820.61	-0.732636	0.236855	0.00198026	0.00859991
ENSG00000035115	SH3YL1	SH3 and SYLF domain containing 1 [Source:HGNC Symbol;Acc:HGNC:29546]	3627.77	-0.491529	0.158923	0.00198222	0.00860613
ENSG00000246523	FZD4-DT	FZD4 divergent transcript [Source:HGNC Symbol;Acc:HGNC:54219]	26.3547	-0.429209	0.138804	0.00198683	0.00862149
ENSG00000132950	ZMYM5	zinc finger MYM-type containing 5 [Source:HGNC Symbol;Acc:HGNC:13029]	218.627	-0.245642	0.0794873	0.00199934	0.00867346
ENSG00000272288	AL451165.2	novel transcript, antisense to C6orf106	82.6489	-0.465358	0.150609	0.0020026	0.00868063
ENSG00000273456	AC064836.2	novel transcript	22.5324	-0.430525	0.13935	0.00200479	0.00868779
ENSG00000196139	AKR1C3	aldo-keto reductase family 1 member C3 [Source:HGNC Symbol;Acc:HGNC:386]	3982.68	-0.425266	0.137652	0.0020054	0.00868809
ENSG00000124596	OARD1	O-acyl-ADP-ribose deacylase 1 [Source:HGNC Symbol;Acc:HGNC:21257]	1090.96	-0.268774	0.0870245	0.00201182	0.00871356
ENSG00000007255	TRAPPC6A	trafficking protein particle complex 6A [Source:HGNC Symbol;Acc:HGNC:23069]	785.37	-0.567658	0.183888	0.00202208	0.00875333
ENSG00000256162	SMLR1	small leucine rich protein 1 [Source:HGNC Symbol;Acc:HGNC:44670]	164.771	-0.644839	0.208995	0.00203265	0.00879202
ENSG00000172115	CYCS	cytochrome c, somatic [Source:HGNC Symbol;Acc:HGNC:19986]	2813.01	-0.351577	0.113984	0.00203937	0.00881872
ENSG00000132341	RAN	RAN, member RAS oncogene family [Source:HGNC Symbol;Acc:HGNC:9846]	3544.02	-0.224616	0.072864	0.00205155	0.00886427
ENSG00000151743	AMN1	antagonist of mitotic exit network 1 homolog [Source:HGNC Symbol;Acc:HGNC:27281]	228.008	-0.257143	0.0834461	0.00205926	0.0088868
ENSG00000010361	FUZ	fuzzy planar cell polarity protein [Source:HGNC Symbol;Acc:HGNC:26219]	833.185	-0.372718	0.120982	0.00206468	0.00890297
ENSG00000182257	PRR34	PRR34 long non-coding RNA [Source:HGNC Symbol;Acc:HGNC:25606]	28.8543	-0.458205	0.148732	0.00206491	0.00890297
ENSG00000130193	THEM6	thioesterase superfamily member 6 [Source:HGNC Symbol;Acc:HGNC:29656]	1398.51	-0.447023	0.145117	0.00206701	0.00890727
ENSG00000103363	ELOB	elongin B [Source:HGNC Symbol;Acc:HGNC:11619]	3224.14	-0.578592	0.187842	0.00206858	0.00891165
ENSG00000115290	GRB14	growth factor receptor bound protein 14 [Source:HGNC Symbol;Acc:HGNC:4565]	1162.82	-0.441559	0.143376	0.00207192	0.00892367
ENSG00000187840	EIF4EBP1	eukaryotic translation initiation factor 4E binding protein 1 [Source:HGNC Symbol;Acc:HGNC:3288]	380.778	-0.423347	0.137504	0.00207839	0.00894677
ENSG00000232442	MHENCR	melanoma highly expressed competing endogenous lncRNA for miR-425 and miR-489 [Source:HGNC Symbol;Acc:HGNC:53110]	108.021	-0.476212	0.154672	0.00207805	0.00894677
ENSG00000060971	ACAA1	acetyl-CoA acyltransferase 1 [Source:HGNC Symbol;Acc:HGNC:82]	11684.4	-0.425211	0.138145	0.00208394	0.00896828
ENSG00000188505	NCCRP1	NCCRP1, F-box associated domain containing [Source:HGNC Symbol;Acc:HGNC:33739]	76.868	-0.724366	0.235391	0.0020889	0.00898722
ENSG00000260136	AC008915.3	novel transcript	63.4491	-0.533883	0.173534	0.00209425	0.00900784
ENSG00000137880	GCHFR	GTP cyclohydrolase I feedback regulator [Source:HGNC Symbol;Acc:HGNC:4194]	1063.66	-0.617248	0.200675	0.00209901	0.0090259
ENSG00000243694	LINC02027	long intergenic non-protein coding RNA 2027 [Source:HGNC Symbol;Acc:HGNC:52862]	127.959	-0.472381	0.153587	0.00210041	0.00902951
ENSG00000177410	ZFAS1	ZNFX1 antisense RNA 1 [Source:HGNC Symbol;Acc:HGNC:33101]	763.23	-0.353179	0.114837	0.00210154	0.009032
ENSG00000168878	SFTPB	surfactant protein B [Source:HGNC Symbol;Acc:HGNC:10801]	42.666	-0.895962	0.291484	0.00211352	0.00907863
ENSG00000138101	DTNB	dystrobrevin beta [Source:HGNC Symbol;Acc:HGNC:3058]	351.346	-0.227619	0.0740999	0.00212787	0.00913514
ENSG00000143742	SRP9	signal recognition particle 9 [Source:HGNC Symbol;Acc:HGNC:11304]	3818.04	-0.369631	0.120337	0.00212893	0.00913514
ENSG00000104524	PYCR3	pyrroline-5-carboxylate reductase 3 [Source:HGNC Symbol;Acc:HGNC:25846]	372.246	-0.459072	0.149454	0.0021287	0.00913514
ENSG00000105821	DNAJC2	DnaJ heat shock protein family (Hsp40) member C2 [Source:HGNC Symbol;Acc:HGNC:13192]	456.194	-0.271634	0.0884522	0.00213369	0.00914962
ENSG00000178146	AL672207.1	glycerol kinase (GK) pseudogene	47.6936	-0.815556	0.265575	0.00213405	0.00914962
ENSG00000135108	FBXO21	F-box protein 21 [Source:HGNC Symbol;Acc:HGNC:13592]	3358.93	-0.345552	0.112571	0.00214323	0.00918186
ENSG00000177951	BET1L	Bet1 golgi vesicular membrane trafficking protein like [Source:HGNC Symbol;Acc:HGNC:19348]	1373.88	-0.212328	0.0691763	0.00214506	0.00918483
ENSG00000005022	SLC25A5	solute carrier family 25 member 5 [Source:HGNC Symbol;Acc:HGNC:10991]	13539.7	-0.260835	0.0849797	0.00214506	0.00918483
ENSG00000245149	RNF139-AS1	RNF139 antisense RNA 1 (head to head) [Source:HGNC Symbol;Acc:HGNC:48940]	60.7375	-0.608656	0.198326	0.00214798	0.0091949
ENSG00000147364	FBXO25	F-box protein 25 [Source:HGNC Symbol;Acc:HGNC:13596]	655.503	-0.228767	0.074548	0.00214974	0.00919988
ENSG00000235366	LINC01055	long intergenic non-protein coding RNA 1055 [Source:HGNC Symbol;Acc:HGNC:49049]	143.073	-0.752846	0.245334	0.00215028	0.00919988
ENSG00000143367	TUFT1	tuftelin 1 [Source:HGNC Symbol;Acc:HGNC:12422]	686.883	-0.291645	0.0950438	0.00215108	0.00920086
ENSG00000151704	KCNJ1	potassium inwardly rectifying channel subfamily J member 1 [Source:HGNC Symbol;Acc:HGNC:6255]	8738.86	-0.418999	0.136557	0.00215277	0.00920567
ENSG00000250479	CHCHD10	coiled-coil-helix-coiled-coil-helix domain containing 10 [Source:HGNC Symbol;Acc:HGNC:15559]	2400.61	-0.491069	0.160065	0.00215551	0.00920677
ENSG00000174132	FAM174A	family with sequence similarity 174 member A [Source:HGNC Symbol;Acc:HGNC:24943]	448.229	-0.284714	0.0928357	0.0021632	0.00923317
ENSG00000182901	RGS7	regulator of G protein signaling 7 [Source:HGNC Symbol;Acc:HGNC:10003]	67.5338	-0.687928	0.224325	0.00216468	0.0092348
ENSG00000262410	AC024361.1	novel transcript, sense intronic FN3K	31.3894	-0.794938	0.259227	0.0021653	0.0092348
ENSG00000110801	PSMD9	proteasome 26S subunit, non-ATPase 9 [Source:HGNC Symbol;Acc:HGNC:9567]	259.955	-0.321307	0.104835	0.00217756	0.00928217
ENSG00000183048	SLC25A10	solute carrier family 25 member 10 [Source:HGNC Symbol;Acc:HGNC:10980]	871.887	-0.692166	0.22595	0.00218868	0.00932224
ENSG00000107242	PIP5K1B	phosphatidylinositol-4-phosphate 5-kinase type 1 beta [Source:HGNC Symbol;Acc:HGNC:8995]	328.019	-0.33406	0.109062	0.00219106	0.00932989
ENSG00000050628	PTGER3	prostaglandin E receptor 3 [Source:HGNC Symbol;Acc:HGNC:9595]	4261.9	-0.464039	0.151538	0.00219719	0.0093486
ENSG00000136942	RPL35	ribosomal protein L35 [Source:HGNC Symbol;Acc:HGNC:10344]	6740.22	-0.483412	0.157871	0.00219816	0.00934953
ENSG00000165264	NDUFB6	NADH:ubiquinone oxidoreductase subunit B6 [Source:HGNC Symbol;Acc:HGNC:7701]	1170.99	-0.32094	0.104815	0.00219889	0.00934953
ENSG00000197417	SHPK	sedoheptulokinase [Source:HGNC Symbol;Acc:HGNC:1492]	227.123	-0.388629	0.126923	0.00219924	0.00934953
ENSG00000072042	RDH11	retinol dehydrogenase 11 [Source:HGNC Symbol;Acc:HGNC:17964]	3752.24	-0.226549	0.0740047	0.00220394	0.00936327
ENSG00000168904	LRRC28	leucine rich repeat containing 28 [Source:HGNC Symbol;Acc:HGNC:28355]	932.937	-0.263928	0.0862173	0.00220455	0.00936327
ENSG00000100804	PSMB5	proteasome 20S subunit beta 5 [Source:HGNC Symbol;Acc:HGNC:9542]	2442.75	-0.280029	0.0914949	0.00220895	0.00937645
ENSG00000160752	FDPS	farnesyl diphosphate synthase [Source:HGNC Symbol;Acc:HGNC:3631]	2379.33	-0.213782	0.0698629	0.00221317	0.00939188
ENSG00000137100	DCTN3	dynactin subunit 3 [Source:HGNC Symbol;Acc:HGNC:2713]	1159.17	-0.315362	0.103112	0.00222488	0.00942921
ENSG00000168497	CAVIN2	caveolae associated protein 2 [Source:HGNC Symbol;Acc:HGNC:10690]	774.143	-0.349456	0.114287	0.00223042	0.00944802
ENSG00000235453	SMIM27	small integral membrane protein 27 [Source:HGNC Symbol;Acc:HGNC:31420]	116.842	-0.421538	0.137873	0.00223233	0.00944924
ENSG00000256802	AC022613.1	novel transcript, antisense to TJP1	137.094	-0.366489	0.119869	0.00223253	0.00944924
ENSG00000188937	NYX	nyctalopin [Source:HGNC Symbol;Acc:HGNC:8082]	25.7829	-0.461763	0.151119	0.00224591	0.00950337
ENSG00000197345	MRPL21	mitochondrial ribosomal protein L21 [Source:HGNC Symbol;Acc:HGNC:14479]	946.552	-0.375065	0.122751	0.00224694	0.00950524
ENSG00000015520	NPC1L1	NPC1 like intracellular cholesterol transporter 1 [Source:HGNC Symbol;Acc:HGNC:7898]	82.7779	-0.696249	0.227998	0.00225997	0.00955156
ENSG00000183291	SELENOF	selenoprotein F [Source:HGNC Symbol;Acc:HGNC:17705]	3164.38	-0.231711	0.075886	0.00226259	0.00955896
ENSG00000167703	SLC43A2	solute carrier family 43 member 2 [Source:HGNC Symbol;Acc:HGNC:23087]	4614.77	-0.398113	0.130412	0.00226764	0.00957776
ENSG00000119878	CRIPT	CXXC repeat containing interactor of PDZ3 domain [Source:HGNC Symbol;Acc:HGNC:14312]	297.264	-0.302345	0.0990671	0.00227378	0.00960119
ENSG00000161270	NPHS1	NPHS1 adhesion molecule, nephrin [Source:HGNC Symbol;Acc:HGNC:7908]	776.833	-0.843888	0.276523	0.00227488	0.00960333
ENSG00000027644	INSRR	insulin receptor related receptor [Source:HGNC Symbol;Acc:HGNC:6093]	222.34	-0.592766	0.194289	0.00228114	0.0096183
ENSG00000203667	COX20	cytochrome c oxidase assembly factor COX20 [Source:HGNC Symbol;Acc:HGNC:26970]	2128.67	-0.228348	0.0748457	0.0022814	0.0096183
ENSG00000167113	COQ4	coenzyme Q4 [Source:HGNC Symbol;Acc:HGNC:19693]	1856.75	-0.345019	0.113159	0.00229613	0.00967282
ENSG00000007047	MARK4	microtubule affinity regulating kinase 4 [Source:HGNC Symbol;Acc:HGNC:13538]	574.627	-0.219786	0.0721138	0.00230552	0.00969772
ENSG00000105393	BABAM1	BRISC and BRCA1 A complex member 1 [Source:HGNC Symbol;Acc:HGNC:25008]	498.928	-0.407364	0.133679	0.0023089	0.00970891
ENSG00000142937	RPS8	ribosomal protein S8 [Source:HGNC Symbol;Acc:HGNC:10441]	13534.1	-0.327129	0.107382	0.00231601	0.00973121
ENSG00000189227	C15orf61	chromosome 15 open reading frame 61 [Source:HGNC Symbol;Acc:HGNC:34453]	144.172	-0.379802	0.124706	0.0023223	0.00975004
ENSG00000170469	SPATA24	spermatogenesis associated 24 [Source:HGNC Symbol;Acc:HGNC:27322]	175.958	-0.424947	0.139545	0.00232503	0.00975896
ENSG00000269235	ZNF350-AS1	ZNF350 antisense RNA 1 [Source:HGNC Symbol;Acc:HGNC:48598]	32.8752	-0.669848	0.220048	0.00233377	0.00979056
ENSG00000132141	CCT6B	chaperonin containing TCP1 subunit 6B [Source:HGNC Symbol;Acc:HGNC:1621]	124.811	-0.410047	0.134735	0.00233946	0.00981189
ENSG00000178980	SELENOW	selenoprotein W [Source:HGNC Symbol;Acc:HGNC:10752]	3331.42	-0.384599	0.126383	0.00234136	0.00981732
ENSG00000164929	BAALC	BAALC binder of MAP3K1 and KLF4 [Source:HGNC Symbol;Acc:HGNC:14333]	64.409	-0.481865	0.158391	0.00234816	0.00983815
ENSG00000156885	COX6A2	cytochrome c oxidase subunit 6A2 [Source:HGNC Symbol;Acc:HGNC:2279]	26.6092	-0.926222	0.304496	0.00235155	0.0098498
ENSG00000137875	BCL2L10	BCL2 like 10 [Source:HGNC Symbol;Acc:HGNC:993]	92.4488	-0.379428	0.124778	0.00235934	0.00987478
ENSG00000121766	ZCCHC17	zinc finger CCHC-type containing 17 [Source:HGNC Symbol;Acc:HGNC:30246]	804.504	-0.199679	0.0656978	0.0023709	0.00992059
ENSG00000178826	TMEM139	transmembrane protein 139 [Source:HGNC Symbol;Acc:HGNC:22058]	2133.66	-0.314049	0.103335	0.00237248	0.00992463
ENSG00000069509	FUNDC1	FUN14 domain containing 1 [Source:HGNC Symbol;Acc:HGNC:28746]	420.113	-0.312154	0.102736	0.00237837	0.00994671
ENSG00000036448	MYOM2	myomesin 2 [Source:HGNC Symbol;Acc:HGNC:7614]	775.289	-0.386945	0.1274	0.00238746	0.00997953
ENSG00000167106	FAM102A	family with sequence similarity 102 member A [Source:HGNC Symbol;Acc:HGNC:31419]	2265.92	-0.276288	0.0909788	0.0023907	0.00999051
ENSG00000180817	PPA1	inorganic pyrophosphatase 1 [Source:HGNC Symbol;Acc:HGNC:9226]	2400.05	-0.296338	0.0976088	0.00239755	0.0100109
ENSG00000130165	ELOF1	elongation factor 1 homolog [Source:HGNC Symbol;Acc:HGNC:28691]	845.701	-0.330378	0.108862	0.00240683	0.0100449
ENSG00000097021	ACOT7	acyl-CoA thioesterase 7 [Source:HGNC Symbol;Acc:HGNC:24157]	3035.54	-0.485947	0.160152	0.00241109	0.0100601
ENSG00000099624	ATP5F1D	ATP synthase F1 subunit delta [Source:HGNC Symbol;Acc:HGNC:837]	2236.82	-0.679117	0.22382	0.00241171	0.0100601
ENSG00000178307	TMEM11	transmembrane protein 11 [Source:HGNC Symbol;Acc:HGNC:16823]	429.119	-0.261411	0.0861628	0.00241398	0.0100644
ENSG00000268061	NAPA-AS1	NAPA antisense RNA 1 [Source:HGNC Symbol;Acc:HGNC:44118]	105.772	-0.434052	0.143064	0.00241366	0.0100644
ENSG00000183401	CCDC159	coiled-coil domain containing 159 [Source:HGNC Symbol;Acc:HGNC:26996]	442.349	-0.333585	0.109988	0.00242199	0.0100952
ENSG00000132313	MRPL35	mitochondrial ribosomal protein L35 [Source:HGNC Symbol;Acc:HGNC:14489]	1357.85	-0.187407	0.0618112	0.00243	0.0101207
ENSG00000253187	HOXA10-AS	HOXA10 antisense RNA [Source:HGNC Symbol;Acc:HGNC:40281]	127.332	-0.332758	0.109755	0.00243086	0.0101217
ENSG00000125652	ALKBH7	alkB homolog 7 [Source:HGNC Symbol;Acc:HGNC:21306]	999.493	-0.713158	0.235262	0.00243472	0.0101326
ENSG00000120438	TCP1	t-complex 1 [Source:HGNC Symbol;Acc:HGNC:11655]	4021.57	-0.177199	0.0584732	0.00244206	0.0101605
ENSG00000138433	CIR1	corepressor interacting with RBPJ, 1 [Source:HGNC Symbol;Acc:HGNC:24217]	747.562	-0.414671	0.136848	0.0024442	0.0101668
ENSG00000165238	WNK2	WNK lysine deficient protein kinase 2 [Source:HGNC Symbol;Acc:HGNC:14542]	50.2803	-0.473856	0.156388	0.00244554	0.0101697
ENSG00000130313	PGLS	6-phosphogluconolactonase [Source:HGNC Symbol;Acc:HGNC:8903]	1001.2	-0.442929	0.146216	0.00245141	0.0101915
ENSG00000198221	AFDN-DT	AFDN divergent transcript [Source:HGNC Symbol;Acc:HGNC:21236]	40.6453	-0.36949	0.122005	0.00245782	0.0102155
ENSG00000110711	AIP	aryl hydrocarbon receptor interacting protein [Source:HGNC Symbol;Acc:HGNC:358]	1278.84	-0.418133	0.138077	0.0024596	0.0102203
ENSG00000140350	ANP32A	acidic nuclear phosphoprotein 32 family member A [Source:HGNC Symbol;Acc:HGNC:13233]	3059.57	-0.186896	0.0617281	0.00246401	0.010236
ENSG00000006625	GGCT	gamma-glutamylcyclotransferase [Source:HGNC Symbol;Acc:HGNC:21705]	816.286	-0.265499	0.0877016	0.00246745	0.010245
ENSG00000104886	PLEKHJ1	pleckstrin homology domain containing J1 [Source:HGNC Symbol;Acc:HGNC:18211]	1561.77	-0.431706	0.142604	0.00246745	0.010245
ENSG00000042753	AP2S1	adaptor related protein complex 2 subunit sigma 1 [Source:HGNC Symbol;Acc:HGNC:565]	1187.36	-0.359322	0.118727	0.00247433	0.0102683
ENSG00000182919	C11orf54	chromosome 11 open reading frame 54 [Source:HGNC Symbol;Acc:HGNC:30204]	11377.8	-0.448847	0.148324	0.0024771	0.0102745
ENSG00000075239	ACAT1	acetyl-CoA acetyltransferase 1 [Source:HGNC Symbol;Acc:HGNC:93]	15458.2	-0.39838	0.131716	0.00249004	0.0103202
ENSG00000138085	ATRAID	all-trans retinoic acid induced differentiation factor [Source:HGNC Symbol;Acc:HGNC:24090]	3359.57	-0.285095	0.0942796	0.00249512	0.0103362
ENSG00000104979	C19orf53	chromosome 19 open reading frame 53 [Source:HGNC Symbol;Acc:HGNC:24991]	1499.32	-0.401335	0.13272	0.00249517	0.0103362
ENSG00000120742	SERP1	stress associated endoplasmic reticulum protein 1 [Source:HGNC Symbol;Acc:HGNC:10759]	2821.83	-0.249428	0.0824901	0.00249679	0.0103403
ENSG00000269893	SNHG8	small nucleolar RNA host gene 8 [Source:HGNC Symbol;Acc:HGNC:33098]	1232.68	-0.423703	0.140186	0.00250759	0.010377
ENSG00000186153	WWOX	WW domain containing oxidoreductase [Source:HGNC Symbol;Acc:HGNC:12799]	514.836	-0.174167	0.057625	0.00250756	0.010377
ENSG00000204356	NELFE	negative elongation factor complex member E [Source:HGNC Symbol;Acc:HGNC:13974]	1297.65	-0.259312	0.0857984	0.00250829	0.0103773
ENSG00000226741	LINC02554	long intergenic non-protein coding RNA 2554 [Source:HGNC Symbol;Acc:HGNC:53594]	30.8411	-0.586882	0.194225	0.00251399	0.0103982
ENSG00000232818	RPS2P32	ribosomal protein S2 pseudogene 32 [Source:HGNC Symbol;Acc:HGNC:30518]	33.8537	-0.454236	0.150336	0.00251546	0.0104016
ENSG00000272888	LINC01578	long intergenic non-protein coding RNA 1578 [Source:HGNC Symbol;Acc:HGNC:48626]	798.216	-0.309775	0.102537	0.00251852	0.0104089
ENSG00000170846	AC093323.1	Putative MORF4 family-associated protein 1-like protein UPP [Source:UniProtKB/Swiss-Prot;Acc:B2RBV5]	321.135	-0.276958	0.0916938	0.00252385	0.0104242
ENSG00000071859	FAM50A	family with sequence similarity 50 member A [Source:HGNC Symbol;Acc:HGNC:18786]	1293.34	-0.309084	0.10233	0.00252376	0.0104242
ENSG00000128311	TST	thiosulfate sulfurtransferase [Source:HGNC Symbol;Acc:HGNC:12388]	4102.54	-0.54753	0.181275	0.00252414	0.0104242
ENSG00000093144	ECHDC1	ethylmalonyl-CoA decarboxylase 1 [Source:HGNC Symbol;Acc:HGNC:21489]	2476.25	-0.34748	0.115173	0.00255263	0.010523
ENSG00000215217	C5orf49	chromosome 5 open reading frame 49 [Source:HGNC Symbol;Acc:HGNC:27028]	142.588	-0.379841	0.125893	0.00255152	0.010523
ENSG00000224189	HAGLR	HOXD antisense growth-associated long non-coding RNA [Source:HGNC Symbol;Acc:HGNC:43755]	591.776	-0.240262	0.0796439	0.00255544	0.0105319
ENSG00000198719	DLL1	delta like canonical Notch ligand 1 [Source:HGNC Symbol;Acc:HGNC:2908]	216.181	-0.424182	0.140621	0.00255712	0.0105335
ENSG00000254999	BRK1	BRICK1 subunit of SCAR/WAVE actin nucleating complex [Source:HGNC Symbol;Acc:HGNC:23057]	3934.55	-0.272636	0.0904196	0.00256781	0.0105638
ENSG00000153879	CEBPG	CCAAT enhancer binding protein gamma [Source:HGNC Symbol;Acc:HGNC:1837]	765.258	-0.162217	0.0537974	0.00256694	0.0105638
ENSG00000138678	GPAT3	glycerol-3-phosphate acyltransferase 3 [Source:HGNC Symbol;Acc:HGNC:28157]	5127.75	-0.517646	0.171781	0.00258335	0.0106118
ENSG00000248508	SRP14-AS1	SRP14 antisense RNA1 (head to head) [Source:HGNC Symbol;Acc:HGNC:48619]	223.064	-0.320032	0.10628	0.00260206	0.0106805
ENSG00000147121	KRBOX4	KRAB box domain containing 4 [Source:HGNC Symbol;Acc:HGNC:26007]	266.861	-0.19756	0.0656308	0.00261096	0.0107116
ENSG00000189043	NDUFA4	NDUFA4 mitochondrial complex associated [Source:HGNC Symbol;Acc:HGNC:7687]	6847.17	-0.359451	0.119464	0.00262216	0.0107493
ENSG00000221988	PPT2	palmitoyl-protein thioesterase 2 [Source:HGNC Symbol;Acc:HGNC:9326]	372.908	-0.261741	0.0869933	0.00262325	0.0107511
ENSG00000124145	SDC4	syndecan 4 [Source:HGNC Symbol;Acc:HGNC:10661]	9475.97	-0.203114	0.0675097	0.00262402	0.0107515
ENSG00000134717	BTF3L4	basic transcription factor 3 like 4 [Source:HGNC Symbol;Acc:HGNC:30547]	871.311	-0.218388	0.0726234	0.00263727	0.0107948
ENSG00000271614	ATP2B1-AS1	ATP2B1 antisense RNA 1 [Source:HGNC Symbol;Acc:HGNC:27883]	51.5339	-0.321109	0.106781	0.00263697	0.0107948
ENSG00000146425	DYNLT1	dynein light chain Tctex-type 1 [Source:HGNC Symbol;Acc:HGNC:11697]	2021.82	-0.311385	0.103584	0.00264614	0.0108202
ENSG00000149925	ALDOA	aldolase, fructose-bisphosphate A [Source:HGNC Symbol;Acc:HGNC:414]	16687.4	-0.351189	0.116865	0.00265509	0.0108513
ENSG00000170631	ZNF16	zinc finger protein 16 [Source:HGNC Symbol;Acc:HGNC:12947]	337.628	-0.165815	0.0551853	0.00265855	0.0108627
ENSG00000198088	NUP62CL	nucleoporin 62 C-terminal like [Source:HGNC Symbol;Acc:HGNC:25960]	111.296	-0.294754	0.0981218	0.00266488	0.0108803
ENSG00000121864	ZNF639	zinc finger protein 639 [Source:HGNC Symbol;Acc:HGNC:30950]	543.446	-0.22708	0.075606	0.00266922	0.0108953
ENSG00000176946	THAP4	THAP domain containing 4 [Source:HGNC Symbol;Acc:HGNC:23187]	1926.21	-0.347035	0.115565	0.00267395	0.0109088
ENSG00000174886	NDUFA11	NADH:ubiquinone oxidoreductase subunit A11 [Source:HGNC Symbol;Acc:HGNC:20371]	547.532	-0.632832	0.210743	0.00267456	0.0109088
ENSG00000145354	CISD2	CDGSH iron sulfur domain 2 [Source:HGNC Symbol;Acc:HGNC:24212]	996.994	-0.250684	0.0834902	0.00267725	0.0109115
ENSG00000135045	C9orf40	chromosome 9 open reading frame 40 [Source:HGNC Symbol;Acc:HGNC:23433]	91.3472	-0.344903	0.114883	0.00268032	0.0109164
ENSG00000245248	USP2-AS1	USP2 antisense RNA 1 (head to head) [Source:HGNC Symbol;Acc:HGNC:48673]	42.6832	-0.367153	0.122425	0.00270875	0.0110121
ENSG00000007516	BAIAP3	BAI1 associated protein 3 [Source:HGNC Symbol;Acc:HGNC:948]	430.854	-0.458769	0.153029	0.00271834	0.01104
ENSG00000170180	GYPA	glycophorin A (MNS blood group) [Source:HGNC Symbol;Acc:HGNC:4702]	62.4195	-0.65858	0.219711	0.00272221	0.011053
ENSG00000102317	RBM3	RNA binding motif protein 3 [Source:HGNC Symbol;Acc:HGNC:9900]	2527.13	-0.200999	0.067061	0.0027242	0.0110583
ENSG00000143217	NECTIN4	nectin cell adhesion molecule 4 [Source:HGNC Symbol;Acc:HGNC:19688]	90.0267	-0.416617	0.139048	0.0027336	0.0110908
ENSG00000205309	NT5M	5',3'-nucleotidase, mitochondrial [Source:HGNC Symbol;Acc:HGNC:15769]	104.633	-0.46744	0.156072	0.00274412	0.0111252
ENSG00000185651	UBE2L3	ubiquitin conjugating enzyme E2 L3 [Source:HGNC Symbol;Acc:HGNC:12488]	2737.41	-0.190068	0.0634704	0.00274818	0.0111388
ENSG00000163687	DNASE1L3	deoxyribonuclease 1 like 3 [Source:HGNC Symbol;Acc:HGNC:2959]	786.407	-0.396167	0.132303	0.0027499	0.011143
ENSG00000133872	SARAF	store-operated calcium entry associated regulatory factor [Source:HGNC Symbol;Acc:HGNC:28789]	8475.7	-0.220828	0.0737553	0.0027529	0.0111506
ENSG00000198270	TMEM116	transmembrane protein 116 [Source:HGNC Symbol;Acc:HGNC:25084]	814.381	-0.276784	0.0924454	0.00275316	0.0111506
ENSG00000159228	CBR1	carbonyl reductase 1 [Source:HGNC Symbol;Acc:HGNC:1548]	3749.38	-0.241255	0.0805908	0.00275728	0.0111645
ENSG00000215915	ATAD3C	ATPase family AAA domain containing 3C [Source:HGNC Symbol;Acc:HGNC:32151]	340.342	-0.372436	0.124437	0.00276275	0.011181
[truncated: 1,038 more rows]

## Sheet: LC2_1_P_0.05_Downregulted
ensembl_gene_id	external_gene_name	description	baseMean	log2FoldChange	lfcSE	pvalue	FDR
ENSG00000120129	DUSP1	dual specificity phosphatase 1 [Source:HGNC Symbol;Acc:HGNC:3064]	2003.14	-3.87435	0.156041	4.35135e-136	7.03352e-132
ENSG00000170345	FOS	Fos proto-oncogene, AP-1 transcription factor subunit [Source:HGNC Symbol;Acc:HGNC:3796]	2721.41	-5.92463	0.279609	1.20707e-99	9.75553e-96
ENSG00000123358	NR4A1	nuclear receptor subfamily 4 group A member 1 [Source:HGNC Symbol;Acc:HGNC:7980]	1913.76	-4.79111	0.228088	5.83022e-98	3.14132e-94
ENSG00000153234	NR4A2	nuclear receptor subfamily 4 group A member 2 [Source:HGNC Symbol;Acc:HGNC:7981]	241.86	-4.66715	0.23371	1.00695e-88	4.06908e-85
ENSG00000120738	EGR1	early growth response 1 [Source:HGNC Symbol;Acc:HGNC:3238]	2066.78	-4.33695	0.247931	1.63244e-68	5.27735e-65
ENSG00000142178	SIK1	salt inducible kinase 1 [Source:HGNC Symbol;Acc:HGNC:11142]	635.034	-2.33169	0.151356	1.50651e-53	4.05855e-50
ENSG00000119508	NR4A3	nuclear receptor subfamily 4 group A member 3 [Source:HGNC Symbol;Acc:HGNC:7982]	154.943	-4.44504	0.289268	2.7466e-53	6.34229e-50
ENSG00000128016	ZFP36	ZFP36 ring finger protein [Source:HGNC Symbol;Acc:HGNC:12862]	1652.24	-2.62996	0.179538	1.37677e-48	2.78176e-45
ENSG00000159388	BTG2	BTG anti-proliferation factor 2 [Source:HGNC Symbol;Acc:HGNC:1131]	2717.31	-2.2713	0.158906	2.40559e-46	4.32045e-43
ENSG00000162772	ATF3	activating transcription factor 3 [Source:HGNC Symbol;Acc:HGNC:785]	544.968	-3.40542	0.240446	1.5528e-45	2.50995e-42
ENSG00000177606	JUN	Jun proto-oncogene, AP-1 transcription factor subunit [Source:HGNC Symbol;Acc:HGNC:6204]	1779.72	-2.31004	0.164217	6.05662e-45	8.89993e-42
ENSG00000142871	CCN1	cellular communication network factor 1 [Source:HGNC Symbol;Acc:HGNC:2654]	1793.83	-2.29252	0.17798	5.77434e-38	7.77804e-35
ENSG00000160888	IER2	immediate early response 2 [Source:HGNC Symbol;Acc:HGNC:28871]	1428.91	-1.77687	0.143561	3.47677e-35	4.32296e-32
ENSG00000139318	DUSP6	dual specificity phosphatase 6 [Source:HGNC Symbol;Acc:HGNC:3072]	1488.37	-1.27035	0.106328	6.69671e-33	7.73183e-30
ENSG00000116741	RGS2	regulator of G protein signaling 2 [Source:HGNC Symbol;Acc:HGNC:9998]	402.135	-2.17078	0.186769	3.15642e-31	3.40136e-28
ENSG00000114737	CISH	cytokine inducible SH2 containing protein [Source:HGNC Symbol;Acc:HGNC:1984]	1498.02	-1.53499	0.135191	7.06268e-30	7.13507e-27
ENSG00000171223	JUNB	JunB proto-oncogene, AP-1 transcription factor subunit [Source:HGNC Symbol;Acc:HGNC:6205]	1430.6	-2.97358	0.274938	2.90811e-27	2.47404e-24
ENSG00000144655	CSRNP1	cysteine and serine rich nuclear protein 1 [Source:HGNC Symbol;Acc:HGNC:14300]	596.98	-1.41521	0.142473	2.98524e-23	2.41267e-20
ENSG00000130844	ZNF331	zinc finger protein 331 [Source:HGNC Symbol;Acc:HGNC:15489]	588.495	-1.03773	0.105514	7.95412e-23	6.1224e-20
ENSG00000090104	RGS1	regulator of G protein signaling 1 [Source:HGNC Symbol;Acc:HGNC:9991]	108.118	-3.13267	0.321478	1.94556e-22	1.42946e-19
ENSG00000178878	APOLD1	apolipoprotein L domain containing 1 [Source:HGNC Symbol;Acc:HGNC:25268]	187.613	-1.77235	0.186406	1.94298e-21	1.36549e-18
ENSG00000131910	NR0B2	nuclear receptor subfamily 0 group B member 2 [Source:HGNC Symbol;Acc:HGNC:7961]	131.074	-1.63145	0.172364	2.93056e-21	1.97373e-18
ENSG00000179388	EGR3	early growth response 3 [Source:HGNC Symbol;Acc:HGNC:3240]	71.074	-2.67625	0.288071	1.53932e-20	9.95262e-18
ENSG00000171174	RBKS	ribokinase [Source:HGNC Symbol;Acc:HGNC:30325]	851.252	-1.0132	0.110463	4.62814e-20	2.87728e-17
ENSG00000119986	AVPI1	arginine vasopressin induced 1 [Source:HGNC Symbol;Acc:HGNC:30898]	236.3	-1.12784	0.12329	5.80496e-20	3.47523e-17
ENSG00000159200	RCAN1	regulator of calcineurin 1 [Source:HGNC Symbol;Acc:HGNC:3040]	2783.35	-1.06228	0.117731	1.83142e-19	1.02079e-16
ENSG00000204323	SMIM5	small integral membrane protein 5 [Source:HGNC Symbol;Acc:HGNC:40030]	672.383	-1.47876	0.164015	1.95076e-19	1.05107e-16
ENSG00000122877	EGR2	early growth response 2 [Source:HGNC Symbol;Acc:HGNC:3239]	101.951	-2.82368	0.314123	2.49254e-19	1.29966e-16
ENSG00000148339	SLC25A25	solute carrier family 25 member 25 [Source:HGNC Symbol;Acc:HGNC:20663]	810.011	-1.03474	0.116271	5.61647e-19	2.83702e-16
ENSG00000114315	HES1	hes family bHLH transcription factor 1 [Source:HGNC Symbol;Acc:HGNC:5192]	819.618	-1.05105	0.120169	2.20198e-18	1.04685e-15
ENSG00000113070	HBEGF	heparin binding EGF like growth factor [Source:HGNC Symbol;Acc:HGNC:3059]	339.04	-1.82271	0.209658	3.50699e-18	1.57464e-15
ENSG00000130513	GDF15	growth differentiation factor 15 [Source:HGNC Symbol;Acc:HGNC:30142]	871.793	-2.02338	0.23562	8.89101e-18	3.78195e-15
ENSG00000138166	DUSP5	dual specificity phosphatase 5 [Source:HGNC Symbol;Acc:HGNC:3071]	303.544	-1.52711	0.181489	3.95218e-17	1.59708e-14
ENSG00000108551	RASD1	ras related dexamethasone induced 1 [Source:HGNC Symbol;Acc:HGNC:15828]	806.531	-2.53816	0.312107	4.21022e-16	1.44796e-13
ENSG00000136826	KLF4	Kruppel like factor 4 [Source:HGNC Symbol;Acc:HGNC:6348]	278.217	-1.35096	0.166235	4.40767e-16	1.48428e-13
ENSG00000158050	DUSP2	dual specificity phosphatase 2 [Source:HGNC Symbol;Acc:HGNC:3068]	52.8428	-2.36797	0.294908	9.78488e-16	3.22781e-13
ENSG00000137331	IER3	immediate early response 3 [Source:HGNC Symbol;Acc:HGNC:5392]	894.682	-1.42898	0.182472	4.83164e-15	1.39462e-12
ENSG00000185022	MAFF	MAF bZIP transcription factor F [Source:HGNC Symbol;Acc:HGNC:6780]	215.026	-2.1967	0.286367	1.7073e-14	4.52407e-12
ENSG00000234851	RPL23AP42	ribosomal protein L23a pseudogene 42 [Source:HGNC Symbol;Acc:HGNC:35942]	463.811	-1.2193	0.159304	1.94946e-14	5.08243e-12
ENSG00000244716	BX679664.3	ribosomal protein L17 (RPL17) pseudogene	31.5304	-1.57884	0.207072	2.44862e-14	6.28245e-12
ENSG00000259120	SMIM6	small integral membrane protein 6 [Source:HGNC Symbol;Acc:HGNC:40032]	289.971	-1.21127	0.159474	3.06883e-14	7.75072e-12
ENSG00000130522	JUND	JunD proto-oncogene, AP-1 transcription factor subunit [Source:HGNC Symbol;Acc:HGNC:6206]	1843.34	-1.21028	0.159704	3.50292e-14	8.55743e-12
ENSG00000226674	TEX41	testis expressed 41 [Source:HGNC Symbol;Acc:HGNC:48667]	131.513	-1.20388	0.16255	1.29965e-13	2.83886e-11
ENSG00000213178	RPL22P1	ribosomal protein L22 pseudogene 1 [Source:HGNC Symbol;Acc:HGNC:17998]	166.561	-1.29599	0.180265	6.51101e-13	1.2097e-10
ENSG00000099860	GADD45B	growth arrest and DNA damage inducible beta [Source:HGNC Symbol;Acc:HGNC:4096]	1177.83	-1.32475	0.185011	8.04578e-13	1.47786e-10
ENSG00000197279	ZNF165	zinc finger protein 165 [Source:HGNC Symbol;Acc:HGNC:12953]	101.729	-1.02155	0.143242	9.92121e-13	1.76227e-10
ENSG00000143333	RGS16	regulator of G protein signaling 16 [Source:HGNC Symbol;Acc:HGNC:9997]	160.834	-1.24564	0.175501	1.26903e-12	2.18219e-10
ENSG00000198618	PPIAP22	peptidylprolyl isomerase A pseudogene 22 [Source:HGNC Symbol;Acc:HGNC:17236]	31.2669	-1.46988	0.209655	2.36716e-12	3.78839e-10
ENSG00000213860	RPL21P75	ribosomal protein L21 pseudogene 75 [Source:HGNC Symbol;Acc:HGNC:36460]	95.1463	-1.18684	0.174842	1.13664e-11	1.6089e-09
ENSG00000172974	AC007318.1	voltage-dependent anion channel 2 (VDAC2) pseudogene	86.6514	-1.33168	0.196928	1.35851e-11	1.81479e-09
ENSG00000173838	MARCHF10	membrane associated ring-CH-type finger 10 [Source:HGNC Symbol;Acc:HGNC:26655]	55.6501	-1.27798	0.190074	1.773e-11	2.2927e-09
ENSG00000242048	AC093583.1	uncharacterized LOC644090 [Source:NCBI gene;Acc:644090]	205.933	-1.51227	0.22647	2.42926e-11	2.99745e-09
ENSG00000212802	RPL15P3	ribosomal protein L15 pseudogene 3 [Source:HGNC Symbol;Acc:HGNC:21538]	264.148	-1.1684	0.176918	3.99661e-11	4.68124e-09
ENSG00000184545	DUSP8	dual specificity phosphatase 8 [Source:HGNC Symbol;Acc:HGNC:3074]	179.544	-1.22587	0.186402	4.81641e-11	5.52145e-09
ENSG00000244313	AC024293.1	ribosomal protein S10 (RPS10) pseudogene	131.62	-1.5165	0.231938	6.21764e-11	6.97931e-09
ENSG00000184557	SOCS3	suppressor of cytokine signaling 3 [Source:HGNC Symbol;Acc:HGNC:19391]	630.752	-2.07553	0.320032	8.85138e-11	9.47508e-09
ENSG00000178429	RPS3AP5	RPS3A pseudogene 5 [Source:HGNC Symbol;Acc:HGNC:23744]	32.0467	-1.31884	0.204774	1.19111e-10	1.20332e-08
ENSG00000004799	PDK4	pyruvate dehydrogenase kinase 4 [Source:HGNC Symbol;Acc:HGNC:8812]	1962.24	-1.1985	0.186604	1.33882e-10	1.32765e-08
ENSG00000235174	RPL39P3	ribosomal protein L39 pseudogene 3 [Source:HGNC Symbol;Acc:HGNC:21383]	619.316	-1.20392	0.187508	1.35686e-10	1.32923e-08
ENSG00000224837	GCSHP5	glycine cleavage system protein H pseudogene 5 [Source:HGNC Symbol;Acc:HGNC:44195]	86.2887	-1.46218	0.22908	1.73837e-10	1.63366e-08
ENSG00000240409	MTATP8P1	MT-ATP8 pseudogene 1 [Source:HGNC Symbol;Acc:HGNC:44571]	131.203	-1.65823	0.261899	2.42682e-10	2.17928e-08
ENSG00000114854	TNNC1	troponin C1, slow skeletal and cardiac type [Source:HGNC Symbol;Acc:HGNC:11943]	186.626	-1.10973	0.177092	3.69453e-10	3.14307e-08
ENSG00000116285	ERRFI1	ERBB receptor feedback inhibitor 1 [Source:HGNC Symbol;Acc:HGNC:18185]	2031.78	-1.51914	0.242903	3.99853e-10	3.33155e-08
ENSG00000187193	MT1X	metallothionein 1X [Source:HGNC Symbol;Acc:HGNC:7405]	1920.01	-1.33933	0.214369	4.16321e-10	3.43598e-08
ENSG00000179094	PER1	period circadian regulator 1 [Source:HGNC Symbol;Acc:HGNC:8845]	1336.68	-1.24435	0.200141	5.05486e-10	4.02496e-08
ENSG00000173253	DMRT2	doublesex and mab-3 related transcription factor 2 [Source:HGNC Symbol;Acc:HGNC:2935]	901.51	-1.08384	0.174637	5.42515e-10	4.27766e-08
ENSG00000214389	RPS3AP26	RPS3A pseudogene 26 [Source:HGNC Symbol;Acc:HGNC:36513]	71.3051	-1.5629	0.252322	5.86214e-10	4.57756e-08
ENSG00000181577	C6orf223	chromosome 6 open reading frame 223 [Source:HGNC Symbol;Acc:HGNC:28692]	63.526	-1.13611	0.183717	6.24945e-10	4.85654e-08
ENSG00000151418	ATP6V1G3	ATPase H+ transporting V1 subunit G3 [Source:HGNC Symbol;Acc:HGNC:18265]	461.387	-1.42745	0.231266	6.72877e-10	5.114e-08
ENSG00000127528	KLF2	Kruppel like factor 2 [Source:HGNC Symbol;Acc:HGNC:6347]	550.293	-1.20015	0.19535	8.06671e-10	6.00877e-08
ENSG00000213442	RPL18AP3	ribosomal protein L18a pseudogene 3 [Source:HGNC Symbol;Acc:HGNC:31387]	152.169	-1.33199	0.21934	1.2575e-09	8.83752e-08
ENSG00000125538	IL1B	interleukin 1 beta [Source:HGNC Symbol;Acc:HGNC:5992]	47.0662	-1.67625	0.278974	1.87114e-09	1.21956e-07
ENSG00000130164	LDLR	low density lipoprotein receptor [Source:HGNC Symbol;Acc:HGNC:6547]	343.109	-1.32282	0.220733	2.0616e-09	1.32237e-07
ENSG00000166426	CRABP1	cellular retinoic acid binding protein 1 [Source:HGNC Symbol;Acc:HGNC:2338]	185.78	-1.51753	0.25546	2.84358e-09	1.74766e-07
ENSG00000145088	EAF2	ELL associated factor 2 [Source:HGNC Symbol;Acc:HGNC:23115]	543.06	-1.10572	0.186336	2.95566e-09	1.80284e-07
ENSG00000187479	C11orf96	chromosome 11 open reading frame 96 [Source:HGNC Symbol;Acc:HGNC:38675]	476.942	-1.46369	0.247483	3.33266e-09	2.01004e-07
ENSG00000234797	RPS3AP6	RPS3A pseudogene 6 [Source:HGNC Symbol;Acc:HGNC:18630]	152.071	-1.22666	0.20779	3.56111e-09	2.13076e-07
ENSG00000229119	AC026403.1	60S acidic ribosomal protein (RPLP0) pseudogene	176.259	-1.14438	0.194797	4.23615e-09	2.49902e-07
ENSG00000259001	AL355075.4	ribonuclease P RNA component H1	54.25	-2.26758	0.386857	4.58555e-09	2.63775e-07
ENSG00000073756	PTGS2	prostaglandin-endoperoxide synthase 2 [Source:HGNC Symbol;Acc:HGNC:9605]	96.4785	-1.07917	0.186365	7.01372e-09	3.70489e-07
ENSG00000104140	RHOV	ras homolog family member V [Source:HGNC Symbol;Acc:HGNC:18313]	44.1746	-1.10201	0.191978	9.45255e-09	4.73295e-07
ENSG00000185274	GALNT17	polypeptide N-acetylgalactosaminyltransferase 17 [Source:HGNC Symbol;Acc:HGNC:16347]	196.199	-1.04171	0.181771	9.99146e-09	4.96929e-07
ENSG00000221869	CEBPD	CCAAT enhancer binding protein delta [Source:HGNC Symbol;Acc:HGNC:1835]	805.133	-1.28406	0.224207	1.02152e-08	5.065e-07
ENSG00000131746	TNS4	tensin 4 [Source:HGNC Symbol;Acc:HGNC:24352]	76.3334	-1.07367	0.1876	1.04524e-08	5.15101e-07
ENSG00000099625	CBARP	CACN subunit beta associated regulatory protein [Source:HGNC Symbol;Acc:HGNC:28617]	46.8235	-1.58279	0.277546	1.17869e-08	5.70428e-07
ENSG00000224861	YBX1P1	Y-box binding protein 1 pseudogene 1 [Source:HGNC Symbol;Acc:HGNC:8015]	34.1515	-1.19076	0.209029	1.22217e-08	5.89708e-07
ENSG00000183888	SRARP	steroid receptor associated and regulated protein [Source:HGNC Symbol;Acc:HGNC:28339]	88.9397	-1.16802	0.207401	1.78445e-08	8.10219e-07
ENSG00000140519	RHCG	Rh family C glycoprotein [Source:HGNC Symbol;Acc:HGNC:18140]	3964.55	-1.16433	0.206987	1.85354e-08	8.36888e-07
ENSG00000267519	AC020916.1	novel transcript	127.601	-1.34206	0.241134	2.61264e-08	1.14757e-06
ENSG00000164825	DEFB1	defensin beta 1 [Source:HGNC Symbol;Acc:HGNC:2766]	12226.5	-1.14074	0.205356	2.77749e-08	1.19086e-06
ENSG00000220842	RPL21P16	ribosomal protein L21 pseudogene 16 [Source:HGNC Symbol;Acc:HGNC:31396]	43.9179	-1.32144	0.237906	2.78496e-08	1.1909e-06
ENSG00000169715	MT1E	metallothionein 1E [Source:HGNC Symbol;Acc:HGNC:7397]	3957.25	-1.26777	0.232059	4.67846e-08	1.88116e-06
ENSG00000213553	RPLP0P6	ribosomal protein lateral stalk subunit P0 pseudogene 6 [Source:HGNC Symbol;Acc:HGNC:36404]	34.8636	-1.1199	0.207015	6.31144e-08	2.38918e-06
ENSG00000167748	KLK1	kallikrein 1 [Source:HGNC Symbol;Acc:HGNC:6357]	1681.02	-1.95409	0.362132	6.81162e-08	2.55459e-06
ENSG00000235200	LINC01702	long intergenic non-protein coding RNA 1702 [Source:HGNC Symbol;Acc:HGNC:52490]	35.5938	-1.26885	0.235941	7.53826e-08	2.78871e-06
ENSG00000136371	MTHFS	methenyltetrahydrofolate synthetase [Source:HGNC Symbol;Acc:HGNC:7437]	178.711	-1.04214	0.195837	1.0295e-07	3.55573e-06
ENSG00000202198	AL162581.1		243.633	-2.11081	0.398342	1.16436e-07	3.88859e-06
ENSG00000227591	HSD11B1-AS1	HSD11B1 antisense RNA 1 [Source:HGNC Symbol;Acc:HGNC:54053]	48.0662	-1.03476	0.196541	1.40278e-07	4.55313e-06
ENSG00000272512	AL645608.7	novel transcript	35.9703	-1.57737	0.29992	1.44595e-07	4.66513e-06
ENSG00000130226	DPP6	dipeptidyl peptidase like 6 [Source:HGNC Symbol;Acc:HGNC:3010]	121.057	-1.21281	0.234578	2.33846e-07	6.94996e-06
ENSG00000142449	FBN3	fibrillin 3 [Source:HGNC Symbol;Acc:HGNC:18794]	99.2795	-1.04221	0.203201	2.91345e-07	8.44565e-06
ENSG00000100362	PVALB	parvalbumin [Source:HGNC Symbol;Acc:HGNC:9704]	537.429	-1.23729	0.242624	3.40344e-07	9.58418e-06
ENSG00000163631	ALB	albumin [Source:HGNC Symbol;Acc:HGNC:399]	6805.37	-1.62673	0.323319	4.87019e-07	1.28003e-05
ENSG00000089199	CHGB	chromogranin B [Source:HGNC Symbol;Acc:HGNC:1930]	281.509	-1.15818	0.230624	5.115e-07	1.33353e-05
ENSG00000185883	ATP6V0C	ATPase H+ transporting V0 subunit c [Source:HGNC Symbol;Acc:HGNC:855]	75.567	-1.4886	0.29915	6.48807e-07	1.61841e-05
ENSG00000125144	MT1G	metallothionein 1G [Source:HGNC Symbol;Acc:HGNC:7399]	20053.7	-1.15838	0.233297	6.86177e-07	1.68818e-05
ENSG00000146755	TRIM50	tripartite motif containing 50 [Source:HGNC Symbol;Acc:HGNC:19017]	186.74	-1.3293	0.271796	1.00417e-06	2.25124e-05
ENSG00000198417	MT1F	metallothionein 1F [Source:HGNC Symbol;Acc:HGNC:7398]	4944.49	-1.03394	0.211638	1.03203e-06	2.29144e-05
ENSG00000185904	LINC00839	long intergenic non-protein coding RNA 839 [Source:HGNC Symbol;Acc:HGNC:28269]	151.867	-1.04194	0.216223	1.44421e-06	2.99668e-05
ENSG00000263146	LINC01896	long intergenic non-protein coding RNA 1896 [Source:HGNC Symbol;Acc:HGNC:52715]	129.374	-1.23013	0.259504	2.13402e-06	4.03915e-05
ENSG00000159173	TNNI1	troponin I1, slow skeletal type [Source:HGNC Symbol;Acc:HGNC:11945]	97.2557	-1.21031	0.257826	2.67512e-06	4.83677e-05
ENSG00000196656	AC004057.1	ribosomal protein S26 (RPS26) pseudogene	65.9479	-1.11757	0.241299	3.63084e-06	6.09438e-05
ENSG00000152931	PART1	prostate androgen-regulated transcript 1 [Source:HGNC Symbol;Acc:HGNC:17263]	77.6332	-1.00849	0.218091	3.76101e-06	6.24158e-05
ENSG00000138115	CYP2C8	cytochrome P450 family 2 subfamily C member 8 [Source:HGNC Symbol;Acc:HGNC:2622]	87.1724	-1.30578	0.282821	3.89373e-06	6.39616e-05
ENSG00000155816	FMN2	formin 2 [Source:HGNC Symbol;Acc:HGNC:14074]	41.4136	-1.15352	0.250341	4.06992e-06	6.61168e-05
ENSG00000236882	LINC01554	long intergenic non-protein coding RNA 1554 [Source:HGNC Symbol;Acc:HGNC:24687]	122.912	-1.42748	0.312401	4.89193e-06	7.65481e-05
ENSG00000205358	MT1H	metallothionein 1H [Source:HGNC Symbol;Acc:HGNC:7400]	4514.4	-1.11038	0.246496	6.64775e-06	9.7597e-05
ENSG00000127533	F2RL3	F2R like thrombin or trypsin receptor 3 [Source:HGNC Symbol;Acc:HGNC:3540]	35.7566	-1.19256	0.26535	6.98039e-06	0.000101376
ENSG00000165181	SHOC1	shortage in chiasmata 1 [Source:HGNC Symbol;Acc:HGNC:26535]	138.843	-1.0811	0.240995	7.25806e-06	0.000104563
ENSG00000260440	LINC01544	long intergenic non-protein coding RNA 1544 [Source:HGNC Symbol;Acc:HGNC:51312]	46.4014	-1.69477	0.378226	7.43537e-06	0.000106642
ENSG00000125148	MT2A	metallothionein 2A [Source:HGNC Symbol;Acc:HGNC:7406]	4919.72	-1.1275	0.25567	1.03373e-05	0.000139243
ENSG00000270069	MIR222HG	miR222/221 cluster host gene [Source:HGNC Symbol;Acc:HGNC:49555]	74.3637	-1.32784	0.302283	1.11951e-05	0.000147443
ENSG00000166869	CHP2	calcineurin like EF-hand protein 2 [Source:HGNC Symbol;Acc:HGNC:24927]	179.764	-1.15216	0.262909	1.17415e-05	0.000152687
ENSG00000108700	CCL8	C-C motif chemokine ligand 8 [Source:HGNC Symbol;Acc:HGNC:10635]	44.2485	-1.14168	0.264205	1.55199e-05	0.000190048
ENSG00000144227	NXPH2	neurexophilin 2 [Source:HGNC Symbol;Acc:HGNC:8076]	59.398	-1.00442	0.234565	1.85166e-05	0.000216205
ENSG00000257894	AC027288.3	novel transcript	221.729	-1.01142	0.23808	2.15479e-05	0.00024425
ENSG00000110848	CD69	CD69 molecule [Source:HGNC Symbol;Acc:HGNC:1694]	44.701	-1.00523	0.243726	3.7164e-05	0.000378286
ENSG00000070915	SLC12A3	solute carrier family 12 member 3 [Source:HGNC Symbol;Acc:HGNC:10912]	14335.3	-1.03101	0.251997	4.28848e-05	0.000423399
ENSG00000259754	AC092078.2	novel transcript	33.5735	-1.22784	0.301031	4.52717e-05	0.000442158
ENSG00000248115	AC023154.1	novel transcript	80.1017	-1.12288	0.282984	7.24786e-05	0.000638792
ENSG00000179914	ITLN1	intelectin 1 [Source:HGNC Symbol;Acc:HGNC:18259]	119.732	-1.47257	0.382641	0.000118869	0.0009479
ENSG00000223716	AL135785.1	novel transcript	33.8806	-1.11961	0.292429	0.000128835	0.00100201
ENSG00000181418	DDN	dendrin [Source:HGNC Symbol;Acc:HGNC:24458]	298.353	-1.15741	0.302323	0.000128987	0.00100238
ENSG00000215277	RNF212B	ring finger protein 212B [Source:HGNC Symbol;Acc:HGNC:20438]	424.737	-1.03034	0.27678	0.0001972	0.00139804
ENSG00000231683	AL033397.1	novel transcript	67.2971	-1.46724	0.406312	0.000304882	0.00198617
ENSG00000215030	RPL13P12	ribosomal protein L13 pseudogene 12 [Source:HGNC Symbol;Acc:HGNC:35701]	147.566	-1.16355	0.32322	0.000318362	0.00205923
ENSG00000106366	SERPINE1	serpin family E member 1 [Source:HGNC Symbol;Acc:HGNC:8583]	371.68	-1.35716	0.382687	0.000390556	0.00241413
ENSG00000240045	STRIT1	small transmembrane regulator of ion transport 1 [Source:HGNC Symbol;Acc:HGNC:52297]	66.8579	-1.26529	0.363107	0.000492817	0.00290197
ENSG00000121454	LHX4	LIM homeobox 4 [Source:HGNC Symbol;Acc:HGNC:21734]	98.9028	-1.02211	0.295578	0.000544151	0.00314692
ENSG00000164266	SPINK1	serine peptidase inhibitor Kazal type 1 [Source:HGNC Symbol;Acc:HGNC:11244]	458.041	-1.23655	0.368054	0.000780283	0.00413578
ENSG00000236136	ADORA2BP1	adenosine A2b receptor pseudogene 1 [Source:HGNC Symbol;Acc:HGNC:265]	32.855	-1.00254	0.301617	0.000887689	0.00459891
ENSG00000229255	AC138089.1	novel transcript	47.771	-1.03302	0.321047	0.00129247	0.00617724
ENSG00000251076	AC104126.1	novel transcript	59.0722	-1.00852	0.313956	0.00131682	0.00624901
ENSG00000137860	SLC28A2	solute carrier family 28 member 2 [Source:HGNC Symbol;Acc:HGNC:11002]	62.8052	-1.00179	0.35262	0.00449738	0.0163287
ENSG00000236824	BCYRN1	brain cytoplasmic RNA 1 [Source:HGNC Symbol;Acc:HGNC:1022]	56.66	-1.10475	0.407184	0.00666497	0.022268
ENSG00000206172	HBA1	hemoglobin subunit alpha 1 [Source:HGNC Symbol;Acc:HGNC:4823]	54.678	-1.01716	0.411617	0.0134683	0.0389728
ENSG00000188536	HBA2	hemoglobin subunit alpha 2 [Source:HGNC Symbol;Acc:HGNC:4824]	190.793	-1.00285	0.406815	0.0136964	0.0394563

## Sheet: P0.05_Upregulated
ensembl_gene_id	external_gene_name	description	baseMean	log2FoldChange	lfcSE	pvalue	FDR
ENSG00000160179	ABCG1	ATP binding cassette subfamily G member 1 [Source:HGNC Symbol;Acc:HGNC:73]	781.19	1.12799	0.123602	7.10778e-20	4.10322e-17
ENSG00000207864	MIR27B	microRNA 27b [Source:HGNC Symbol;Acc:HGNC:31614]	18.966	1.85577	0.212283	2.29075e-18	1.05793e-15
ENSG00000269929	MIRLET7A1HG	miRlet-7a-1/let-7f-1/let-7d cluster host gene [Source:HGNC Symbol;Acc:HGNC:53970]	37.1314	1.67506	0.193928	5.74361e-18	2.50918e-15
ENSG00000214357	NEURL1B	neuralized E3 ubiquitin protein ligase 1B [Source:HGNC Symbol;Acc:HGNC:35422]	910.77	0.929993	0.109685	2.27578e-17	9.43224e-15
ENSG00000140937	CDH11	cadherin 11 [Source:HGNC Symbol;Acc:HGNC:1750]	772.25	1.33722	0.159209	4.49731e-17	1.77304e-14
ENSG00000158270	COLEC12	collectin subfamily member 12 [Source:HGNC Symbol;Acc:HGNC:16016]	223.475	1.26492	0.151649	7.358e-17	2.83178e-14
ENSG00000019549	SNAI2	snail family transcriptional repressor 2 [Source:HGNC Symbol;Acc:HGNC:11094]	324.034	0.939387	0.113821	1.54166e-16	5.79521e-14
ENSG00000139651	ZNF740	zinc finger protein 740 [Source:HGNC Symbol;Acc:HGNC:27465]	1100.1	0.381762	0.0463105	1.67193e-16	6.14205e-14
ENSG00000121060	TRIM25	tripartite motif containing 25 [Source:HGNC Symbol;Acc:HGNC:12932]	1278.42	0.568189	0.0690995	1.98874e-16	7.14354e-14
ENSG00000119938	PPP1R3C	protein phosphatase 1 regulatory subunit 3C [Source:HGNC Symbol;Acc:HGNC:9293]	558.348	0.846068	0.10298	2.10699e-16	7.40378e-14
ENSG00000050165	DKK3	dickkopf WNT signaling pathway inhibitor 3 [Source:HGNC Symbol;Acc:HGNC:2893]	1513.38	1.02149	0.12802	1.47372e-15	4.76423e-13
ENSG00000183160	TMEM119	transmembrane protein 119 [Source:HGNC Symbol;Acc:HGNC:27884]	306.011	1.47656	0.187165	3.04495e-15	9.46512e-13
ENSG00000196935	SRGAP1	SLIT-ROBO Rho GTPase activating protein 1 [Source:HGNC Symbol;Acc:HGNC:17382]	413.841	0.662864	0.0843544	3.90036e-15	1.16751e-12
ENSG00000134853	PDGFRA	platelet derived growth factor receptor alpha [Source:HGNC Symbol;Acc:HGNC:8803]	1472.49	1.23052	0.156937	4.4745e-15	1.31501e-12
ENSG00000151892	GFRA1	GDNF family receptor alpha 1 [Source:HGNC Symbol;Acc:HGNC:4243]	1438.35	1.19893	0.153759	6.31614e-15	1.79112e-12
ENSG00000134061	CD180	CD180 molecule [Source:HGNC Symbol;Acc:HGNC:6726]	79.6054	2.08195	0.268228	8.36799e-15	2.33207e-12
ENSG00000189184	PCDH18	protocadherin 18 [Source:HGNC Symbol;Acc:HGNC:14268]	491.914	1.28085	0.16533	9.39182e-15	2.57304e-12
ENSG00000100441	KHNYN	KH and NYN domain containing [Source:HGNC Symbol;Acc:HGNC:20166]	1432.17	0.402149	0.0520296	1.08184e-14	2.91449e-12
ENSG00000135414	GDF11	growth differentiation factor 11 [Source:HGNC Symbol;Acc:HGNC:4216]	170.283	0.727317	0.0959265	3.40205e-14	8.46012e-12
ENSG00000134824	FADS2	fatty acid desaturase 2 [Source:HGNC Symbol;Acc:HGNC:3575]	494.677	0.890193	0.117522	3.60001e-14	8.55743e-12
ENSG00000196664	TLR7	toll like receptor 7 [Source:HGNC Symbol;Acc:HGNC:15631]	112.528	1.5294	0.201894	3.58432e-14	8.55743e-12
ENSG00000230630	DNM3OS	DNM3 opposite strand/antisense RNA [Source:HGNC Symbol;Acc:HGNC:41228]	55.7217	1.46526	0.193836	4.05253e-14	9.4935e-12
ENSG00000168329	CX3CR1	C-X3-C motif chemokine receptor 1 [Source:HGNC Symbol;Acc:HGNC:2558]	292.985	1.20916	0.161192	6.31515e-14	1.43772e-11
ENSG00000181634	TNFSF15	TNF superfamily member 15 [Source:HGNC Symbol;Acc:HGNC:11931]	593.809	1.41286	0.188616	6.85266e-14	1.53842e-11
ENSG00000079931	MOXD1	monooxygenase DBH like 1 [Source:HGNC Symbol;Acc:HGNC:21063]	1291.34	1.7271	0.231586	8.80541e-14	1.94973e-11
ENSG00000008118	CAMK1G	calcium/calmodulin dependent protein kinase IG [Source:HGNC Symbol;Acc:HGNC:14585]	176.025	1.14636	0.155522	1.69285e-13	3.64843e-11
ENSG00000107518	ATRNL1	attractin like 1 [Source:HGNC Symbol;Acc:HGNC:29063]	281.465	1.13675	0.154475	1.85572e-13	3.94683e-11
ENSG00000165424	ZCCHC24	zinc finger CCHC-type containing 24 [Source:HGNC Symbol;Acc:HGNC:26911]	635.878	0.896266	0.122429	2.46733e-13	5.17948e-11
ENSG00000116774	OLFML3	olfactomedin like 3 [Source:HGNC Symbol;Acc:HGNC:24956]	1294.32	0.964349	0.132126	2.90546e-13	6.02102e-11
ENSG00000176788	BASP1	brain abundant membrane attached signal protein 1 [Source:HGNC Symbol;Acc:HGNC:957]	312.289	1.11492	0.152977	3.1431e-13	6.43102e-11
ENSG00000140749	IGSF6	immunoglobulin superfamily member 6 [Source:HGNC Symbol;Acc:HGNC:5953]	73.4684	1.61011	0.221473	3.59535e-13	7.2644e-11
ENSG00000243335	KCTD7	potassium channel tetramerization domain containing 7 [Source:HGNC Symbol;Acc:HGNC:21957]	491.188	0.496545	0.068436	3.99853e-13	7.88198e-11
ENSG00000182463	TSHZ2	teashirt zinc finger homeobox 2 [Source:HGNC Symbol;Acc:HGNC:13010]	133.561	1.18106	0.162765	3.98082e-13	7.88198e-11
ENSG00000011465	DCN	decorin [Source:HGNC Symbol;Acc:HGNC:2705]	12755.9	0.966717	0.133339	4.16502e-13	8.11126e-11
ENSG00000168079	SCARA5	scavenger receptor class A member 5 [Source:HGNC Symbol;Acc:HGNC:28701]	67.7599	2.56097	0.354131	4.76967e-13	9.1782e-11
ENSG00000183801	OLFML1	olfactomedin like 1 [Source:HGNC Symbol;Acc:HGNC:24473]	323.507	0.874729	0.121078	5.02903e-13	9.56344e-11
ENSG00000175155	YPEL2	yippee like 2 [Source:HGNC Symbol;Acc:HGNC:18326]	1305.05	0.610377	0.0847108	5.78638e-13	1.08757e-10
ENSG00000087245	MMP2	matrix metallopeptidase 2 [Source:HGNC Symbol;Acc:HGNC:7166]	1839	1.06509	0.149106	9.11813e-13	1.65602e-10
ENSG00000112936	C7	complement C7 [Source:HGNC Symbol;Acc:HGNC:1346]	31404.4	1.03216	0.144707	9.83629e-13	1.76227e-10
ENSG00000167528	ZNF641	zinc finger protein 641 [Source:HGNC Symbol;Acc:HGNC:31834]	617.6	0.350559	0.0493254	1.18536e-12	2.08263e-10
ENSG00000174151	CYB561D1	cytochrome b561 family member D1 [Source:HGNC Symbol;Acc:HGNC:26804]	524.12	0.388611	0.0547323	1.24563e-12	2.16498e-10
ENSG00000069431	ABCC9	ATP binding cassette subfamily C member 9 [Source:HGNC Symbol;Acc:HGNC:60]	501.372	1.3069	0.184631	1.45798e-12	2.48071e-10
ENSG00000114251	WNT5A	Wnt family member 5A [Source:HGNC Symbol;Acc:HGNC:12784]	153.785	1.20639	0.170567	1.5181e-12	2.55609e-10
ENSG00000165124	SVEP1	sushi, von Willebrand factor type A, EGF and pentraxin domain containing 1 [Source:HGNC Symbol;Acc:HGNC:15985]	1057.72	1.41902	0.200977	1.65762e-12	2.76225e-10
ENSG00000121361	KCNJ8	potassium inwardly rectifying channel subfamily J member 8 [Source:HGNC Symbol;Acc:HGNC:6269]	460.665	1.05689	0.149933	1.80124e-12	2.97094e-10
ENSG00000182326	C1S	complement C1s [Source:HGNC Symbol;Acc:HGNC:1247]	4332.68	1.51159	0.214759	1.94253e-12	3.17162e-10
ENSG00000121807	CCR2	C-C motif chemokine receptor 2 [Source:HGNC Symbol;Acc:HGNC:1603]	198.85	1.79959	0.256283	2.18873e-12	3.53787e-10
ENSG00000165731	RET	ret proto-oncogene [Source:HGNC Symbol;Acc:HGNC:9967]	80.7581	1.37542	0.197062	2.95907e-12	4.68925e-10
ENSG00000101265	RASSF2	Ras association domain family member 2 [Source:HGNC Symbol;Acc:HGNC:9883]	295.663	1.37433	0.197143	3.14125e-12	4.92962e-10
ENSG00000131381	RBSN	rabenosyn, RAB effector [Source:HGNC Symbol;Acc:HGNC:20759]	742.017	0.306904	0.0440794	3.34228e-12	5.19467e-10
ENSG00000145604	SKP2	S-phase kinase associated protein 2 [Source:HGNC Symbol;Acc:HGNC:10901]	164.024	0.557168	0.0801641	3.64404e-12	5.60974e-10
ENSG00000166250	CLMP	CXADR like membrane protein [Source:HGNC Symbol;Acc:HGNC:24039]	131.755	1.52035	0.220565	5.46333e-12	8.2532e-10
ENSG00000162733	DDR2	discoidin domain receptor tyrosine kinase 2 [Source:HGNC Symbol;Acc:HGNC:2731]	1015.83	0.838357	0.12284	8.80604e-12	1.30588e-09
ENSG00000150594	ADRA2A	adrenoceptor alpha 2A [Source:HGNC Symbol;Acc:HGNC:281]	201.198	1.4464	0.212562	1.01327e-11	1.47554e-09
ENSG00000211959	IGHV4-39	immunoglobulin heavy variable 4-39 [Source:HGNC Symbol;Acc:HGNC:5651]	141.423	3.04493	0.447845	1.05302e-11	1.50629e-09
ENSG00000267041	ZNF850	zinc finger protein 850 [Source:HGNC Symbol;Acc:HGNC:27994]	31.8874	0.850468	0.125308	1.14467e-11	1.6089e-09
ENSG00000164161	HHIP	hedgehog interacting protein [Source:HGNC Symbol;Acc:HGNC:14866]	113.363	1.15418	0.170238	1.20361e-11	1.67717e-09
ENSG00000077942	FBLN1	fibulin 1 [Source:HGNC Symbol;Acc:HGNC:3600]	1739.33	1.03111	0.152124	1.21785e-11	1.6825e-09
ENSG00000215012	RTL10	retrotransposon Gag like 10 [Source:HGNC Symbol;Acc:HGNC:26112]	472.702	0.341529	0.0504324	1.26996e-11	1.73964e-09
ENSG00000117016	RIMS3	regulating synaptic membrane exocytosis 3 [Source:HGNC Symbol;Acc:HGNC:21292]	173.813	0.710251	0.105025	1.35461e-11	1.81479e-09
ENSG00000105483	CARD8	caspase recruitment domain family member 8 [Source:HGNC Symbol;Acc:HGNC:17057]	635.676	0.508933	0.0754059	1.48617e-11	1.96906e-09
ENSG00000187955	COL14A1	collagen type XIV alpha 1 chain [Source:HGNC Symbol;Acc:HGNC:2191]	1928.8	1.63425	0.242579	1.61702e-11	2.125e-09
ENSG00000197471	SPN	sialophorin [Source:HGNC Symbol;Acc:HGNC:11249]	128.837	1.51238	0.224593	1.65207e-11	2.15355e-09
ENSG00000007944	MYLIP	myosin regulatory light chain interacting protein [Source:HGNC Symbol;Acc:HGNC:21155]	1298.17	0.448311	0.0667123	1.81639e-11	2.33016e-09
ENSG00000165029	ABCA1	ATP binding cassette subfamily A member 1 [Source:HGNC Symbol;Acc:HGNC:29]	1308.18	1.1438	0.17042	1.92448e-11	2.44939e-09
ENSG00000169554	ZEB2	zinc finger E-box binding homeobox 2 [Source:HGNC Symbol;Acc:HGNC:14881]	1705.23	0.907888	0.135301	1.94411e-11	2.45504e-09
ENSG00000066294	CD84	CD84 molecule [Source:HGNC Symbol;Acc:HGNC:1704]	182.993	1.58736	0.237426	2.29787e-11	2.87929e-09
ENSG00000263002	ZNF234	zinc finger protein 234 [Source:HGNC Symbol;Acc:HGNC:13027]	185.209	0.561989	0.0840726	2.31597e-11	2.87964e-09
ENSG00000079819	EPB41L2	erythrocyte membrane protein band 4.1 like 2 [Source:HGNC Symbol;Acc:HGNC:3379]	1694.89	0.732023	0.109798	2.61125e-11	3.19759e-09
ENSG00000185070	FLRT2	fibronectin leucine rich transmembrane protein 2 [Source:HGNC Symbol;Acc:HGNC:3761]	311.593	0.881777	0.13236	2.70226e-11	3.28416e-09
ENSG00000173578	XCR1	X-C motif chemokine receptor 1 [Source:HGNC Symbol;Acc:HGNC:1625]	69.5563	1.9499	0.293115	2.88464e-11	3.47965e-09
ENSG00000010610	CD4	CD4 molecule [Source:HGNC Symbol;Acc:HGNC:1678]	984.207	1.18157	0.177965	3.15119e-11	3.77303e-09
ENSG00000170581	STAT2	signal transducer and activator of transcription 2 [Source:HGNC Symbol;Acc:HGNC:11363]	1619.18	0.634281	0.0957078	3.41962e-11	4.06432e-09
ENSG00000112773	TENT5A	terminal nucleotidyltransferase 5A [Source:HGNC Symbol;Acc:HGNC:18345]	515.316	0.581421	0.0880183	3.95678e-11	4.66843e-09
ENSG00000087258	GNAO1	G protein subunit alpha o1 [Source:HGNC Symbol;Acc:HGNC:4389]	80.1979	1.09094	0.1655	4.34538e-11	5.05314e-09
ENSG00000198121	LPAR1	lysophosphatidic acid receptor 1 [Source:HGNC Symbol;Acc:HGNC:3166]	363.494	1.00412	0.152533	4.61109e-11	5.32383e-09
ENSG00000163508	EOMES	eomesodermin [Source:HGNC Symbol;Acc:HGNC:3372]	32.0249	1.73422	0.263803	4.90054e-11	5.57834e-09
ENSG00000188906	LRRK2	leucine rich repeat kinase 2 [Source:HGNC Symbol;Acc:HGNC:18618]	2301	0.918686	0.140325	5.87721e-11	6.6433e-09
ENSG00000137727	ARHGAP20	Rho GTPase activating protein 20 [Source:HGNC Symbol;Acc:HGNC:18357]	35.4017	1.17441	0.17975	6.42126e-11	7.15816e-09
ENSG00000123338	NCKAP1L	NCK associated protein 1 like [Source:HGNC Symbol;Acc:HGNC:4862]	328.284	1.48879	0.228821	7.70019e-11	8.52506e-09
ENSG00000120708	TGFBI	transforming growth factor beta induced [Source:HGNC Symbol;Acc:HGNC:11771]	1529.59	0.973418	0.149642	7.77119e-11	8.54514e-09
ENSG00000196569	LAMA2	laminin subunit alpha 2 [Source:HGNC Symbol;Acc:HGNC:6482]	647.962	1.09192	0.16791	7.87086e-11	8.59626e-09
ENSG00000124496	TRERF1	transcriptional regulating factor 1 [Source:HGNC Symbol;Acc:HGNC:18273]	304.182	0.62615	0.0963503	8.10283e-11	8.79021e-09
ENSG00000167202	TBC1D2B	TBC1 domain family member 2B [Source:HGNC Symbol;Acc:HGNC:29183]	1135.18	0.600612	0.092591	8.7724e-11	9.45314e-09
ENSG00000144218	AFF3	AF4/FMR2 family member 3 [Source:HGNC Symbol;Acc:HGNC:6473]	175.136	0.889069	0.137163	9.06206e-11	9.63679e-09
ENSG00000173480	ZNF417	zinc finger protein 417 [Source:HGNC Symbol;Acc:HGNC:20646]	179.474	0.530553	0.0820487	1.0042e-10	1.04722e-08
ENSG00000141338	ABCA8	ATP binding cassette subfamily A member 8 [Source:HGNC Symbol;Acc:HGNC:38]	1190.16	1.02996	0.159398	1.03643e-10	1.06706e-08
ENSG00000165168	CYBB	cytochrome b-245 beta chain [Source:HGNC Symbol;Acc:HGNC:2578]	811.584	1.35156	0.20954	1.11759e-10	1.14334e-08
ENSG00000175899	A2M	alpha-2-macroglobulin [Source:HGNC Symbol;Acc:HGNC:7]	30457.3	1.08212	0.168019	1.19098e-10	1.20332e-08
ENSG00000100385	IL2RB	interleukin 2 receptor subunit beta [Source:HGNC Symbol;Acc:HGNC:6009]	119.42	1.57118	0.244433	1.29422e-10	1.29135e-08
ENSG00000177675	CD163L1	CD163 molecule like 1 [Source:HGNC Symbol;Acc:HGNC:30375]	120.405	1.58888	0.247588	1.38587e-10	1.34947e-08
ENSG00000211966	IGHV5-51	immunoglobulin heavy variable 5-51 [Source:HGNC Symbol;Acc:HGNC:5659]	127.799	2.65295	0.414095	1.48775e-10	1.43143e-08
ENSG00000134955	SLC37A2	solute carrier family 37 member 2 [Source:HGNC Symbol;Acc:HGNC:20644]	63.1114	1.49248	0.233132	1.53471e-10	1.4652e-08
ENSG00000120253	NUP43	nucleoporin 43 [Source:HGNC Symbol;Acc:HGNC:21182]	580.02	0.326015	0.0510182	1.65706e-10	1.56635e-08
ENSG00000125735	TNFSF14	TNF superfamily member 14 [Source:HGNC Symbol;Acc:HGNC:11930]	25.0127	1.67091	0.261946	1.78436e-10	1.66719e-08
ENSG00000197093	GAL3ST4	galactose-3-O-sulfotransferase 4 [Source:HGNC Symbol;Acc:HGNC:24145]	82.9921	1.18417	0.185752	1.82976e-10	1.69978e-08
ENSG00000151503	NCAPD3	non-SMC condensin II complex subunit D3 [Source:HGNC Symbol;Acc:HGNC:28952]	376.194	0.499188	0.0785385	2.07117e-10	1.91305e-08
ENSG00000211945	IGHV1-18	immunoglobulin heavy variable 1-18 [Source:HGNC Symbol;Acc:HGNC:5549]	107.579	2.82227	0.444163	2.09613e-10	1.92511e-08
ENSG00000116711	PLA2G4A	phospholipase A2 group IVA [Source:HGNC Symbol;Acc:HGNC:9035]	304.419	0.944246	0.148957	2.31189e-10	2.10349e-08
ENSG00000211943	IGHV3-15	immunoglobulin heavy variable 3-15 [Source:HGNC Symbol;Acc:HGNC:5582]	152.462	2.70619	0.427799	2.51851e-10	2.24913e-08
ENSG00000196187	TMEM63A	transmembrane protein 63A [Source:HGNC Symbol;Acc:HGNC:29118]	2676.06	0.653384	0.103403	2.63595e-10	2.33509e-08
ENSG00000140092	FBLN5	fibulin 5 [Source:HGNC Symbol;Acc:HGNC:3602]	6062.09	0.628035	0.0993985	2.64366e-10	2.33509e-08
ENSG00000159403	C1R	complement C1r [Source:HGNC Symbol;Acc:HGNC:1246]	3201.82	1.29274	0.205308	3.04228e-10	2.65813e-08
ENSG00000186818	LILRB4	leukocyte immunoglobulin like receptor B4 [Source:HGNC Symbol;Acc:HGNC:6608]	180.98	1.68616	0.267926	3.10574e-10	2.69899e-08
ENSG00000211949	IGHV3-23	immunoglobulin heavy variable 3-23 [Source:HGNC Symbol;Acc:HGNC:5588]	498.999	2.7757	0.441115	3.12445e-10	2.70073e-08
ENSG00000019991	HGF	hepatocyte growth factor [Source:HGNC Symbol;Acc:HGNC:4893]	485.024	1.1638	0.185716	3.69158e-10	3.14307e-08
ENSG00000160791	CCR5	C-C motif chemokine receptor 5 (gene/pseudogene) [Source:HGNC Symbol;Acc:HGNC:1606]	129.38	1.56261	0.249438	3.7393e-10	3.14897e-08
ENSG00000087303	NID2	nidogen 2 [Source:HGNC Symbol;Acc:HGNC:13389]	449.428	0.786857	0.125606	3.74043e-10	3.14897e-08
ENSG00000257743	MGAM2	maltase-glucoamylase 2 (putative) [Source:HGNC Symbol;Acc:HGNC:28101]	27.6163	1.70864	0.272851	3.79636e-10	3.1795e-08
ENSG00000137265	IRF4	interferon regulatory factor 4 [Source:HGNC Symbol;Acc:HGNC:6119]	87.2106	2.02633	0.324334	4.16637e-10	3.43598e-08
ENSG00000180318	ALX1	ALX homeobox 1 [Source:HGNC Symbol;Acc:HGNC:1494]	75.3576	1.73038	0.277106	4.25311e-10	3.48971e-08
ENSG00000126882	FAM78A	family with sequence similarity 78 member A [Source:HGNC Symbol;Acc:HGNC:25465]	128.84	1.18909	0.190545	4.36236e-10	3.54337e-08
ENSG00000172156	CCL11	C-C motif chemokine ligand 11 [Source:HGNC Symbol;Acc:HGNC:10610]	77.7915	1.61277	0.258533	4.4276e-10	3.57839e-08
ENSG00000163297	ANTXR2	ANTXR cell adhesion molecule 2 [Source:HGNC Symbol;Acc:HGNC:21732]	1081.95	0.589962	0.0948295	4.93065e-10	3.96512e-08
ENSG00000122176	FMOD	fibromodulin [Source:HGNC Symbol;Acc:HGNC:3774]	682.967	1.11437	0.180226	6.28177e-10	4.85831e-08
ENSG00000089472	HEPH	hephaestin [Source:HGNC Symbol;Acc:HGNC:4866]	457.553	0.768638	0.124397	6.45454e-10	4.96815e-08
ENSG00000234616	JRK	Jrk helix-turn-helix protein [Source:HGNC Symbol;Acc:HGNC:6199]	720.608	0.47698	0.0772496	6.63592e-10	5.08355e-08
ENSG00000104972	LILRB1	leukocyte immunoglobulin like receptor B1 [Source:HGNC Symbol;Acc:HGNC:6605]	103.538	1.54981	0.251099	6.73894e-10	5.114e-08
ENSG00000171659	GPR34	G protein-coupled receptor 34 [Source:HGNC Symbol;Acc:HGNC:4490]	169.953	1.00426	0.163176	7.53261e-10	5.66312e-08
ENSG00000131471	AOC3	amine oxidase copper containing 3 [Source:HGNC Symbol;Acc:HGNC:550]	1601.63	0.772037	0.126056	9.09321e-10	6.71153e-08
ENSG00000161929	SCIMP	SLP adaptor and CSK interacting membrane protein [Source:HGNC Symbol;Acc:HGNC:33504]	86.4616	1.1966	0.195525	9.36073e-10	6.87758e-08
ENSG00000134901	POGLUT2	protein O-glucosyltransferase 2 [Source:HGNC Symbol;Acc:HGNC:19350]	220.321	0.614844	0.100529	9.589e-10	6.98183e-08
ENSG00000139329	LUM	lumican [Source:HGNC Symbol;Acc:HGNC:6724]	6148.57	1.20785	0.197858	1.03048e-09	7.43602e-08
ENSG00000120784	ZFP30	ZFP30 zinc finger protein [Source:HGNC Symbol;Acc:HGNC:29555]	234.291	0.563177	0.0926852	1.23033e-09	8.72239e-08
ENSG00000135974	C2orf49	chromosome 2 open reading frame 49 [Source:HGNC Symbol;Acc:HGNC:28772]	425.558	0.396521	0.065287	1.25147e-09	8.8335e-08
ENSG00000132256	TRIM5	tripartite motif containing 5 [Source:HGNC Symbol;Acc:HGNC:16276]	543.396	0.534499	0.0880607	1.28176e-09	8.96902e-08
ENSG00000164938	TP53INP1	tumor protein p53 inducible nuclear protein 1 [Source:HGNC Symbol;Acc:HGNC:18022]	1060.33	0.645464	0.106419	1.31685e-09	9.17479e-08
ENSG00000025423	HSD17B6	hydroxysteroid 17-beta dehydrogenase 6 [Source:HGNC Symbol;Acc:HGNC:23316]	45.3362	1.07958	0.178258	1.39345e-09	9.62553e-08
ENSG00000197162	ZNF785	zinc finger protein 785 [Source:HGNC Symbol;Acc:HGNC:26496]	233.8	0.581106	0.0961025	1.47818e-09	1.01674e-07
ENSG00000122188	LAX1	lymphocyte transmembrane adaptor 1 [Source:HGNC Symbol;Acc:HGNC:26005]	33.8897	1.72745	0.285895	1.51972e-09	1.04088e-07
ENSG00000091986	CCDC80	coiled-coil domain containing 80 [Source:HGNC Symbol;Acc:HGNC:30649]	944.331	1.23629	0.204635	1.52771e-09	1.04194e-07
ENSG00000211937	IGHV2-5	immunoglobulin heavy variable 2-5 [Source:HGNC Symbol;Acc:HGNC:5576]	66.3654	2.67073	0.442129	1.53516e-09	1.04262e-07
ENSG00000071246	VASH1	vasohibin 1 [Source:HGNC Symbol;Acc:HGNC:19964]	473.756	0.927788	0.153964	1.68074e-09	1.13672e-07
ENSG00000080819	CPOX	coproporphyrinogen oxidase [Source:HGNC Symbol;Acc:HGNC:2321]	252.194	0.38239	0.0635002	1.72414e-09	1.15155e-07
ENSG00000259134	LINC00924	long intergenic non-protein coding RNA 924 [Source:HGNC Symbol;Acc:HGNC:27081]	248.265	0.934158	0.155144	1.73118e-09	1.15155e-07
ENSG00000152784	PRDM8	PR/SET domain 8 [Source:HGNC Symbol;Acc:HGNC:13993]	36.4614	1.13765	0.188998	1.75113e-09	1.16005e-07
ENSG00000185551	NR2F2	nuclear receptor subfamily 2 group F member 2 [Source:HGNC Symbol;Acc:HGNC:7976]	4144.78	0.525448	0.0873757	1.81382e-09	1.19668e-07
ENSG00000182022	CHST15	carbohydrate sulfotransferase 15 [Source:HGNC Symbol;Acc:HGNC:18137]	573.445	0.775469	0.128981	1.82959e-09	1.20217e-07
ENSG00000095970	TREM2	triggering receptor expressed on myeloid cells 2 [Source:HGNC Symbol;Acc:HGNC:17761]	47.2001	1.81696	0.302541	1.90562e-09	1.23705e-07
ENSG00000154237	LRRK1	leucine rich repeat kinase 1 [Source:HGNC Symbol;Acc:HGNC:18608]	175.711	1.08212	0.180366	1.97782e-09	1.27878e-07
ENSG00000132561	MATN2	matrilin 2 [Source:HGNC Symbol;Acc:HGNC:6908]	1925.03	0.662084	0.110423	2.02344e-09	1.30307e-07
ENSG00000234444	ZNF736	zinc finger protein 736 [Source:HGNC Symbol;Acc:HGNC:32467]	375.011	0.626154	0.104541	2.10406e-09	1.34427e-07
ENSG00000151388	ADAMTS12	ADAM metallopeptidase with thrombospondin type 1 motif 12 [Source:HGNC Symbol;Acc:HGNC:14605]	105.284	0.998019	0.166954	2.26142e-09	1.43348e-07
ENSG00000103404	USP31	ubiquitin specific peptidase 31 [Source:HGNC Symbol;Acc:HGNC:20060]	423.096	0.448671	0.0751077	2.31926e-09	1.4644e-07
ENSG00000141506	PIK3R5	phosphoinositide-3-kinase regulatory subunit 5 [Source:HGNC Symbol;Acc:HGNC:30035]	114.902	1.40746	0.23618	2.53397e-09	1.58143e-07
ENSG00000224650	IGHV3-74	immunoglobulin heavy variable 3-74 [Source:HGNC Symbol;Acc:HGNC:5624]	113.796	2.3828	0.400738	2.74714e-09	1.69484e-07
ENSG00000166860	ZBTB39	zinc finger and BTB domain containing 39 [Source:HGNC Symbol;Acc:HGNC:29014]	236.808	0.457709	0.077088	2.89431e-09	1.77211e-07
ENSG00000174130	TLR6	toll like receptor 6 [Source:HGNC Symbol;Acc:HGNC:16711]	49.6725	1.23564	0.20863	3.16774e-09	1.92494e-07
ENSG00000131401	NAPSB	napsin B aspartic peptidase, pseudogene [Source:HGNC Symbol;Acc:HGNC:13396]	298.491	1.32891	0.224814	3.39732e-09	2.04142e-07
ENSG00000041982	TNC	tenascin C [Source:HGNC Symbol;Acc:HGNC:5318]	3008.46	1.71834	0.29127	3.64671e-09	2.16711e-07
ENSG00000188783	PRELP	proline and arginine rich end leucine rich repeat protein [Source:HGNC Symbol;Acc:HGNC:9357]	1088.81	0.988355	0.167567	3.67364e-09	2.17512e-07
ENSG00000165617	DACT1	dishevelled binding antagonist of beta catenin 1 [Source:HGNC Symbol;Acc:HGNC:17748]	361.024	0.618254	0.10528	4.29275e-09	2.5232e-07
ENSG00000107938	EDRF1	erythroid differentiation regulatory factor 1 [Source:HGNC Symbol;Acc:HGNC:24640]	352.502	0.487174	0.0829704	4.31435e-09	2.52671e-07
ENSG00000125633	CCDC93	coiled-coil domain containing 93 [Source:HGNC Symbol;Acc:HGNC:25611]	1390.2	0.361076	0.0615364	4.4195e-09	2.57895e-07
ENSG00000105894	PTN	pleiotrophin [Source:HGNC Symbol;Acc:HGNC:9630]	863.187	0.994168	0.169637	4.61342e-09	2.64438e-07
ENSG00000084652	TXLNA	taxilin alpha [Source:HGNC Symbol;Acc:HGNC:30685]	1660.78	0.331812	0.0566338	4.65922e-09	2.66119e-07
ENSG00000177098	SCN4B	sodium voltage-gated channel beta subunit 4 [Source:HGNC Symbol;Acc:HGNC:10592]	321.478	1.01824	0.174048	4.90522e-09	2.79183e-07
ENSG00000235568	NFAM1	NFAT activating protein with ITAM motif 1 [Source:HGNC Symbol;Acc:HGNC:29872]	130.83	1.38531	0.236895	4.98198e-09	2.81569e-07
ENSG00000211941	IGHV3-11	immunoglobulin heavy variable 3-11 (gene/pseudogene) [Source:HGNC Symbol;Acc:HGNC:5580]	80.2823	2.61913	0.44794	5.00344e-09	2.81797e-07
ENSG00000140968	IRF8	interferon regulatory factor 8 [Source:HGNC Symbol;Acc:HGNC:5358]	462.564	1.10396	0.189009	5.19572e-09	2.9161e-07
ENSG00000213949	ITGA1	integrin subunit alpha 1 [Source:HGNC Symbol;Acc:HGNC:6134]	3074.13	0.590888	0.101258	5.36391e-09	2.97946e-07
ENSG00000101347	SAMHD1	SAM and HD domain containing deoxynucleoside triphosphate triphosphohydrolase 1 [Source:HGNC Symbol;Acc:HGNC:15925]	1175.04	1.09524	0.187672	5.34934e-09	2.97946e-07
ENSG00000175356	SCUBE2	signal peptide, CUB domain and EGF like domain containing 2 [Source:HGNC Symbol;Acc:HGNC:30425]	77.6603	0.81167	0.139199	5.50978e-09	3.03959e-07
ENSG00000133884	DPF2	double PHD fingers 2 [Source:HGNC Symbol;Acc:HGNC:9964]	976.851	0.336609	0.0578799	6.03984e-09	3.29824e-07
ENSG00000109320	NFKB1	nuclear factor kappa B subunit 1 [Source:HGNC Symbol;Acc:HGNC:7794]	1252.13	0.363181	0.0624619	6.08344e-09	3.31086e-07
ENSG00000196743	GM2A	GM2 ganglioside activator [Source:HGNC Symbol;Acc:HGNC:4367]	1068.03	0.443405	0.076287	6.16103e-09	3.34184e-07
ENSG00000104888	SLC17A7	solute carrier family 17 member 7 [Source:HGNC Symbol;Acc:HGNC:16704]	24.7522	1.31135	0.22597	6.50566e-09	3.50525e-07
ENSG00000174227	PIGG	phosphatidylinositol glycan anchor biosynthesis class G [Source:HGNC Symbol;Acc:HGNC:25985]	995.368	0.329316	0.0567616	6.56302e-09	3.52441e-07
ENSG00000241399	CD302	CD302 molecule [Source:HGNC Symbol;Acc:HGNC:30843]	886.37	0.741813	0.127941	6.70775e-09	3.5902e-07
ENSG00000144791	LIMD1	LIM domains containing 1 [Source:HGNC Symbol;Acc:HGNC:6612]	667.593	0.425723	0.0735131	6.99184e-09	3.70489e-07
ENSG00000135472	FAIM2	Fas apoptotic inhibitory molecule 2 [Source:HGNC Symbol;Acc:HGNC:17067]	58.855	1.68135	0.290447	7.08686e-09	3.73134e-07
ENSG00000210196	MT-TP	mitochondrially encoded tRNA-Pro (CCN) [Source:HGNC Symbol;Acc:HGNC:7494]	40.2272	1.72985	0.299771	7.90057e-09	4.11951e-07
ENSG00000154645	CHODL	chondrolectin [Source:HGNC Symbol;Acc:HGNC:17807]	100.929	1.46211	0.253798	8.36563e-09	4.33404e-07
ENSG00000026751	SLAMF7	SLAM family member 7 [Source:HGNC Symbol;Acc:HGNC:21394]	202.87	1.77229	0.307831	8.54519e-09	4.39887e-07
ENSG00000143995	MEIS1	Meis homeobox 1 [Source:HGNC Symbol;Acc:HGNC:7000]	468.18	0.649287	0.112773	8.53855e-09	4.39887e-07
ENSG00000102699	PARP4	poly(ADP-ribose) polymerase family member 4 [Source:HGNC Symbol;Acc:HGNC:271]	3027.12	0.509208	0.0885105	8.76317e-09	4.4642e-07
ENSG00000100055	CYTH4	cytohesin 4 [Source:HGNC Symbol;Acc:HGNC:9505]	300.519	1.21551	0.211305	8.80009e-09	4.4642e-07
ENSG00000166046	TCP11L2	t-complex 11 like 2 [Source:HGNC Symbol;Acc:HGNC:28627]	165.729	0.838504	0.145833	8.93812e-09	4.51487e-07
ENSG00000116852	KIF21B	kinesin family member 21B [Source:HGNC Symbol;Acc:HGNC:29442]	90.7937	1.15463	0.200986	9.2025e-09	4.63393e-07
ENSG00000129009	ISLR	immunoglobulin superfamily containing leucine rich repeat [Source:HGNC Symbol;Acc:HGNC:6133]	765.281	1.04561	0.182156	9.45771e-09	4.73295e-07
ENSG00000157617	C2CD2	C2 calcium dependent domain containing 2 [Source:HGNC Symbol;Acc:HGNC:1266]	633.795	0.479272	0.0837695	1.05702e-08	5.19322e-07
ENSG00000112562	SMOC2	SPARC related modular calcium binding 2 [Source:HGNC Symbol;Acc:HGNC:20323]	330.713	1.02199	0.178952	1.12345e-08	5.48626e-07
ENSG00000166501	PRKCB	protein kinase C beta [Source:HGNC Symbol;Acc:HGNC:9395]	170.852	1.23575	0.216576	1.15758e-08	5.63586e-07
ENSG00000269940	AL049840.5	novel transcript, sense intronic to KLC1	45.9282	1.01769	0.17843	1.17333e-08	5.69541e-07
ENSG00000227671	AL390728.4	zinc finger protein pseudogene	312.978	0.924769	0.162353	1.2261e-08	5.89843e-07
ENSG00000185811	IKZF1	IKAROS family zinc finger 1 [Source:HGNC Symbol;Acc:HGNC:13176]	206.352	1.34341	0.235872	1.23003e-08	5.89978e-07
ENSG00000169896	ITGAM	integrin subunit alpha M [Source:HGNC Symbol;Acc:HGNC:6149]	213.871	1.11864	0.196595	1.26996e-08	6.07326e-07
ENSG00000197629	MPEG1	macrophage expressed 1 [Source:HGNC Symbol;Acc:HGNC:29619]	1118.07	1.20459	0.21178	1.28584e-08	6.13105e-07
ENSG00000186001	LRCH3	leucine rich repeats and calponin homology domain containing 3 [Source:HGNC Symbol;Acc:HGNC:28637]	687.377	0.32367	0.0569533	1.3229e-08	6.25245e-07
ENSG00000177335	C8orf31	chromosome 8 open reading frame 31 [Source:HGNC Symbol;Acc:HGNC:26731]	24.8208	1.03421	0.182045	1.33868e-08	6.30858e-07
ENSG00000107562	CXCL12	C-X-C motif chemokine ligand 12 [Source:HGNC Symbol;Acc:HGNC:10672]	8050.82	0.674138	0.118839	1.40572e-08	6.60524e-07
ENSG00000177575	CD163	CD163 molecule [Source:HGNC Symbol;Acc:HGNC:1631]	893.229	1.53878	0.271777	1.49685e-08	6.93271e-07
ENSG00000105609	LILRB5	leukocyte immunoglobulin like receptor B5 [Source:HGNC Symbol;Acc:HGNC:6609]	114.767	1.34148	0.236961	1.50326e-08	6.94248e-07
ENSG00000105851	PIK3CG	phosphatidylinositol-4,5-bisphosphate 3-kinase catalytic subunit gamma [Source:HGNC Symbol;Acc:HGNC:8978]	84.5517	1.21439	0.21511	1.64775e-08	7.56655e-07
ENSG00000174348	PODN	podocan [Source:HGNC Symbol;Acc:HGNC:23174]	112.871	1.3495	0.239143	1.67033e-08	7.64849e-07
ENSG00000204161	TMEM273	transmembrane protein 273 [Source:HGNC Symbol;Acc:HGNC:27274]	250.286	1.02384	0.181498	1.6898e-08	7.71579e-07
ENSG00000211598	IGKV4-1	immunoglobulin kappa variable 4-1 [Source:HGNC Symbol;Acc:HGNC:5834]	771.536	2.48273	0.440903	1.79148e-08	8.11133e-07
ENSG00000004468	CD38	CD38 molecule [Source:HGNC Symbol;Acc:HGNC:1667]	105.684	1.18485	0.210723	1.87887e-08	8.45951e-07
ENSG00000125945	ZNF436	zinc finger protein 436 [Source:HGNC Symbol;Acc:HGNC:20814]	588.102	0.504536	0.0898087	1.93293e-08	8.65483e-07
ENSG00000211659	IGLV3-25	immunoglobulin lambda variable 3-25 [Source:HGNC Symbol;Acc:HGNC:5908]	100.666	2.63671	0.469738	1.98676e-08	8.87126e-07
ENSG00000145685	LHFPL2	LHFPL tetraspan subfamily member 2 [Source:HGNC Symbol;Acc:HGNC:6588]	237.235	0.790411	0.14108	2.11218e-08	9.37948e-07
ENSG00000072121	ZFYVE26	zinc finger FYVE-type containing 26 [Source:HGNC Symbol;Acc:HGNC:20761]	1022.6	0.379356	0.0678417	2.24743e-08	9.92554e-07
ENSG00000117877	CD3EAP	CD3e molecule associated protein [Source:HGNC Symbol;Acc:HGNC:24219]	152.623	0.482204	0.0865355	2.51364e-08	1.1071e-06
ENSG00000145819	ARHGAP26	Rho GTPase activating protein 26 [Source:HGNC Symbol;Acc:HGNC:17073]	601.698	0.523891	0.0941543	2.63402e-08	1.15383e-06
ENSG00000134086	VHL	von Hippel-Lindau tumor suppressor [Source:HGNC Symbol;Acc:HGNC:12687]	660.22	0.464447	0.0835587	2.72372e-08	1.18669e-06
ENSG00000134516	DOCK2	dedicator of cytokinesis 2 [Source:HGNC Symbol;Acc:HGNC:2988]	285.007	1.25982	0.226711	2.74515e-08	1.18684e-06
ENSG00000183454	GRIN2A	glutamate ionotropic receptor NMDA type subunit 2A [Source:HGNC Symbol;Acc:HGNC:4585]	58.6823	1.18068	0.212457	2.73996e-08	1.18684e-06
ENSG00000086696	HSD17B2	hydroxysteroid 17-beta dehydrogenase 2 [Source:HGNC Symbol;Acc:HGNC:5211]	109.558	2.30764	0.415275	2.74609e-08	1.18684e-06
ENSG00000136010	ALDH1L2	aldehyde dehydrogenase 1 family member L2 [Source:HGNC Symbol;Acc:HGNC:26777]	63.1976	1.14189	0.205508	2.75345e-08	1.18685e-06
ENSG00000054803	CBLN4	cerebellin 4 precursor [Source:HGNC Symbol;Acc:HGNC:16231]	35.9196	1.14353	0.20583	2.7653e-08	1.18878e-06
ENSG00000186517	ARHGAP30	Rho GTPase activating protein 30 [Source:HGNC Symbol;Acc:HGNC:27414]	371.728	1.27314	0.229376	2.84936e-08	1.21523e-06
ENSG00000099998	GGT5	gamma-glutamyltransferase 5 [Source:HGNC Symbol;Acc:HGNC:4260]	1964.87	0.944167	0.170154	2.87486e-08	1.22288e-06
ENSG00000119866	BCL11A	BAF chromatin remodeling complex subunit BCL11A [Source:HGNC Symbol;Acc:HGNC:13221]	26.6845	1.23671	0.223389	3.09235e-08	1.30168e-06
ENSG00000184347	SLIT3	slit guidance ligand 3 [Source:HGNC Symbol;Acc:HGNC:11087]	2457.57	0.816672	0.147508	3.0865e-08	1.30168e-06
ENSG00000035681	NSMAF	neutral sphingomyelinase activation associated factor [Source:HGNC Symbol;Acc:HGNC:8017]	551.809	0.370854	0.0672089	3.43005e-08	1.42895e-06
ENSG00000172260	NEGR1	neuronal growth regulator 1 [Source:HGNC Symbol;Acc:HGNC:17302]	523.634	0.79334	0.14379	3.44147e-08	1.43002e-06
ENSG00000166106	ADAMTS15	ADAM metallopeptidase with thrombospondin type 1 motif 15 [Source:HGNC Symbol;Acc:HGNC:16305]	716.622	0.917031	0.166521	3.65029e-08	1.5129e-06
ENSG00000158714	SLAMF8	SLAM family member 8 [Source:HGNC Symbol;Acc:HGNC:21391]	136.213	1.56242	0.284526	3.98998e-08	1.64107e-06
ENSG00000138615	CILP	cartilage intermediate layer protein [Source:HGNC Symbol;Acc:HGNC:1980]	97.2242	1.39138	0.253411	4.00561e-08	1.64331e-06
ENSG00000010671	BTK	Bruton tyrosine kinase [Source:HGNC Symbol;Acc:HGNC:1133]	103.254	1.27356	0.23205	4.05817e-08	1.66066e-06
ENSG00000111087	GLI1	GLI family zinc finger 1 [Source:HGNC Symbol;Acc:HGNC:4317]	50.982	0.925094	0.168798	4.24155e-08	1.73133e-06
ENSG00000173120	KDM2A	lysine demethylase 2A [Source:HGNC Symbol;Acc:HGNC:13606]	2627.93	0.28892	0.0527306	4.27302e-08	1.73978e-06
ENSG00000116132	PRRX1	paired related homeobox 1 [Source:HGNC Symbol;Acc:HGNC:9142]	126.039	1.68015	0.306672	4.28571e-08	1.74056e-06
ENSG00000141655	TNFRSF11A	TNF receptor superfamily member 11a [Source:HGNC Symbol;Acc:HGNC:11908]	51.4876	0.942448	0.17217	4.40156e-08	1.77867e-06
ENSG00000137809	ITGA11	integrin subunit alpha 11 [Source:HGNC Symbol;Acc:HGNC:6136]	277.132	0.870102	0.159085	4.51483e-08	1.81989e-06
ENSG00000145423	SFRP2	secreted frizzled related protein 2 [Source:HGNC Symbol;Acc:HGNC:10777]	91.1301	2.39777	0.439719	4.954e-08	1.98209e-06
ENSG00000074047	GLI2	GLI family zinc finger 2 [Source:HGNC Symbol;Acc:HGNC:4318]	60.0122	0.889267	0.163156	5.0254e-08	2.00569e-06
ENSG00000172543	CTSW	cathepsin W [Source:HGNC Symbol;Acc:HGNC:2546]	59.2276	1.49091	0.273642	5.08278e-08	2.0236e-06
ENSG00000177125	ZBTB34	zinc finger and BTB domain containing 34 [Source:HGNC Symbol;Acc:HGNC:31446]	401.444	0.394233	0.0724366	5.25513e-08	2.08707e-06
ENSG00000197872	CYRIA	CYFIP related Rac1 interactor A [Source:HGNC Symbol;Acc:HGNC:25373]	128.542	0.946748	0.174125	5.41317e-08	2.13933e-06
ENSG00000185219	ZNF445	zinc finger protein 445 [Source:HGNC Symbol;Acc:HGNC:21018]	601.662	0.458458	0.0844062	5.58594e-08	2.20222e-06
ENSG00000145416	MARCHF1	membrane associated ring-CH-type finger 1 [Source:HGNC Symbol;Acc:HGNC:26077]	120.994	1.17332	0.216053	5.61395e-08	2.20788e-06
ENSG00000176953	NFATC2IP	nuclear factor of activated T cells 2 interacting protein [Source:HGNC Symbol;Acc:HGNC:25906]	917.505	0.296393	0.0546024	5.69222e-08	2.23323e-06
ENSG00000152495	CAMK4	calcium/calmodulin dependent protein kinase IV [Source:HGNC Symbol;Acc:HGNC:1464]	87.0443	1.26217	0.232728	5.84894e-08	2.27813e-06
ENSG00000166396	SERPINB7	serpin family B member 7 [Source:HGNC Symbol;Acc:HGNC:13902]	45.7288	1.46676	0.270513	5.88958e-08	2.28455e-06
ENSG00000167524	RSKR	ribosomal protein S6 kinase related [Source:HGNC Symbol;Acc:HGNC:26314]	39.3926	1.31723	0.242942	5.89369e-08	2.28455e-06
ENSG00000187792	ZNF70	zinc finger protein 70 [Source:HGNC Symbol;Acc:HGNC:13140]	83.1456	0.735914	0.135777	5.95954e-08	2.29357e-06
ENSG00000070718	AP3M2	adaptor related protein complex 3 subunit mu 2 [Source:HGNC Symbol;Acc:HGNC:570]	722.561	0.298701	0.0551506	6.09123e-08	2.32763e-06
ENSG00000181631	P2RY13	purinergic receptor P2Y13 [Source:HGNC Symbol;Acc:HGNC:4537]	107.073	0.9048	0.167204	6.25553e-08	2.37916e-06
ENSG00000115956	PLEK	pleckstrin [Source:HGNC Symbol;Acc:HGNC:9070]	316.882	1.33854	0.247389	6.27881e-08	2.38241e-06
ENSG00000162636	FAM102B	family with sequence similarity 102 member B [Source:HGNC Symbol;Acc:HGNC:27637]	270.897	0.699668	0.129478	6.52646e-08	2.46481e-06
ENSG00000136167	LCP1	lymphocyte cytosolic protein 1 [Source:HGNC Symbol;Acc:HGNC:6528]	1399.75	1.27613	0.236363	6.70055e-08	2.52466e-06
ENSG00000065308	TRAM2	translocation associated membrane protein 2 [Source:HGNC Symbol;Acc:HGNC:16855]	792.037	0.53292	0.0987905	6.8736e-08	2.57187e-06
ENSG00000103319	EEF2K	eukaryotic elongation factor 2 kinase [Source:HGNC Symbol;Acc:HGNC:24615]	429.147	0.451916	0.0840148	7.48964e-08	2.78305e-06
ENSG00000163359	COL6A3	collagen type VI alpha 3 chain [Source:HGNC Symbol;Acc:HGNC:2213]	1614.48	1.25946	0.234227	7.57057e-08	2.79075e-06
ENSG00000000971	CFH	complement factor H [Source:HGNC Symbol;Acc:HGNC:4883]	1556.43	0.929378	0.173142	7.97364e-08	2.92258e-06
ENSG00000172349	IL16	interleukin 16 [Source:HGNC Symbol;Acc:HGNC:5980]	385.279	0.962415	0.179312	7.99392e-08	2.92339e-06
ENSG00000185670	ZBTB3	zinc finger and BTB domain containing 3 [Source:HGNC Symbol;Acc:HGNC:22918]	119.607	0.445971	0.0831697	8.22215e-08	3.00006e-06
ENSG00000177932	ZNF354C	zinc finger protein 354C [Source:HGNC Symbol;Acc:HGNC:16736]	186.708	0.495918	0.0925035	8.273e-08	3.00082e-06
ENSG00000007237	GAS7	growth arrest specific 7 [Source:HGNC Symbol;Acc:HGNC:4169]	179.795	0.974816	0.181869	8.32298e-08	3.00968e-06
ENSG00000232810	TNF	tumor necrosis factor [Source:HGNC Symbol;Acc:HGNC:11892]	29.6543	1.32684	0.247735	8.51475e-08	3.07215e-06
ENSG00000211964	IGHV3-48	immunoglobulin heavy variable 3-48 [Source:HGNC Symbol;Acc:HGNC:5606]	126.089	2.34148	0.43724	8.54868e-08	3.07752e-06
ENSG00000157827	FMNL2	formin like 2 [Source:HGNC Symbol;Acc:HGNC:18267]	1188.18	0.648542	0.121339	9.04819e-08	3.24251e-06
ENSG00000039537	C6	complement C6 [Source:HGNC Symbol;Acc:HGNC:1339]	153.392	1.11194	0.208053	9.06716e-08	3.24251e-06
ENSG00000100354	TNRC6B	trinucleotide repeat containing adaptor 6B [Source:HGNC Symbol;Acc:HGNC:29190]	933.409	0.537558	0.100635	9.20894e-08	3.28595e-06
ENSG00000005844	ITGAL	integrin subunit alpha L [Source:HGNC Symbol;Acc:HGNC:6148]	244.359	1.30245	0.243897	9.28594e-08	3.29886e-06
ENSG00000106483	SFRP4	secreted frizzled related protein 4 [Source:HGNC Symbol;Acc:HGNC:10778]	166.412	1.43062	0.267952	9.34155e-08	3.31133e-06
ENSG00000154803	FLCN	folliculin [Source:HGNC Symbol;Acc:HGNC:27310]	661.388	0.38997	0.0730767	9.47834e-08	3.35062e-06
ENSG00000162878	PKDCC	protein kinase domain containing, cytoplasmic [Source:HGNC Symbol;Acc:HGNC:25123]	717.579	0.773919	0.145049	9.525e-08	3.35429e-06
ENSG00000150637	CD226	CD226 molecule [Source:HGNC Symbol;Acc:HGNC:16961]	55.7857	0.952295	0.178553	9.6391e-08	3.3871e-06
ENSG00000143515	ATP8B2	ATPase phospholipid transporting 8B2 [Source:HGNC Symbol;Acc:HGNC:13534]	591.52	0.733404	0.137596	9.81553e-08	3.43416e-06
ENSG00000255142	AP006621.2	novel transcript	24.1928	1.23589	0.231889	9.8396e-08	3.43515e-06
ENSG00000183856	IQGAP3	IQ motif containing GTPase activating protein 3 [Source:HGNC Symbol;Acc:HGNC:20669]	59.1356	1.47062	0.27624	1.01674e-07	3.53251e-06
ENSG00000099194	SCD	stearoyl-CoA desaturase [Source:HGNC Symbol;Acc:HGNC:10571]	991.934	0.849189	0.159576	1.02898e-07	3.55573e-06
ENSG00000121281	ADCY7	adenylate cyclase 7 [Source:HGNC Symbol;Acc:HGNC:238]	280.951	1.09024	0.204963	1.04219e-07	3.58425e-06
ENSG00000257027	AC010186.3	novel transcript	40.9471	0.726072	0.136491	1.04018e-07	3.58425e-06
ENSG00000090659	CD209	CD209 molecule [Source:HGNC Symbol;Acc:HGNC:1641]	137.793	1.3255	0.249268	1.05164e-07	3.60907e-06
ENSG00000147852	VLDLR	very low density lipoprotein receptor [Source:HGNC Symbol;Acc:HGNC:12698]	1127.41	0.50038	0.0941423	1.06572e-07	3.64194e-06
ENSG00000171860	C3AR1	complement C3a receptor 1 [Source:HGNC Symbol;Acc:HGNC:1319]	248.757	1.16358	0.218935	1.06806e-07	3.64221e-06
ENSG00000167613	LAIR1	leukocyte associated immunoglobulin like receptor 1 [Source:HGNC Symbol;Acc:HGNC:6477]	279.775	1.17815	0.221922	1.10318e-07	3.75406e-06
ENSG00000185483	ROR1	receptor tyrosine kinase like orphan receptor 1 [Source:HGNC Symbol;Acc:HGNC:10256]	171.305	0.719043	0.135489	1.11425e-07	3.78377e-06
ENSG00000186469	GNG2	G protein subunit gamma 2 [Source:HGNC Symbol;Acc:HGNC:4404]	365.162	0.731649	0.138049	1.1586e-07	3.88539e-06
ENSG00000112984	KIF20A	kinesin family member 20A [Source:HGNC Symbol;Acc:HGNC:9787]	39.2304	1.67239	0.316598	1.27531e-07	4.24157e-06
ENSG00000009954	BAZ1B	bromodomain adjacent to zinc finger domain 1B [Source:HGNC Symbol;Acc:HGNC:961]	1777.88	0.367675	0.0696813	1.31656e-07	4.36085e-06
ENSG00000146192	FGD2	FYVE, RhoGEF and PH domain containing 2 [Source:HGNC Symbol;Acc:HGNC:3664]	136.465	1.22193	0.231566	1.3145e-07	4.36085e-06
ENSG00000172986	GXYLT2	glucoside xylosyltransferase 2 [Source:HGNC Symbol;Acc:HGNC:33383]	49.7144	0.902918	0.171143	1.32164e-07	4.36872e-06
ENSG00000132274	TRIM22	tripartite motif containing 22 [Source:HGNC Symbol;Acc:HGNC:16379]	995.178	0.95174	0.180422	1.32701e-07	4.37751e-06
ENSG00000124875	CXCL6	C-X-C motif chemokine ligand 6 [Source:HGNC Symbol;Acc:HGNC:10643]	63.438	2.07779	0.393982	1.33616e-07	4.38979e-06
ENSG00000105383	CD33	CD33 molecule [Source:HGNC Symbol;Acc:HGNC:1659]	87.148	1.05165	0.199396	1.33367e-07	4.38979e-06
ENSG00000011028	MRC2	mannose receptor C type 2 [Source:HGNC Symbol;Acc:HGNC:16875]	1113.26	0.940712	0.178413	1.34449e-07	4.40819e-06
ENSG00000158488	CD1E	CD1e molecule [Source:HGNC Symbol;Acc:HGNC:1638]	53.1191	1.71467	0.32533	1.36016e-07	4.45054e-06
ENSG00000129675	ARHGEF6	Rac/Cdc42 guanine nucleotide exchange factor 6 [Source:HGNC Symbol;Acc:HGNC:685]	591.438	0.58285	0.110778	1.42943e-07	4.62107e-06
ENSG00000101916	TLR8	toll like receptor 8 [Source:HGNC Symbol;Acc:HGNC:15632]	49.9788	1.52589	0.290381	1.48204e-07	4.77204e-06
ENSG00000173218	VANGL1	VANGL planar cell polarity protein 1 [Source:HGNC Symbol;Acc:HGNC:15512]	730.428	0.431312	0.0821134	1.49935e-07	4.81819e-06
ENSG00000196616	ADH1B	alcohol dehydrogenase 1B (class I), beta polypeptide [Source:HGNC Symbol;Acc:HGNC:250]	3263.08	0.879984	0.167912	1.59928e-07	5.10885e-06
ENSG00000168612	ZSWIM1	zinc finger SWIM-type containing 1 [Source:HGNC Symbol;Acc:HGNC:16155]	239.796	0.394275	0.075295	1.63738e-07	5.22024e-06
ENSG00000243290	IGKV1-12	immunoglobulin kappa variable 1-12 [Source:HGNC Symbol;Acc:HGNC:5730]	77.1534	2.20624	0.421714	1.68042e-07	5.31551e-06
ENSG00000164692	COL1A2	collagen type I alpha 2 chain [Source:HGNC Symbol;Acc:HGNC:2198]	4601.74	0.987756	0.188788	1.67601e-07	5.31551e-06
ENSG00000100813	ACIN1	apoptotic chromatin condensation inducer 1 [Source:HGNC Symbol;Acc:HGNC:17066]	3237.44	0.385723	0.0737262	1.67843e-07	5.31551e-06
ENSG00000026508	CD44	CD44 molecule (Indian blood group) [Source:HGNC Symbol;Acc:HGNC:1681]	1694.7	0.811505	0.155207	1.70857e-07	5.39401e-06
ENSG00000161381	PLXDC1	plexin domain containing 1 [Source:HGNC Symbol;Acc:HGNC:20945]	325.227	0.896315	0.171633	1.7673e-07	5.56856e-06
ENSG00000168016	TRANK1	tetratricopeptide repeat and ankyrin repeat containing 1 [Source:HGNC Symbol;Acc:HGNC:29011]	370.141	0.826101	0.158255	1.78854e-07	5.6027e-06
ENSG00000145386	CCNA2	cyclin A2 [Source:HGNC Symbol;Acc:HGNC:1578]	48.8475	1.13172	0.21689	1.80901e-07	5.65588e-06
ENSG00000088827	SIGLEC1	sialic acid binding Ig like lectin 1 [Source:HGNC Symbol;Acc:HGNC:11127]	264.353	1.52214	0.292008	1.86159e-07	5.79784e-06
ENSG00000144668	ITGA9	integrin subunit alpha 9 [Source:HGNC Symbol;Acc:HGNC:6145]	529.265	0.598197	0.114781	1.87185e-07	5.81857e-06
ENSG00000110665	C11orf21	chromosome 11 open reading frame 21 [Source:HGNC Symbol;Acc:HGNC:13231]	47.2636	1.29836	0.249338	1.91699e-07	5.92471e-06
ENSG00000134744	TUT4	terminal uridylyl transferase 4 [Source:HGNC Symbol;Acc:HGNC:28981]	895.57	0.389004	0.0747517	1.95106e-07	5.98424e-06
ENSG00000112282	MED23	mediator complex subunit 23 [Source:HGNC Symbol;Acc:HGNC:2372]	940.693	0.555686	0.106798	1.95949e-07	5.99739e-06
ENSG00000225830	ERCC6	ERCC excision repair 6, chromatin remodeling factor [Source:HGNC Symbol;Acc:HGNC:3438]	262.176	0.458551	0.0881408	1.96648e-07	5.99739e-06
ENSG00000119771	KLHL29	kelch like family member 29 [Source:HGNC Symbol;Acc:HGNC:29404]	203.647	0.742199	0.142762	2.00504e-07	6.09202e-06
ENSG00000123473	STIL	STIL centriolar assembly protein [Source:HGNC Symbol;Acc:HGNC:10879]	58.5756	0.726807	0.140002	2.08716e-07	6.31775e-06
ENSG00000148143	ZNF462	zinc finger protein 462 [Source:HGNC Symbol;Acc:HGNC:21684]	394.528	0.553351	0.106615	2.1011e-07	6.34808e-06
ENSG00000135914	HTR2B	5-hydroxytryptamine receptor 2B [Source:HGNC Symbol;Acc:HGNC:5294]	150.241	1.01548	0.195668	2.10515e-07	6.34844e-06
ENSG00000111728	ST8SIA1	ST8 alpha-N-acetyl-neuraminide alpha-2,8-sialyltransferase 1 [Source:HGNC Symbol;Acc:HGNC:10869]	37.4183	1.01869	0.196347	2.12342e-07	6.39161e-06
ENSG00000139926	FRMD6	FERM domain containing 6 [Source:HGNC Symbol;Acc:HGNC:19839]	247.259	0.726896	0.140169	2.15037e-07	6.4607e-06
ENSG00000211892	IGHG4	immunoglobulin heavy constant gamma 4 (G4m marker) [Source:HGNC Symbol;Acc:HGNC:5528]	1693.29	2.41756	0.466499	2.19117e-07	6.5589e-06
ENSG00000203709	MIR29B2CHG	MIR29B2 and MIR29C host gene [Source:HGNC Symbol;Acc:HGNC:32018]	792.854	1.15423	0.222932	2.24886e-07	6.70676e-06
ENSG00000260597	AC012531.1	novel transcript	25.9351	1.45906	0.283406	2.6286e-07	7.79609e-06
ENSG00000110077	MS4A6A	membrane spanning 4-domains A6A [Source:HGNC Symbol;Acc:HGNC:13375]	762.511	1.03108	0.200334	2.64983e-07	7.84466e-06
ENSG00000159023	EPB41	erythrocyte membrane protein band 4.1 [Source:HGNC Symbol;Acc:HGNC:3377]	1165.1	0.374581	0.0728357	2.70655e-07	7.9543e-06
ENSG00000118495	PLAGL1	PLAG1 like zinc finger 1 [Source:HGNC Symbol;Acc:HGNC:9046]	499.379	0.462041	0.0899428	2.79072e-07	8.17196e-06
ENSG00000205885	C1RL-AS1	C1RL antisense RNA 1 [Source:HGNC Symbol;Acc:HGNC:27461]	44.4885	1.10058	0.214478	2.87558e-07	8.39006e-06
ENSG00000106829	TLE4	TLE family member 4, transcriptional corepressor [Source:HGNC Symbol;Acc:HGNC:11840]	407.937	0.373869	0.0728915	2.91103e-07	8.44565e-06
ENSG00000167333	TRIM68	tripartite motif containing 68 [Source:HGNC Symbol;Acc:HGNC:21161]	537.533	0.258329	0.0503713	2.92076e-07	8.44565e-06
ENSG00000244509	APOBEC3C	apolipoprotein B mRNA editing enzyme catalytic subunit 3C [Source:HGNC Symbol;Acc:HGNC:17353]	325.603	0.937221	0.182771	2.93059e-07	8.45892e-06
ENSG00000143093	STRIP1	striatin interacting protein 1 [Source:HGNC Symbol;Acc:HGNC:25916]	728.859	0.307966	0.0600742	2.95286e-07	8.50802e-06
ENSG00000211956	IGHV4-34	immunoglobulin heavy variable 4-34 [Source:HGNC Symbol;Acc:HGNC:5650]	31.7598	1.93948	0.378434	2.97505e-07	8.55672e-06
ENSG00000143369	ECM1	extracellular matrix protein 1 [Source:HGNC Symbol;Acc:HGNC:3153]	384.233	0.899759	0.175713	3.04532e-07	8.72777e-06
ENSG00000119900	OGFRL1	opioid growth factor receptor like 1 [Source:HGNC Symbol;Acc:HGNC:21378]	740.585	0.585745	0.114401	3.05328e-07	8.73507e-06
ENSG00000152223	EPG5	ectopic P-granules autophagy protein 5 homolog [Source:HGNC Symbol;Acc:HGNC:29331]	1228.55	0.469461	0.0917776	3.13411e-07	8.95049e-06
ENSG00000184677	ZBTB40	zinc finger and BTB domain containing 40 [Source:HGNC Symbol;Acc:HGNC:29045]	1096.83	0.313149	0.0613353	3.29873e-07	9.37094e-06
ENSG00000089041	P2RX7	purinergic receptor P2X 7 [Source:HGNC Symbol;Acc:HGNC:8537]	45.4813	1.14755	0.224916	3.35851e-07	9.50736e-06
ENSG00000172724	CCL19	C-C motif chemokine ligand 19 [Source:HGNC Symbol;Acc:HGNC:10617]	389.037	2.13776	0.4191	3.38165e-07	9.55611e-06
ENSG00000155657	TTN	titin [Source:HGNC Symbol;Acc:HGNC:12403]	36.0682	1.31286	0.257432	3.39989e-07	9.58418e-06
ENSG00000163872	YEATS2	YEATS domain containing 2 [Source:HGNC Symbol;Acc:HGNC:25489]	674.156	0.456391	0.0895874	3.49904e-07	9.83626e-06
ENSG00000198286	CARD11	caspase recruitment domain family member 11 [Source:HGNC Symbol;Acc:HGNC:16393]	96.9076	1.11381	0.218781	3.56188e-07	9.99553e-06
ENSG00000183049	CAMK1D	calcium/calmodulin dependent protein kinase ID [Source:HGNC Symbol;Acc:HGNC:19341]	242.693	0.568313	0.111662	3.58836e-07	1.0035e-05
ENSG00000140525	FANCI	FA complementation group I [Source:HGNC Symbol;Acc:HGNC:25568]	122.005	0.663829	0.130459	3.61091e-07	1.00806e-05
ENSG00000137078	SIT1	signaling threshold regulating transmembrane adaptor 1 [Source:HGNC Symbol;Acc:HGNC:17710]	35.1383	1.50416	0.29565	3.62526e-07	1.01032e-05
ENSG00000136160	EDNRB	endothelin receptor type B [Source:HGNC Symbol;Acc:HGNC:3180]	1072.98	0.64672	0.127157	3.65705e-07	1.01568e-05
ENSG00000137077	CCL21	C-C motif chemokine ligand 21 [Source:HGNC Symbol;Acc:HGNC:10620]	958.193	1.63465	0.321512	3.69033e-07	1.02316e-05
ENSG00000168795	ZBTB5	zinc finger and BTB domain containing 5 [Source:HGNC Symbol;Acc:HGNC:23836]	587.313	0.2183	0.0429501	3.72203e-07	1.02667e-05
ENSG00000166881	NEMP1	nuclear envelope integral membrane protein 1 [Source:HGNC Symbol;Acc:HGNC:29001]	385.833	0.400148	0.0787521	3.75246e-07	1.0333e-05
ENSG00000143390	RFX5	regulatory factor X5 [Source:HGNC Symbol;Acc:HGNC:9986]	1276.63	0.337927	0.0666195	3.92632e-07	1.07024e-05
ENSG00000178562	CD28	CD28 molecule [Source:HGNC Symbol;Acc:HGNC:1653]	72.4377	1.08073	0.213248	4.02105e-07	1.09294e-05
ENSG00000185989	RASA3	RAS p21 protein activator 3 [Source:HGNC Symbol;Acc:HGNC:20331]	382.721	0.641425	0.126583	4.03642e-07	1.09471e-05
ENSG00000129566	TEP1	telomerase associated protein 1 [Source:HGNC Symbol;Acc:HGNC:11726]	871.942	0.441209	0.0870787	4.04601e-07	1.09547e-05
ENSG00000061918	GUCY1B1	guanylate cyclase 1 soluble subunit beta 1 [Source:HGNC Symbol;Acc:HGNC:4687]	820.057	0.511347	0.10097	4.09829e-07	1.10681e-05
ENSG00000187239	FNBP1	formin binding protein 1 [Source:HGNC Symbol;Acc:HGNC:17069]	990.079	0.363244	0.071728	4.10157e-07	1.10681e-05
ENSG00000179750	APOBEC3B	apolipoprotein B mRNA editing enzyme catalytic subunit 3B [Source:HGNC Symbol;Acc:HGNC:17352]	36.4731	1.2865	0.254253	4.19439e-07	1.1284e-05
ENSG00000183813	CCR4	C-C motif chemokine receptor 4 [Source:HGNC Symbol;Acc:HGNC:1605]	27.2381	1.48811	0.294398	4.30959e-07	1.15715e-05
ENSG00000138964	PARVG	parvin gamma [Source:HGNC Symbol;Acc:HGNC:14654]	226.521	1.2441	0.246182	4.33619e-07	1.16236e-05
ENSG00000177613	CSTF2T	cleavage stimulation factor subunit 2 tau variant [Source:HGNC Symbol;Acc:HGNC:17086]	954.232	0.293145	0.0580329	4.3868e-07	1.17398e-05
ENSG00000128262	POM121L9P	POM121 transmembrane nucleoporin like 9, pseudogene [Source:HGNC Symbol;Acc:HGNC:30080]	30.0179	1.48243	0.293954	4.5813e-07	1.224e-05
ENSG00000089127	OAS1	2'-5'-oligoadenylate synthetase 1 [Source:HGNC Symbol;Acc:HGNC:8086]	949.827	0.871374	0.1729	4.66124e-07	1.24126e-05
ENSG00000174123	TLR10	toll like receptor 10 [Source:HGNC Symbol;Acc:HGNC:15634]	29.809	1.39595	0.277182	4.74865e-07	1.25626e-05
ENSG00000122122	SASH3	SAM and SH3 domain containing 3 [Source:HGNC Symbol;Acc:HGNC:15975]	200.365	1.24019	0.246333	4.78805e-07	1.26461e-05
ENSG00000169914	OTUD3	OTU deubiquitinase 3 [Source:HGNC Symbol;Acc:HGNC:29038]	376.256	0.375974	0.0746855	4.80087e-07	1.26593e-05
ENSG00000156802	ATAD2	ATPase family AAA domain containing 2 [Source:HGNC Symbol;Acc:HGNC:30123]	155.831	0.653215	0.129843	4.88387e-07	1.28154e-05
ENSG00000196230	TUBB	tubulin beta class I [Source:HGNC Symbol;Acc:HGNC:20778]	8208.15	0.405709	0.0806932	4.96136e-07	1.29766e-05
ENSG00000140265	ZSCAN29	zinc finger and SCAN domain containing 29 [Source:HGNC Symbol;Acc:HGNC:26673]	430.996	0.279469	0.055683	5.19577e-07	1.35023e-05
ENSG00000198466	ZNF587	zinc finger protein 587 [Source:HGNC Symbol;Acc:HGNC:30955]	400.425	0.625363	0.124905	5.5371e-07	1.42974e-05
ENSG00000143476	DTL	denticleless E3 ubiquitin protein ligase homolog [Source:HGNC Symbol;Acc:HGNC:30288]	26.7393	1.33945	0.267701	5.62881e-07	1.44879e-05
ENSG00000157368	IL34	interleukin 34 [Source:HGNC Symbol;Acc:HGNC:28529]	145.936	0.994641	0.198851	5.67586e-07	1.45858e-05
ENSG00000182667	NTM	neurotrimin [Source:HGNC Symbol;Acc:HGNC:17941]	57.6285	1.3483	0.269818	5.82028e-07	1.49095e-05
ENSG00000102359	SRPX2	sushi repeat containing protein X-linked 2 [Source:HGNC Symbol;Acc:HGNC:30668]	129.408	1.23409	0.247	5.84331e-07	1.49448e-05
ENSG00000143437	ARNT	aryl hydrocarbon receptor nuclear translocator [Source:HGNC Symbol;Acc:HGNC:700]	1418.04	0.263801	0.0528157	5.89139e-07	1.5044e-05
ENSG00000154760	SLFN13	schlafen family member 13 [Source:HGNC Symbol;Acc:HGNC:26481]	193.191	0.747719	0.149769	5.961e-07	1.51738e-05
ENSG00000079102	RUNX1T1	RUNX1 partner transcriptional co-repressor 1 [Source:HGNC Symbol;Acc:HGNC:1535]	142.083	0.689208	0.138093	6.0099e-07	1.52025e-05
ENSG00000198542	ITGBL1	integrin subunit beta like 1 [Source:HGNC Symbol;Acc:HGNC:6164]	128.901	1.38613	0.277723	6.00552e-07	1.52025e-05
ENSG00000211666	IGLV2-14	immunoglobulin lambda variable 2-14 [Source:HGNC Symbol;Acc:HGNC:5888]	157.17	1.89872	0.380394	5.99255e-07	1.52025e-05
ENSG00000211653	IGLV1-40	immunoglobulin lambda variable 1-40 [Source:HGNC Symbol;Acc:HGNC:5877]	256.082	2.25395	0.451945	6.12526e-07	1.54701e-05
ENSG00000130558	OLFM1	olfactomedin 1 [Source:HGNC Symbol;Acc:HGNC:17187]	150.107	1.05638	0.21202	6.27889e-07	1.57799e-05
ENSG00000175745	NR2F1	nuclear receptor subfamily 2 group F member 1 [Source:HGNC Symbol;Acc:HGNC:7975]	1798.92	0.495746	0.0995068	6.29199e-07	1.57799e-05
ENSG00000141956	PRDM15	PR/SET domain 15 [Source:HGNC Symbol;Acc:HGNC:13999]	151.645	0.410783	0.0824553	6.29674e-07	1.57799e-05
ENSG00000173114	LRRN3	leucine rich repeat neuronal 3 [Source:HGNC Symbol;Acc:HGNC:17200]	27.004	1.13543	0.227959	6.33012e-07	1.5839e-05
ENSG00000009694	TENM1	teneurin transmembrane protein 1 [Source:HGNC Symbol;Acc:HGNC:8117]	297.979	0.858496	0.172543	6.5068e-07	1.62058e-05
ENSG00000154258	ABCA9	ATP binding cassette subfamily A member 9 [Source:HGNC Symbol;Acc:HGNC:39]	191.929	0.763124	0.15353	6.67695e-07	1.65531e-05
ENSG00000166147	FBN1	fibrillin 1 [Source:HGNC Symbol;Acc:HGNC:3603]	865.201	0.900843	0.181278	6.71582e-07	1.6624e-05
ENSG00000143387	CTSK	cathepsin K [Source:HGNC Symbol;Acc:HGNC:2536]	319.075	0.934847	0.188138	6.73212e-07	1.66388e-05
ENSG00000196345	ZKSCAN7	zinc finger with KRAB and SCAN domains 7 [Source:HGNC Symbol;Acc:HGNC:12955]	126.488	0.490785	0.098842	6.85779e-07	1.68818e-05
ENSG00000054118	THRAP3	thyroid hormone receptor associated protein 3 [Source:HGNC Symbol;Acc:HGNC:22964]	3229.58	0.29916	0.0602611	6.89163e-07	1.69038e-05
ENSG00000147454	SLC25A37	solute carrier family 25 member 37 [Source:HGNC Symbol;Acc:HGNC:29786]	413.047	0.396777	0.0799243	6.89107e-07	1.69038e-05
ENSG00000171466	ZNF562	zinc finger protein 562 [Source:HGNC Symbol;Acc:HGNC:25950]	374.959	0.41178	0.0830548	7.12473e-07	1.73702e-05
ENSG00000130544	ZNF557	zinc finger protein 557 [Source:HGNC Symbol;Acc:HGNC:28632]	138.769	0.4578	0.0923703	7.19058e-07	1.75043e-05
ENSG00000164944	VIRMA	vir like m6A methyltransferase associated [Source:HGNC Symbol;Acc:HGNC:24500]	1147.41	0.29598	0.0597283	7.21674e-07	1.75415e-05
ENSG00000116962	NID1	nidogen 1 [Source:HGNC Symbol;Acc:HGNC:7821]	1961.79	0.652094	0.131784	7.49041e-07	1.80709e-05
ENSG00000110025	SNX15	sorting nexin 15 [Source:HGNC Symbol;Acc:HGNC:14978]	23.7042	1.04438	0.211099	7.5228e-07	1.8122e-05
ENSG00000182578	CSF1R	colony stimulating factor 1 receptor [Source:HGNC Symbol;Acc:HGNC:2433]	1379.43	0.997996	0.201911	7.70253e-07	1.8445e-05
ENSG00000159873	CCDC117	coiled-coil domain containing 117 [Source:HGNC Symbol;Acc:HGNC:26599]	606.703	0.37853	0.0766743	7.93917e-07	1.88997e-05
ENSG00000150961	SEC24D	SEC24 homolog D, COPII coat complex component [Source:HGNC Symbol;Acc:HGNC:10706]	449.053	0.651551	0.13203	8.02003e-07	1.90082e-05
ENSG00000111331	OAS3	2'-5'-oligoadenylate synthetase 3 [Source:HGNC Symbol;Acc:HGNC:8088]	701.056	1.08374	0.219687	8.09289e-07	1.9108e-05
ENSG00000221866	PLXNA4	plexin A4 [Source:HGNC Symbol;Acc:HGNC:9102]	105.025	0.947965	0.192275	8.21219e-07	1.92907e-05
ENSG00000122299	ZC3H7A	zinc finger CCCH-type containing 7A [Source:HGNC Symbol;Acc:HGNC:30959]	1567.81	0.288993	0.0586224	8.23433e-07	1.92907e-05
ENSG00000005073	HOXA11	homeobox A11 [Source:HGNC Symbol;Acc:HGNC:5101]	152.883	0.751149	0.15247	8.37038e-07	1.95148e-05
ENSG00000261609	GAN	gigaxonin [Source:HGNC Symbol;Acc:HGNC:4137]	150.664	0.384983	0.0781542	8.39526e-07	1.95253e-05
ENSG00000140678	ITGAX	integrin subunit alpha X [Source:HGNC Symbol;Acc:HGNC:6152]	177.076	1.32282	0.268622	8.45954e-07	1.95622e-05
ENSG00000141968	VAV1	vav guanine nucleotide exchange factor 1 [Source:HGNC Symbol;Acc:HGNC:12657]	122.711	1.10667	0.224807	8.53342e-07	1.97049e-05
ENSG00000161791	FMNL3	formin like 3 [Source:HGNC Symbol;Acc:HGNC:23698]	738.645	0.564907	0.114971	8.94803e-07	2.04867e-05
ENSG00000149090	PAMR1	peptidase domain containing associated with muscle regeneration 1 [Source:HGNC Symbol;Acc:HGNC:24554]	149.844	1.2879	0.262339	9.14077e-07	2.08689e-05
ENSG00000219481	NBPF1	NBPF member 1 [Source:HGNC Symbol;Acc:HGNC:26088]	1780.69	0.321132	0.0654254	9.18396e-07	2.09379e-05
ENSG00000151702	FLI1	Fli-1 proto-oncogene, ETS transcription factor [Source:HGNC Symbol;Acc:HGNC:3749]	500.639	0.638475	0.130434	9.82946e-07	2.21904e-05
ENSG00000173193	PARP14	poly(ADP-ribose) polymerase family member 14 [Source:HGNC Symbol;Acc:HGNC:29232]	1799.14	0.712687	0.145636	9.89972e-07	2.23143e-05
ENSG00000130119	GNL3L	G protein nucleolar 3 like [Source:HGNC Symbol;Acc:HGNC:25553]	178.723	0.603861	0.123404	9.91192e-07	2.23143e-05
ENSG00000148773	MKI67	marker of proliferation Ki-67 [Source:HGNC Symbol;Acc:HGNC:7107]	102.3	1.51935	0.310567	9.97213e-07	2.23874e-05
ENSG00000197965	MPZL1	myelin protein zero like 1 [Source:HGNC Symbol;Acc:HGNC:7226]	1746.45	0.36297	0.0742606	1.01972e-06	2.27092e-05
ENSG00000139193	CD27	CD27 molecule [Source:HGNC Symbol;Acc:HGNC:11922]	66.6874	1.52161	0.311285	1.01789e-06	2.27092e-05
ENSG00000197608	ZNF841	zinc finger protein 841 [Source:HGNC Symbol;Acc:HGNC:27611]	203.903	0.538853	0.110251	1.02124e-06	2.27092e-05
ENSG00000100979	PLTP	phospholipid transfer protein [Source:HGNC Symbol;Acc:HGNC:9093]	1516.29	1.17914	0.241373	1.03347e-06	2.29151e-05
ENSG00000116824	CD2	CD2 molecule [Source:HGNC Symbol;Acc:HGNC:1639]	146.611	1.20595	0.24688	1.03554e-06	2.29294e-05
ENSG00000269001	AC092070.2	zinc finger protein 818, pseudogene	29.8167	0.789134	0.161623	1.04725e-06	2.30623e-05
ENSG00000149294	NCAM1	neural cell adhesion molecule 1 [Source:HGNC Symbol;Acc:HGNC:7656]	125.006	1.14076	0.233667	1.05015e-06	2.30947e-05
ENSG00000050438	SLC4A8	solute carrier family 4 member 8 [Source:HGNC Symbol;Acc:HGNC:11034]	152.155	0.915348	0.187644	1.0711e-06	2.34916e-05
ENSG00000197321	SVIL	supervillin [Source:HGNC Symbol;Acc:HGNC:11480]	2114.96	0.458448	0.0940044	1.07775e-06	2.36052e-05
ENSG00000113368	LMNB1	lamin B1 [Source:HGNC Symbol;Acc:HGNC:6637]	130.052	0.780574	0.160206	1.10306e-06	2.41269e-05
ENSG00000103550	KNOP1	lysine rich nucleolar protein 1 [Source:HGNC Symbol;Acc:HGNC:34404]	321.875	0.269474	0.0553942	1.14649e-06	2.49756e-05
ENSG00000181458	TMEM45A	transmembrane protein 45A [Source:HGNC Symbol;Acc:HGNC:25480]	58.8737	0.832051	0.171054	1.1488e-06	2.49791e-05
ENSG00000164128	NPY1R	neuropeptide Y receptor Y1 [Source:HGNC Symbol;Acc:HGNC:7956]	1348.19	0.683925	0.140606	1.14974e-06	2.49791e-05
ENSG00000163026	WDCP	WD repeat and coiled coil containing [Source:HGNC Symbol;Acc:HGNC:26157]	248.673	0.276815	0.0569315	1.16062e-06	2.51166e-05
ENSG00000163219	ARHGAP25	Rho GTPase activating protein 25 [Source:HGNC Symbol;Acc:HGNC:28951]	297.905	0.704887	0.144968	1.16002e-06	2.51166e-05
ENSG00000182866	LCK	LCK proto-oncogene, Src family tyrosine kinase [Source:HGNC Symbol;Acc:HGNC:6524]	131.177	1.19749	0.246313	1.16416e-06	2.51166e-05
ENSG00000151790	TDO2	tryptophan 2,3-dioxygenase [Source:HGNC Symbol;Acc:HGNC:11708]	31.6581	1.75016	0.359974	1.1627e-06	2.51166e-05
ENSG00000113810	SMC4	structural maintenance of chromosomes 4 [Source:HGNC Symbol;Acc:HGNC:14013]	494.175	0.434739	0.0894548	1.17461e-06	2.52478e-05
ENSG00000211663	IGLV3-19	immunoglobulin lambda variable 3-19 [Source:HGNC Symbol;Acc:HGNC:5903]	197.565	2.42142	0.498539	1.19159e-06	2.55789e-05
ENSG00000096996	IL12RB1	interleukin 12 receptor subunit beta 1 [Source:HGNC Symbol;Acc:HGNC:5971]	48.7251	1.11069	0.228797	1.20719e-06	2.58793e-05
ENSG00000237424	FOXD2-AS1	FOXD2 adjacent opposite strand RNA 1 [Source:HGNC Symbol;Acc:HGNC:44256]	33.9699	0.782934	0.161298	1.21014e-06	2.59083e-05
ENSG00000196628	TCF4	transcription factor 4 [Source:HGNC Symbol;Acc:HGNC:11634]	769.503	0.666904	0.137455	1.22354e-06	2.61605e-05
ENSG00000185905	C16orf54	chromosome 16 open reading frame 54 [Source:HGNC Symbol;Acc:HGNC:26649]	54.6478	1.12641	0.232195	1.22754e-06	2.62114e-05
ENSG00000179583	CIITA	class II major histocompatibility complex transactivator [Source:HGNC Symbol;Acc:HGNC:7067]	551.587	0.773198	0.159409	1.23211e-06	2.62741e-05
ENSG00000197782	ZNF780A	zinc finger protein 780A [Source:HGNC Symbol;Acc:HGNC:27603]	384.343	0.426421	0.0879767	1.25354e-06	2.66435e-05
ENSG00000204304	PBX2	PBX homeobox 2 [Source:HGNC Symbol;Acc:HGNC:8633]	1524.49	0.267102	0.0551619	1.28448e-06	2.71757e-05
ENSG00000047457	CP	ceruloplasmin [Source:HGNC Symbol;Acc:HGNC:2295]	276.491	1.44173	0.297942	1.30508e-06	2.75397e-05
ENSG00000159189	C1QC	complement C1q C chain [Source:HGNC Symbol;Acc:HGNC:1245]	1492.64	1.44498	0.298658	1.30985e-06	2.76041e-05
ENSG00000133056	PIK3C2B	phosphatidylinositol-4-phosphate 3-kinase catalytic subunit type 2 beta [Source:HGNC Symbol;Acc:HGNC:8972]	486.759	0.457039	0.0944763	1.31408e-06	2.76573e-05
ENSG00000171848	RRM2	ribonucleotide reductase regulatory subunit M2 [Source:HGNC Symbol;Acc:HGNC:10452]	90.0213	1.03882	0.214923	1.34189e-06	2.81692e-05
ENSG00000163840	DTX3L	deltex E3 ubiquitin ligase 3L [Source:HGNC Symbol;Acc:HGNC:30323]	891.532	0.712771	0.147509	1.35124e-06	2.83287e-05
ENSG00000182218	HHIPL1	HHIP like 1 [Source:HGNC Symbol;Acc:HGNC:19710]	38.9291	0.800689	0.165763	1.36307e-06	2.85028e-05
ENSG00000187800	PEAR1	platelet endothelial aggregation receptor 1 [Source:HGNC Symbol;Acc:HGNC:33631]	467.303	0.633954	0.131307	1.37897e-06	2.8798e-05
ENSG00000160654	CD3G	CD3g molecule [Source:HGNC Symbol;Acc:HGNC:1675]	35.1303	1.3283	0.275187	1.38678e-06	2.89238e-05
ENSG00000035862	TIMP2	TIMP metallopeptidase inhibitor 2 [Source:HGNC Symbol;Acc:HGNC:11821]	4790.58	0.575877	0.119356	1.40087e-06	2.918e-05
ENSG00000072694	FCGR2B	Fc fragment of IgG receptor IIb [Source:HGNC Symbol;Acc:HGNC:3618]	145.25	1.26031	0.261253	1.40628e-06	2.92549e-05
ENSG00000163430	FSTL1	follistatin like 1 [Source:HGNC Symbol;Acc:HGNC:3972]	3592.52	0.681112	0.141357	1.44723e-06	2.99911e-05
ENSG00000100320	RBFOX2	RNA binding fox-1 homolog 2 [Source:HGNC Symbol;Acc:HGNC:9906]	1944.98	0.315119	0.0654161	1.45619e-06	3.01382e-05
ENSG00000081237	PTPRC	protein tyrosine phosphatase receptor type C [Source:HGNC Symbol;Acc:HGNC:9666]	784.554	1.1299	0.234622	1.466e-06	3.02637e-05
ENSG00000115267	IFIH1	interferon induced with helicase C domain 1 [Source:HGNC Symbol;Acc:HGNC:18873]	652.421	0.543246	0.112849	1.47986e-06	3.0472e-05
ENSG00000154451	GBP5	guanylate binding protein 5 [Source:HGNC Symbol;Acc:HGNC:19895]	171.45	1.31305	0.27276	1.47979e-06	3.0472e-05
ENSG00000213186	TRIM59	tripartite motif containing 59 [Source:HGNC Symbol;Acc:HGNC:30834]	35.5367	0.748884	0.155584	1.48391e-06	3.05164e-05
ENSG00000138378	STAT4	signal transducer and activator of transcription 4 [Source:HGNC Symbol;Acc:HGNC:11365]	89.2275	0.956651	0.198811	1.49536e-06	3.06739e-05
ENSG00000155659	VSIG4	V-set and immunoglobulin domain containing 4 [Source:HGNC Symbol;Acc:HGNC:17032]	478.128	1.16646	0.242498	1.50795e-06	3.0893e-05
ENSG00000100985	MMP9	matrix metallopeptidase 9 [Source:HGNC Symbol;Acc:HGNC:7176]	54.1016	2.04713	0.42579	1.52565e-06	3.12159e-05
ENSG00000178199	ZC3H12D	zinc finger CCCH-type containing 12D [Source:HGNC Symbol;Acc:HGNC:21175]	86.8279	0.648252	0.134843	1.52853e-06	3.12353e-05
ENSG00000133858	ZFC3H1	zinc finger C3H1-type containing [Source:HGNC Symbol;Acc:HGNC:28328]	932.768	0.57295	0.119207	1.53712e-06	3.13712e-05
ENSG00000185862	EVI2B	ecotropic viral integration site 2B [Source:HGNC Symbol;Acc:HGNC:3500]	196.384	1.08402	0.225733	1.56908e-06	3.19429e-05
ENSG00000106333	PCOLCE	procollagen C-endopeptidase enhancer [Source:HGNC Symbol;Acc:HGNC:8738]	641.447	0.885873	0.184511	1.5773e-06	3.20697e-05
ENSG00000151692	RNF144A	ring finger protein 144A [Source:HGNC Symbol;Acc:HGNC:20457]	604.731	0.625651	0.130331	1.58287e-06	3.21427e-05
ENSG00000111799	COL12A1	collagen type XII alpha 1 chain [Source:HGNC Symbol;Acc:HGNC:2188]	1501.98	0.679318	0.14155	1.59355e-06	3.22377e-05
ENSG00000065413	ANKRD44	ankyrin repeat domain 44 [Source:HGNC Symbol;Acc:HGNC:25259]	129.981	0.803621	0.167704	1.65201e-06	3.30894e-05
ENSG00000189298	ZKSCAN3	zinc finger with KRAB and SCAN domains 3 [Source:HGNC Symbol;Acc:HGNC:13853]	179.502	0.254231	0.0530589	1.65553e-06	3.31188e-05
ENSG00000103489	XYLT1	xylosyltransferase 1 [Source:HGNC Symbol;Acc:HGNC:15516]	171.672	0.712626	0.148804	1.6759e-06	3.33748e-05
ENSG00000110876	SELPLG	selectin P ligand [Source:HGNC Symbol;Acc:HGNC:10722]	309.269	1.06223	0.222035	1.71808e-06	3.40279e-05
ENSG00000105011	ASF1B	anti-silencing function 1B histone chaperone [Source:HGNC Symbol;Acc:HGNC:20996]	44.445	1.24992	0.2613	1.72284e-06	3.40441e-05
ENSG00000106546	AHR	aryl hydrocarbon receptor [Source:HGNC Symbol;Acc:HGNC:348]	716.902	0.699645	0.146304	1.73446e-06	3.41069e-05
ENSG00000176142	TMEM39A	transmembrane protein 39A [Source:HGNC Symbol;Acc:HGNC:25600]	499.817	0.319746	0.0668775	1.74372e-06	3.42472e-05
ENSG00000119285	HEATR1	HEAT repeat containing 1 [Source:HGNC Symbol;Acc:HGNC:25517]	722.419	0.420357	0.0880225	1.79201e-06	3.50254e-05
ENSG00000164010	ERMAP	erythroblast membrane associated protein (Scianna blood group) [Source:HGNC Symbol;Acc:HGNC:15743]	531.324	0.231679	0.0485497	1.82407e-06	3.55232e-05
ENSG00000198346	ZNF813	zinc finger protein 813 [Source:HGNC Symbol;Acc:HGNC:33257]	135.648	0.422993	0.0886685	1.83769e-06	3.57023e-05
ENSG00000172888	ZNF621	zinc finger protein 621 [Source:HGNC Symbol;Acc:HGNC:24787]	449.237	0.55629	0.116703	1.87243e-06	3.62901e-05
ENSG00000110448	CD5	CD5 molecule [Source:HGNC Symbol;Acc:HGNC:1685]	60.1357	1.29469	0.271804	1.90424e-06	3.67744e-05
ENSG00000187474	FPR3	formyl peptide receptor 3 [Source:HGNC Symbol;Acc:HGNC:3828]	280.748	1.18145	0.248174	1.93023e-06	3.71873e-05
ENSG00000153898	MCOLN2	mucolipin 2 [Source:HGNC Symbol;Acc:HGNC:13357]	96.2226	0.97126	0.204086	1.94481e-06	3.73792e-05
ENSG00000124788	ATXN1	ataxin 1 [Source:HGNC Symbol;Acc:HGNC:10548]	911.657	0.320341	0.0673655	1.98184e-06	3.79297e-05
ENSG00000144891	AGTR1	angiotensin II receptor type 1 [Source:HGNC Symbol;Acc:HGNC:336]	330.097	0.626353	0.13179	2.00744e-06	3.8355e-05
ENSG00000013725	CD6	CD6 molecule [Source:HGNC Symbol;Acc:HGNC:1691]	82.8995	1.15046	0.242151	2.02418e-06	3.85836e-05
ENSG00000116062	MSH6	mutS homolog 6 [Source:HGNC Symbol;Acc:HGNC:7329]	866.571	0.269416	0.0567228	2.03725e-06	3.8787e-05
ENSG00000144554	FANCD2	FA complementation group D2 [Source:HGNC Symbol;Acc:HGNC:3585]	79.8051	0.518625	0.109315	2.09203e-06	3.97831e-05
ENSG00000106034	CPED1	cadherin like and PC-esterase domain containing 1 [Source:HGNC Symbol;Acc:HGNC:26159]	417.25	0.784125	0.165339	2.1107e-06	4.00438e-05
ENSG00000142512	SIGLEC10	sialic acid binding Ig like lectin 10 [Source:HGNC Symbol;Acc:HGNC:15620]	67.2659	1.27412	0.268646	2.10851e-06	4.00438e-05
ENSG00000136250	AOAH	acyloxyacyl hydrolase [Source:HGNC Symbol;Acc:HGNC:548]	169.534	1.21544	0.256316	2.11638e-06	4.01045e-05
ENSG00000138080	EMILIN1	elastin microfibril interfacer 1 [Source:HGNC Symbol;Acc:HGNC:19880]	1197.04	1.06411	0.224604	2.16153e-06	4.0769e-05
ENSG00000026950	BTN3A1	butyrophilin subfamily 3 member A1 [Source:HGNC Symbol;Acc:HGNC:1138]	741.656	0.510284	0.107717	2.16642e-06	4.08135e-05
ENSG00000111817	DSE	dermatan sulfate epimerase [Source:HGNC Symbol;Acc:HGNC:21144]	643.57	0.601207	0.127032	2.21525e-06	4.16849e-05
ENSG00000185344	ATP6V0A2	ATPase H+ transporting V0 subunit a2 [Source:HGNC Symbol;Acc:HGNC:18481]	417.474	0.263426	0.0556734	2.22732e-06	4.18633e-05
ENSG00000211649	IGLV7-46	immunoglobulin lambda variable 7-46 (gene/pseudogene) [Source:HGNC Symbol;Acc:HGNC:5930]	64.5918	2.00774	0.424599	2.26122e-06	4.24018e-05
ENSG00000119772	DNMT3A	DNA methyltransferase 3 alpha [Source:HGNC Symbol;Acc:HGNC:2978]	404.236	0.379808	0.0803411	2.27374e-06	4.25871e-05
ENSG00000163131	CTSS	cathepsin S [Source:HGNC Symbol;Acc:HGNC:2545]	964.72	0.997398	0.211068	2.29571e-06	4.29489e-05
ENSG00000221963	APOL6	apolipoprotein L6 [Source:HGNC Symbol;Acc:HGNC:14870]	1202.1	0.641727	0.135821	2.30358e-06	4.30463e-05
ENSG00000128815	WDFY4	WDFY family member 4 [Source:HGNC Symbol;Acc:HGNC:29323]	327.81	0.857588	0.181569	2.32148e-06	4.33307e-05
ENSG00000143494	VASH2	vasohibin 2 [Source:HGNC Symbol;Acc:HGNC:25723]	26.2837	1.08473	0.229727	2.3375e-06	4.35726e-05
ENSG00000186017	ZNF566	zinc finger protein 566 [Source:HGNC Symbol;Acc:HGNC:25919]	192.572	0.401702	0.0851349	2.37681e-06	4.41596e-05
ENSG00000157833	GAREM2	GRB2 associated regulator of MAPK1 subtype 2 [Source:HGNC Symbol;Acc:HGNC:27172]	96.6059	0.777037	0.164864	2.43867e-06	4.52048e-05
ENSG00000157734	SNX22	sorting nexin 22 [Source:HGNC Symbol;Acc:HGNC:16315]	48.7466	0.719049	0.152696	2.48908e-06	4.60172e-05
ENSG00000186812	ZNF397	zinc finger protein 397 [Source:HGNC Symbol;Acc:HGNC:18818]	408.837	0.489162	0.103881	2.49103e-06	4.60172e-05
ENSG00000106948	AKNA	AT-hook transcription factor [Source:HGNC Symbol;Acc:HGNC:24108]	469.331	0.775777	0.16486	2.53024e-06	4.66881e-05
ENSG00000018189	RUFY3	RUN and FYVE domain containing 3 [Source:HGNC Symbol;Acc:HGNC:30285]	1167.35	0.38551	0.0819422	2.5429e-06	4.68683e-05
ENSG00000198182	ZNF607	zinc finger protein 607 [Source:HGNC Symbol;Acc:HGNC:28192]	211.23	0.281278	0.0598064	2.56193e-06	4.70579e-05
ENSG00000131378	RFTN1	raftlin, lipid raft linker 1 [Source:HGNC Symbol;Acc:HGNC:30278]	800.322	0.519419	0.110479	2.58225e-06	4.72166e-05
ENSG00000155393	HEATR3	HEAT repeat containing 3 [Source:HGNC Symbol;Acc:HGNC:26087]	396.059	0.312364	0.0664629	2.60379e-06	4.75567e-05
ENSG00000178971	CTC1	CST telomere replication complex component 1 [Source:HGNC Symbol;Acc:HGNC:26169]	622.159	0.349302	0.0743385	2.61687e-06	4.76877e-05
ENSG00000156218	ADAMTSL3	ADAMTS like 3 [Source:HGNC Symbol;Acc:HGNC:14633]	409.952	0.581625	0.123845	2.64774e-06	4.80878e-05
ENSG00000125384	PTGER2	prostaglandin E receptor 2 [Source:HGNC Symbol;Acc:HGNC:9594]	91.2703	0.763501	0.162595	2.65679e-06	4.81941e-05
ENSG00000146909	NOM1	nucleolar protein with MIF4G domain 1 [Source:HGNC Symbol;Acc:HGNC:13244]	414.318	0.253196	0.0539288	2.66588e-06	4.82545e-05
ENSG00000101003	GINS1	GINS complex subunit 1 [Source:HGNC Symbol;Acc:HGNC:28980]	76.5951	0.473235	0.100829	2.68656e-06	4.8412e-05
ENSG00000177000	MTHFR	methylenetetrahydrofolate reductase [Source:HGNC Symbol;Acc:HGNC:7436]	1670.83	0.41961	0.0894466	2.71637e-06	4.88309e-05
ENSG00000241294	IGKV2-24	immunoglobulin kappa variable 2-24 [Source:HGNC Symbol;Acc:HGNC:5781]	57.4404	2.13495	0.455118	2.71901e-06	4.88309e-05
ENSG00000180353	HCLS1	hematopoietic cell-specific Lyn substrate 1 [Source:HGNC Symbol;Acc:HGNC:4844]	866.075	0.883814	0.188642	2.79756e-06	4.98674e-05
ENSG00000196152	ZNF79	zinc finger protein 79 [Source:HGNC Symbol;Acc:HGNC:13153]	136.139	0.308578	0.0658637	2.79818e-06	4.98674e-05
ENSG00000071967	CYBRD1	cytochrome b reductase 1 [Source:HGNC Symbol;Acc:HGNC:20797]	2047.73	0.596343	0.127319	2.81555e-06	5.00767e-05
ENSG00000172771	EFCAB12	EF-hand calcium binding domain 12 [Source:HGNC Symbol;Acc:HGNC:28061]	86.4416	0.552313	0.118037	2.8808e-06	5.08911e-05
ENSG00000117724	CENPF	centromere protein F [Source:HGNC Symbol;Acc:HGNC:1857]	77.9958	1.18625	0.253679	2.92263e-06	5.15173e-05
ENSG00000239713	APOBEC3G	apolipoprotein B mRNA editing enzyme catalytic subunit 3G [Source:HGNC Symbol;Acc:HGNC:17357]	176.44	0.859156	0.183801	2.94837e-06	5.19144e-05
ENSG00000198851	CD3E	CD3e molecule [Source:HGNC Symbol;Acc:HGNC:1674]	186.356	1.24297	0.265943	2.95636e-06	5.19985e-05
ENSG00000172578	KLHL6	kelch like family member 6 [Source:HGNC Symbol;Acc:HGNC:18653]	119.461	0.894319	0.191378	2.96755e-06	5.21385e-05
ENSG00000025156	HSF2	heat shock transcription factor 2 [Source:HGNC Symbol;Acc:HGNC:5225]	288.142	0.299599	0.0641337	2.99049e-06	5.24277e-05
ENSG00000211637	IGLV4-69	immunoglobulin lambda variable 4-69 [Source:HGNC Symbol;Acc:HGNC:5921]	96.0788	2.08324	0.446234	3.03418e-06	5.30785e-05
ENSG00000137462	TLR2	toll like receptor 2 [Source:HGNC Symbol;Acc:HGNC:11848]	256.677	0.692395	0.148324	3.03956e-06	5.3115e-05
ENSG00000241351	IGKV3-11	immunoglobulin kappa variable 3-11 [Source:HGNC Symbol;Acc:HGNC:5815]	458.134	1.97525	0.423226	3.0544e-06	5.33167e-05
ENSG00000198826	ARHGAP11A	Rho GTPase activating protein 11A [Source:HGNC Symbol;Acc:HGNC:15783]	60.3238	0.835296	0.179162	3.12808e-06	5.43483e-05
ENSG00000183287	CCBE1	collagen and calcium binding EGF domains 1 [Source:HGNC Symbol;Acc:HGNC:29426]	283.348	0.679274	0.145697	3.12769e-06	5.43483e-05
ENSG00000240184	PCDHGC3	protocadherin gamma subfamily C, 3 [Source:HGNC Symbol;Acc:HGNC:8716]	184.104	0.943128	0.202362	3.15303e-06	5.4684e-05
ENSG00000177873	ZNF619	zinc finger protein 619 [Source:HGNC Symbol;Acc:HGNC:26910]	178.664	0.358005	0.0768209	3.15823e-06	5.47156e-05
ENSG00000164663	USP49	ubiquitin specific peptidase 49 [Source:HGNC Symbol;Acc:HGNC:20078]	117.657	0.552318	0.118523	3.16181e-06	5.47189e-05
ENSG00000204271	SPIN3	spindlin family member 3 [Source:HGNC Symbol;Acc:HGNC:27272]	81.7544	0.487264	0.104587	3.17831e-06	5.49457e-05
ENSG00000095015	MAP3K1	mitogen-activated protein kinase kinase kinase 1 [Source:HGNC Symbol;Acc:HGNC:6848]	1184.18	0.677406	0.145465	3.21094e-06	5.54505e-05
ENSG00000101654	RNMT	RNA guanine-7 methyltransferase [Source:HGNC Symbol;Acc:HGNC:10075]	917.606	0.258426	0.0554968	3.2149e-06	5.54595e-05
ENSG00000166526	ZNF3	zinc finger protein 3 [Source:HGNC Symbol;Acc:HGNC:13089]	804.986	0.196776	0.042289	3.26938e-06	5.61596e-05
ENSG00000137841	PLCB2	phospholipase C beta 2 [Source:HGNC Symbol;Acc:HGNC:9055]	301.83	0.883713	0.189971	3.29013e-06	5.63364e-05
ENSG00000211947	IGHV3-21	immunoglobulin heavy variable 3-21 [Source:HGNC Symbol;Acc:HGNC:5586]	152.294	2.14978	0.462126	3.28833e-06	5.63364e-05
ENSG00000168646	AXIN2	axin 2 [Source:HGNC Symbol;Acc:HGNC:904]	128.119	0.663063	0.142558	3.30065e-06	5.63375e-05
ENSG00000020181	ADGRA2	adhesion G protein-coupled receptor A2 [Source:HGNC Symbol;Acc:HGNC:17849]	820.653	0.680246	0.146297	3.32299e-06	5.65994e-05
ENSG00000143119	CD53	CD53 molecule [Source:HGNC Symbol;Acc:HGNC:1686]	562.915	1.0535	0.226662	3.35324e-06	5.69945e-05
ENSG00000124201	ZNFX1	zinc finger NFX1-type containing 1 [Source:HGNC Symbol;Acc:HGNC:29271]	1488.36	0.428327	0.092152	3.35096e-06	5.69945e-05
ENSG00000004776	HSPB6	heat shock protein family B (small) member 6 [Source:HGNC Symbol;Acc:HGNC:26511]	602.494	1.04802	0.225632	3.40387e-06	5.77943e-05
ENSG00000079263	SP140	SP140 nuclear body protein [Source:HGNC Symbol;Acc:HGNC:17133]	46.6527	1.14823	0.247243	3.4149e-06	5.78601e-05
ENSG00000244575	IGKV1-27	immunoglobulin kappa variable 1-27 [Source:HGNC Symbol;Acc:HGNC:5735]	97.7094	2.23503	0.481239	3.41193e-06	5.78601e-05
ENSG00000146670	CDCA5	cell division cycle associated 5 [Source:HGNC Symbol;Acc:HGNC:14626]	44.212	0.876704	0.188828	3.43583e-06	5.81536e-05
ENSG00000068489	PRR11	proline rich 11 [Source:HGNC Symbol;Acc:HGNC:25619]	31.6593	0.977612	0.210731	3.49866e-06	5.90933e-05
ENSG00000173369	C1QB	complement C1q B chain [Source:HGNC Symbol;Acc:HGNC:1242]	1896.14	1.43343	0.309045	3.51395e-06	5.92897e-05
ENSG00000169083	AR	androgen receptor [Source:HGNC Symbol;Acc:HGNC:644]	794.929	0.374206	0.0807064	3.54132e-06	5.96892e-05
ENSG00000100207	TCF20	transcription factor 20 [Source:HGNC Symbol;Acc:HGNC:11631]	967.318	0.372705	0.0803935	3.55205e-06	5.98076e-05
ENSG00000166073	GPR176	G protein-coupled receptor 176 [Source:HGNC Symbol;Acc:HGNC:32370]	277.675	0.459958	0.0992517	3.58228e-06	6.01912e-05
ENSG00000118971	CCND2	cyclin D2 [Source:HGNC Symbol;Acc:HGNC:1583]	414.104	0.843407	0.182213	3.67977e-06	6.1637e-05
ENSG00000144730	IL17RD	interleukin 17 receptor D [Source:HGNC Symbol;Acc:HGNC:17616]	994.074	0.388851	0.0840161	3.68688e-06	6.16923e-05
ENSG00000159618	ADGRG5	adhesion G protein-coupled receptor G5 [Source:HGNC Symbol;Acc:HGNC:19010]	40.3574	0.971109	0.209868	3.70575e-06	6.18799e-05
ENSG00000163606	CD200R1	CD200 receptor 1 [Source:HGNC Symbol;Acc:HGNC:24235]	42.064	1.02036	0.220573	3.72908e-06	6.2164e-05
ENSG00000102710	SUPT20H	SPT20 homolog, SAGA complex component [Source:HGNC Symbol;Acc:HGNC:20596]	986.637	0.306737	0.0663154	3.73814e-06	6.2164e-05
ENSG00000165323	FAT3	FAT atypical cadherin 3 [Source:HGNC Symbol;Acc:HGNC:23112]	38.2333	0.924826	0.199986	3.75589e-06	6.23948e-05
ENSG00000141298	SSH2	slingshot protein phosphatase 2 [Source:HGNC Symbol;Acc:HGNC:30580]	990.534	0.32007	0.0692246	3.77042e-06	6.24438e-05
ENSG00000147168	IL2RG	interleukin 2 receptor subunit gamma [Source:HGNC Symbol;Acc:HGNC:6010]	289.62	1.22714	0.265492	3.79804e-06	6.28368e-05
ENSG00000131389	SLC6A6	solute carrier family 6 member 6 [Source:HGNC Symbol;Acc:HGNC:11052]	2179.22	0.507036	0.109812	3.88752e-06	6.39245e-05
ENSG00000104974	LILRA1	leukocyte immunoglobulin like receptor A1 [Source:HGNC Symbol;Acc:HGNC:6602]	41.0715	1.0975	0.237686	3.88466e-06	6.39245e-05
ENSG00000228223	HCG11	HLA complex group 11 [Source:HGNC Symbol;Acc:HGNC:17707]	313.424	0.471986	0.102294	3.94949e-06	6.47459e-05
ENSG00000186810	CXCR3	C-X-C motif chemokine receptor 3 [Source:HGNC Symbol;Acc:HGNC:4540]	35.3717	1.31301	0.2846	3.95865e-06	6.48304e-05
ENSG00000167208	SNX20	sorting nexin 20 [Source:HGNC Symbol;Acc:HGNC:30390]	100.642	1.22371	0.265351	3.99442e-06	6.52168e-05
ENSG00000168916	ZNF608	zinc finger protein 608 [Source:HGNC Symbol;Acc:HGNC:29238]	511.404	0.444857	0.0964813	4.011e-06	6.53567e-05
ENSG00000251474	RPL32P3	ribosomal protein L32 pseudogene 3 [Source:HGNC Symbol;Acc:HGNC:27024]	168.207	0.673729	0.146399	4.1846e-06	6.73703e-05
ENSG00000268575	AL031282.2	novel transcript, readthrough between SLC35E2 and CDK11A	48.4437	0.831348	0.18064	4.17974e-06	6.73703e-05
ENSG00000131849	ZNF132	zinc finger protein 132 [Source:HGNC Symbol;Acc:HGNC:12916]	187.522	0.372807	0.0810065	4.18076e-06	6.73703e-05
ENSG00000172716	SLFN11	schlafen family member 11 [Source:HGNC Symbol;Acc:HGNC:26633]	336.865	0.707274	0.153668	4.17258e-06	6.73703e-05
ENSG00000168546	GFRA2	GDNF family receptor alpha 2 [Source:HGNC Symbol;Acc:HGNC:4244]	58.467	0.893452	0.194188	4.20549e-06	6.75721e-05
ENSG00000152402	GUCY1A2	guanylate cyclase 1 soluble subunit alpha 2 [Source:HGNC Symbol;Acc:HGNC:4684]	392.692	1.06703	0.231929	4.21121e-06	6.75968e-05
ENSG00000175414	ARL10	ADP ribosylation factor like GTPase 10 [Source:HGNC Symbol;Acc:HGNC:22042]	235.739	0.43839	0.0953444	4.26633e-06	6.83779e-05
ENSG00000116299	KIAA1324	KIAA1324 [Source:HGNC Symbol;Acc:HGNC:29618]	31.442	0.761876	0.165756	4.29904e-06	6.87336e-05
ENSG00000167207	NOD2	nucleotide binding oligomerization domain containing 2 [Source:HGNC Symbol;Acc:HGNC:5331]	39.0724	1.13073	0.246086	4.33048e-06	6.90996e-05
ENSG00000111452	ADGRD1	adhesion G protein-coupled receptor D1 [Source:HGNC Symbol;Acc:HGNC:19893]	47.685	1.00893	0.219639	4.35739e-06	6.94604e-05
ENSG00000175857	GAPT	GRB2 binding adaptor protein, transmembrane [Source:HGNC Symbol;Acc:HGNC:26588]	51.2828	1.15282	0.251018	4.37837e-06	6.97261e-05
ENSG00000198771	RCSD1	RCSD domain containing 1 [Source:HGNC Symbol;Acc:HGNC:28310]	309.411	0.624687	0.136106	4.43896e-06	7.0506e-05
ENSG00000162511	LAPTM5	lysosomal protein transmembrane 5 [Source:HGNC Symbol;Acc:HGNC:29612]	1667.65	0.989586	0.215657	4.4601e-06	7.07489e-05
ENSG00000171522	PTGER4	prostaglandin E receptor 4 [Source:HGNC Symbol;Acc:HGNC:9596]	409.157	0.520583	0.113501	4.50557e-06	7.13301e-05
ENSG00000091656	ZFHX4	zinc finger homeobox 4 [Source:HGNC Symbol;Acc:HGNC:30939]	33.6919	0.986087	0.215147	4.57656e-06	7.23123e-05
ENSG00000130508	PXDN	peroxidasin [Source:HGNC Symbol;Acc:HGNC:14966]	685.537	0.774474	0.168994	4.58705e-06	7.24073e-05
ENSG00000107736	CDH23	cadherin related 23 [Source:HGNC Symbol;Acc:HGNC:13733]	60.548	0.848669	0.18527	4.63369e-06	7.30009e-05
ENSG00000012779	ALOX5	arachidonate 5-lipoxygenase [Source:HGNC Symbol;Acc:HGNC:435]	226.325	1.0968	0.239624	4.71353e-06	7.41143e-05
ENSG00000100351	GRAP2	GRB2 related adaptor protein 2 [Source:HGNC Symbol;Acc:HGNC:4563]	43.6112	1.07141	0.234358	4.83828e-06	7.58545e-05
ENSG00000196684	HSH2D	hematopoietic SH2 domain containing [Source:HGNC Symbol;Acc:HGNC:24920]	68.0755	1.39695	0.305556	4.83478e-06	7.58545e-05
ENSG00000211638	IGLV8-61	immunoglobulin lambda variable 8-61 [Source:HGNC Symbol;Acc:HGNC:5931]	81.6214	2.54731	0.557765	4.94758e-06	7.72682e-05
ENSG00000165115	KIF27	kinesin family member 27 [Source:HGNC Symbol;Acc:HGNC:18632]	152.462	0.556884	0.12199	4.99511e-06	7.79352e-05
ENSG00000136122	BORA	BORA aurora kinase A activator [Source:HGNC Symbol;Acc:HGNC:24724]	67.3263	0.440806	0.0966753	5.12378e-06	7.97889e-05
ENSG00000160352	ZNF714	zinc finger protein 714 [Source:HGNC Symbol;Acc:HGNC:27124]	67.8568	0.724438	0.158939	5.16533e-06	8.0204e-05
ENSG00000145365	TIFA	TRAF interacting protein with forkhead associated domain [Source:HGNC Symbol;Acc:HGNC:19075]	182.373	0.425131	0.0933736	5.28846e-06	8.19944e-05
ENSG00000121903	ZSCAN20	zinc finger and SCAN domain containing 20 [Source:HGNC Symbol;Acc:HGNC:13093]	84.3547	0.444951	0.0977456	5.31054e-06	8.22219e-05
ENSG00000188404	SELL	selectin L [Source:HGNC Symbol;Acc:HGNC:10720]	199.477	1.12629	0.247441	5.32045e-06	8.22964e-05
ENSG00000120820	GLT8D2	glycosyltransferase 8 domain containing 2 [Source:HGNC Symbol;Acc:HGNC:24890]	127.734	0.622185	0.136847	5.45309e-06	8.3703e-05
ENSG00000005156	LIG3	DNA ligase 3 [Source:HGNC Symbol;Acc:HGNC:6600]	466.314	0.305105	0.0671095	5.45767e-06	8.3703e-05
ENSG00000171812	COL8A2	collagen type VIII alpha 2 chain [Source:HGNC Symbol;Acc:HGNC:2216]	70.1023	0.904548	0.198981	5.47008e-06	8.38088e-05
ENSG00000156232	WHAMM	WASP homolog associated with actin, golgi membranes and microtubules [Source:HGNC Symbol;Acc:HGNC:30493]	342.375	0.305835	0.0672905	5.49367e-06	8.40906e-05
ENSG00000140030	GPR65	G protein-coupled receptor 65 [Source:HGNC Symbol;Acc:HGNC:4517]	73.1938	0.938812	0.206879	5.67942e-06	8.64427e-05
ENSG00000115085	ZAP70	zeta chain of T cell receptor associated protein kinase 70 [Source:HGNC Symbol;Acc:HGNC:12858]	111.098	1.14362	0.252043	5.69468e-06	8.65934e-05
ENSG00000166482	MFAP4	microfibril associated protein 4 [Source:HGNC Symbol;Acc:HGNC:7035]	1992.78	0.911141	0.200913	5.76056e-06	8.74306e-05
ENSG00000137478	FCHSD2	FCH and double SH3 domains 2 [Source:HGNC Symbol;Acc:HGNC:29114]	814.118	0.451403	0.0995795	5.81257e-06	8.78899e-05
ENSG00000051825	MPHOSPH9	M-phase phosphoprotein 9 [Source:HGNC Symbol;Acc:HGNC:7215]	395.252	0.322226	0.0712091	6.03747e-06	9.08655e-05
ENSG00000196458	ZNF605	zinc finger protein 605 [Source:HGNC Symbol;Acc:HGNC:28068]	476.346	0.450082	0.0994623	6.03536e-06	9.08655e-05
ENSG00000101695	RNF125	ring finger protein 125 [Source:HGNC Symbol;Acc:HGNC:21150]	85.1162	0.699265	0.154574	6.07291e-06	9.11444e-05
ENSG00000104894	CD37	CD37 molecule [Source:HGNC Symbol;Acc:HGNC:1666]	199.117	1.12271	0.248199	6.08444e-06	9.12327e-05
ENSG00000204262	COL5A2	collagen type V alpha 2 chain [Source:HGNC Symbol;Acc:HGNC:2210]	681.973	0.692828	0.153237	6.1468e-06	9.19119e-05
ENSG00000177058	SLC38A9	solute carrier family 38 member 9 [Source:HGNC Symbol;Acc:HGNC:26907]	271.38	0.357929	0.07916	6.13765e-06	9.19119e-05
ENSG00000139990	DCAF5	DDB1 and CUL4 associated factor 5 [Source:HGNC Symbol;Acc:HGNC:20224]	1887.12	0.2091	0.0462477	6.14583e-06	9.19119e-05
ENSG00000078081	LAMP3	lysosomal associated membrane protein 3 [Source:HGNC Symbol;Acc:HGNC:14582]	53.4355	1.43015	0.316379	6.17289e-06	9.21953e-05
ENSG00000103056	SMPD3	sphingomyelin phosphodiesterase 3 [Source:HGNC Symbol;Acc:HGNC:14240]	27.9557	1.03717	0.229451	6.17715e-06	9.21953e-05
ENSG00000049239	H6PD	hexose-6-phosphate dehydrogenase/glucose 1-dehydrogenase [Source:HGNC Symbol;Acc:HGNC:4795]	1687.28	0.356604	0.0788995	6.19183e-06	9.22611e-05
ENSG00000170624	SGCD	sarcoglycan delta [Source:HGNC Symbol;Acc:HGNC:10807]	141.506	0.581605	0.128683	6.19347e-06	9.22611e-05
ENSG00000123096	SSPN	sarcospan [Source:HGNC Symbol;Acc:HGNC:11322]	156.316	0.796354	0.176268	6.2471e-06	9.28108e-05
ENSG00000243696	AC006254.1	novel MUSTN1-ITIH4 readthrough	47.7298	0.898388	0.19888	6.26509e-06	9.29925e-05
ENSG00000196968	FUT11	fucosyltransferase 11 [Source:HGNC Symbol;Acc:HGNC:19233]	325.277	0.37728	0.0835242	6.2719e-06	9.30082e-05
ENSG00000116701	NCF2	neutrophil cytosolic factor 2 [Source:HGNC Symbol;Acc:HGNC:7661]	196.126	0.93962	0.208142	6.35189e-06	9.4022e-05
ENSG00000107957	SH3PXD2A	SH3 and PX domains 2A [Source:HGNC Symbol;Acc:HGNC:23664]	898.075	0.361284	0.0801519	6.56006e-06	9.68373e-05
ENSG00000126353	CCR7	C-C motif chemokine receptor 7 [Source:HGNC Symbol;Acc:HGNC:1608]	44.2757	1.57475	0.349437	6.58948e-06	9.71828e-05
ENSG00000244414	CFHR1	complement factor H related 1 [Source:HGNC Symbol;Acc:HGNC:4888]	123.778	1.55684	0.345557	6.62733e-06	9.75629e-05
ENSG00000129596	CDO1	cysteine dioxygenase type 1 [Source:HGNC Symbol;Acc:HGNC:1795]	81.0917	0.64155	0.142416	6.64488e-06	9.7597e-05
ENSG00000160219	GAB3	GRB2 associated binding protein 3 [Source:HGNC Symbol;Acc:HGNC:17515]	122.306	0.785658	0.17442	6.65583e-06	9.76269e-05
ENSG00000049323	LTBP1	latent transforming growth factor beta binding protein 1 [Source:HGNC Symbol;Acc:HGNC:6714]	1353.87	0.987616	0.219292	6.67957e-06	9.77976e-05
ENSG00000088930	XRN2	5'-3' exoribonuclease 2 [Source:HGNC Symbol;Acc:HGNC:12836]	2095.47	0.305237	0.0678264	6.78674e-06	9.9187e-05
ENSG00000100077	GRK3	G protein-coupled receptor kinase 3 [Source:HGNC Symbol;Acc:HGNC:290]	284.865	0.465776	0.103576	6.89297e-06	0.000100649
ENSG00000079215	SLC1A3	solute carrier family 1 member 3 [Source:HGNC Symbol;Acc:HGNC:10941]	111.964	1.29661	0.288453	6.95588e-06	0.00010111
ENSG00000253293	HOXA10	homeobox A10 [Source:HGNC Symbol;Acc:HGNC:5100]	520.516	0.310696	0.069119	6.95388e-06	0.00010111
ENSG00000020633	RUNX3	RUNX family transcription factor 3 [Source:HGNC Symbol;Acc:HGNC:10473]	101.095	1.00546	0.223855	7.07011e-06	0.000102403
ENSG00000119403	PHF19	PHD finger protein 19 [Source:HGNC Symbol;Acc:HGNC:24566]	286.176	0.514237	0.114595	7.20875e-06	0.000104038
ENSG00000111602	TIMELESS	timeless circadian regulator [Source:HGNC Symbol;Acc:HGNC:11813]	386.88	0.353606	0.0788152	7.23948e-06	0.000104388
ENSG00000239521	CASTOR3	CASTOR family member 3 [Source:HGNC Symbol;Acc:HGNC:29954]	159.341	0.427797	0.0953752	7.27732e-06	0.000104747
ENSG00000211651	IGLV1-44	immunoglobulin lambda variable 1-44 [Source:HGNC Symbol;Acc:HGNC:5879]	218.231	1.83434	0.409511	7.48706e-06	0.000107193
ENSG00000167077	MEI1	meiotic double-stranded break formation protein 1 [Source:HGNC Symbol;Acc:HGNC:28613]	50.529	1.0648	0.237751	7.51166e-06	0.00010745
ENSG00000243466	IGKV1-5	immunoglobulin kappa variable 1-5 [Source:HGNC Symbol;Acc:HGNC:5741]	718.471	1.99295	0.445042	7.5306e-06	0.000107626
ENSG00000120071	KANSL1	KAT8 regulatory NSL complex subunit 1 [Source:HGNC Symbol;Acc:HGNC:24565]	1146.62	0.301277	0.0673322	7.65967e-06	0.000109277
ENSG00000085265	FCN1	ficolin 1 [Source:HGNC Symbol;Acc:HGNC:3623]	112.739	1.34029	0.299581	7.68134e-06	0.00010949
ENSG00000123384	LRP1	LDL receptor related protein 1 [Source:HGNC Symbol;Acc:HGNC:6692]	2503.65	0.63713	0.142418	7.68907e-06	0.000109503
ENSG00000038945	MSR1	macrophage scavenger receptor 1 [Source:HGNC Symbol;Acc:HGNC:7376]	335.899	0.900504	0.201382	7.76285e-06	0.000110457
ENSG00000115232	ITGA4	integrin subunit alpha 4 [Source:HGNC Symbol;Acc:HGNC:6140]	211.305	1.06545	0.238306	7.78806e-06	0.000110718
ENSG00000118900	UBN1	ubinuclein 1 [Source:HGNC Symbol;Acc:HGNC:12506]	1167.54	0.276129	0.0618116	7.92259e-06	0.000112433
ENSG00000166428	PLD4	phospholipase D family member 4 [Source:HGNC Symbol;Acc:HGNC:23792]	75.1741	1.03683	0.232179	7.98291e-06	0.00011309
ENSG00000088305	DNMT3B	DNA methyltransferase 3 beta [Source:HGNC Symbol;Acc:HGNC:2979]	156.94	0.451679	0.10117	8.0241e-06	0.000113574
ENSG00000157240	FZD1	frizzled class receptor 1 [Source:HGNC Symbol;Acc:HGNC:4038]	1747.76	0.389705	0.0873033	8.05167e-06	0.000113865
ENSG00000243649	CFB	complement factor B [Source:HGNC Symbol;Acc:HGNC:1037]	127.945	1.12162	0.251374	8.12058e-06	0.000114739
ENSG00000137959	IFI44L	interferon induced protein 44 like [Source:HGNC Symbol;Acc:HGNC:17817]	645.371	1.14941	0.257695	8.18265e-06	0.000115515
ENSG00000135828	RNASEL	ribonuclease L [Source:HGNC Symbol;Acc:HGNC:10050]	491.076	0.400889	0.0899065	8.2358e-06	0.000115961
ENSG00000184730	APOBR	apolipoprotein B receptor [Source:HGNC Symbol;Acc:HGNC:24087]	90.5495	0.985917	0.221292	8.37853e-06	0.000117766
ENSG00000059573	ALDH18A1	aldehyde dehydrogenase 18 family member A1 [Source:HGNC Symbol;Acc:HGNC:9722]	1446.1	0.356696	0.080078	8.4145e-06	0.000118169
ENSG00000132514	CLEC10A	C-type lectin domain containing 10A [Source:HGNC Symbol;Acc:HGNC:16916]	241.72	1.21685	0.273201	8.42655e-06	0.000118235
ENSG00000121210	TMEM131L	transmembrane 131 like [Source:HGNC Symbol;Acc:HGNC:29146]	269.491	0.438745	0.0985136	8.44224e-06	0.000118352
ENSG00000118849	RARRES1	retinoic acid receptor responder 1 [Source:HGNC Symbol;Acc:HGNC:9867]	223.726	1.27797	0.287072	8.51797e-06	0.000119104
ENSG00000100034	PPM1F	protein phosphatase, Mg2+/Mn2+ dependent 1F [Source:HGNC Symbol;Acc:HGNC:19388]	1099.45	0.43316	0.0972993	8.5141e-06	0.000119104
ENSG00000160593	JAML	junction adhesion molecule like [Source:HGNC Symbol;Acc:HGNC:19084]	293.825	1.09433	0.245849	8.53832e-06	0.000119286
ENSG00000259834	AL365361.1	novel transcript	37.2785	1.28421	0.288531	8.55237e-06	0.000119379
ENSG00000124203	ZNF831	zinc finger protein 831 [Source:HGNC Symbol;Acc:HGNC:16167]	24.6227	1.19114	0.267862	8.71394e-06	0.000121426
ENSG00000131747	TOP2A	DNA topoisomerase II alpha [Source:HGNC Symbol;Acc:HGNC:11989]	117.126	1.31385	0.295458	8.71405e-06	0.000121426
ENSG00000124749	COL21A1	collagen type XXI alpha 1 chain [Source:HGNC Symbol;Acc:HGNC:17025]	79.4318	0.928282	0.209016	8.94541e-06	0.000124221
ENSG00000164048	ZNF589	zinc finger protein 589 [Source:HGNC Symbol;Acc:HGNC:16747]	389.881	0.331474	0.0748331	9.44446e-06	0.000130367
ENSG00000123342	MMP19	matrix metallopeptidase 19 [Source:HGNC Symbol;Acc:HGNC:7165]	91.9279	1.02296	0.231003	9.49672e-06	0.000130865
ENSG00000138031	ADCY3	adenylate cyclase 3 [Source:HGNC Symbol;Acc:HGNC:234]	493.646	0.681415	0.153936	9.57278e-06	0.000131689
ENSG00000135912	TTLL4	tubulin tyrosine ligase like 4 [Source:HGNC Symbol;Acc:HGNC:28976]	355.609	0.336055	0.0759258	9.59506e-06	0.000131883
ENSG00000102524	TNFSF13B	TNF superfamily member 13b [Source:HGNC Symbol;Acc:HGNC:11929]	77.8136	0.973282	0.220069	9.7514e-06	0.000133352
ENSG00000108239	TBC1D12	TBC1 domain family member 12 [Source:HGNC Symbol;Acc:HGNC:29082]	369.432	0.373545	0.0845057	9.85368e-06	0.000134636
ENSG00000130816	DNMT1	DNA methyltransferase 1 [Source:HGNC Symbol;Acc:HGNC:2976]	627.151	0.48053	0.108721	9.87654e-06	0.000134835
ENSG00000087116	ADAMTS2	ADAM metallopeptidase with thrombospondin type 1 motif 2 [Source:HGNC Symbol;Acc:HGNC:218]	188.522	1.0419	0.235782	9.92009e-06	0.000135315
ENSG00000115935	WIPF1	WAS/WASL interacting protein family member 1 [Source:HGNC Symbol;Acc:HGNC:12736]	1028.01	0.488701	0.110644	1.00141e-05	0.000136252
ENSG00000064607	SUGP2	SURP and G-patch domain containing 2 [Source:HGNC Symbol;Acc:HGNC:18641]	1884.43	0.357944	0.0810596	1.00633e-05	0.000136676
ENSG00000148541	FAM13C	family with sequence similarity 13 member C [Source:HGNC Symbol;Acc:HGNC:19371]	213.389	0.662547	0.150078	1.01157e-05	0.00013706
ENSG00000135686	KLHL36	kelch like family member 36 [Source:HGNC Symbol;Acc:HGNC:17844]	1715.81	0.23918	0.0541782	1.01158e-05	0.00013706
ENSG00000097046	CDC7	cell division cycle 7 [Source:HGNC Symbol;Acc:HGNC:1745]	109.734	0.903076	0.204632	1.01871e-05	0.00013791
ENSG00000154864	PIEZO2	piezo type mechanosensitive ion channel component 2 [Source:HGNC Symbol;Acc:HGNC:26270]	153.074	0.691092	0.156627	1.02263e-05	0.000138324
ENSG00000211668	IGLV2-11	immunoglobulin lambda variable 2-11 [Source:HGNC Symbol;Acc:HGNC:5887]	69.3629	1.80895	0.410016	1.02467e-05	0.000138437
ENSG00000211679	IGLC3	immunoglobulin lambda constant 3 (Kern-Oz+ marker) [Source:HGNC Symbol;Acc:HGNC:5857]	1719.41	1.85016	0.419367	1.02517e-05	0.000138437
ENSG00000211896	IGHG1	immunoglobulin heavy constant gamma 1 (G1m marker) [Source:HGNC Symbol;Acc:HGNC:5525]	22293.1	1.96645	0.445822	1.02967e-05	0.000138813
ENSG00000120008	WDR11	WD repeat domain 11 [Source:HGNC Symbol;Acc:HGNC:13831]	2131.33	0.324019	0.0734779	1.03489e-05	0.000139284
ENSG00000068097	HEATR6	HEAT repeat containing 6 [Source:HGNC Symbol;Acc:HGNC:24076]	317.004	0.316355	0.0717487	1.03748e-05	0.000139285
ENSG00000108797	CNTNAP1	contactin associated protein 1 [Source:HGNC Symbol;Acc:HGNC:8011]	163.505	0.810613	0.183845	1.03744e-05	0.000139285
ENSG00000149212	SESN3	sestrin 3 [Source:HGNC Symbol;Acc:HGNC:23060]	1614.84	0.522264	0.118507	1.04805e-05	0.000140586
ENSG00000211898	IGHD	immunoglobulin heavy constant delta [Source:HGNC Symbol;Acc:HGNC:5480]	250.282	2.55791	0.580448	1.04914e-05	0.000140616
ENSG00000162512	SDC3	syndecan 3 [Source:HGNC Symbol;Acc:HGNC:10660]	1057.53	0.753575	0.171036	1.05322e-05	0.000141045
ENSG00000090382	LYZ	lysozyme [Source:HGNC Symbol;Acc:HGNC:6740]	1033.23	1.39611	0.316903	1.05552e-05	0.000141237
ENSG00000243232	PCDHAC2	protocadherin alpha subfamily C, 2 [Source:HGNC Symbol;Acc:HGNC:8677]	22.4805	0.888862	0.201814	1.061e-05	0.000141831
ENSG00000168542	COL3A1	collagen type III alpha 1 chain [Source:HGNC Symbol;Acc:HGNC:2201]	6862.14	1.10201	0.250242	1.06385e-05	0.000141882
ENSG00000169679	BUB1	BUB1 mitotic checkpoint serine/threonine kinase [Source:HGNC Symbol;Acc:HGNC:1148]	29.0613	1.32784	0.301514	1.06321e-05	0.000141882
ENSG00000166689	PLEKHA7	pleckstrin homology domain containing A7 [Source:HGNC Symbol;Acc:HGNC:27049]	2215.01	0.452892	0.102858	1.06731e-05	0.000142225
ENSG00000101596	SMCHD1	structural maintenance of chromosomes flexible hinge domain containing 1 [Source:HGNC Symbol;Acc:HGNC:29090]	913.63	0.497528	0.113037	1.07531e-05	0.000142938
ENSG00000103657	HERC1	HECT and RLD domain containing E3 ubiquitin protein ligase family member 1 [Source:HGNC Symbol;Acc:HGNC:4867]	1773.24	0.406645	0.0924363	1.08656e-05	0.000144197
ENSG00000164116	GUCY1A1	guanylate cyclase 1 soluble subunit alpha 1 [Source:HGNC Symbol;Acc:HGNC:4685]	964.953	0.623919	0.141882	1.09533e-05	0.000145123
ENSG00000135720	DYNC1LI2	dynein cytoplasmic 1 light intermediate chain 2 [Source:HGNC Symbol;Acc:HGNC:2966]	3297.6	0.273447	0.0622244	1.11011e-05	0.00014672
ENSG00000100281	HMGXB4	HMG-box containing 4 [Source:HGNC Symbol;Acc:HGNC:5003]	407.172	0.294065	0.0669215	1.11196e-05	0.000146844
ENSG00000205181	LINC00654	long intergenic non-protein coding RNA 654 [Source:HGNC Symbol;Acc:HGNC:27154]	51.0629	0.878885	0.20008	1.11972e-05	0.000147443
ENSG00000162739	SLAMF6	SLAM family member 6 [Source:HGNC Symbol;Acc:HGNC:21392]	60.1668	1.2493	0.284448	1.123e-05	0.000147627
ENSG00000077274	CAPN6	calpain 6 [Source:HGNC Symbol;Acc:HGNC:1483]	489.737	1.33695	0.304472	1.12804e-05	0.000148055
ENSG00000139697	SBNO1	strawberry notch homolog 1 [Source:HGNC Symbol;Acc:HGNC:22973]	1124.3	0.397596	0.0905647	1.13251e-05	0.000148467
ENSG00000145779	TNFAIP8	TNF alpha induced protein 8 [Source:HGNC Symbol;Acc:HGNC:17260]	450.083	0.486133	0.110865	1.16038e-05	0.000151629
ENSG00000164330	EBF1	EBF transcription factor 1 [Source:HGNC Symbol;Acc:HGNC:3126]	250.226	0.569316	0.129851	1.16313e-05	0.000151742
ENSG00000111335	OAS2	2'-5'-oligoadenylate synthetase 2 [Source:HGNC Symbol;Acc:HGNC:8087]	659.391	1.11885	0.255267	1.17027e-05	0.000152551
ENSG00000115760	BIRC6	baculoviral IAP repeat containing 6 [Source:HGNC Symbol;Acc:HGNC:13516]	2302.4	0.490712	0.111969	1.17283e-05	0.000152687
ENSG00000154262	ABCA6	ATP binding cassette subfamily A member 6 [Source:HGNC Symbol;Acc:HGNC:36]	245.074	0.586862	0.133911	1.17335e-05	0.000152687
ENSG00000134242	PTPN22	protein tyrosine phosphatase non-receptor type 22 [Source:HGNC Symbol;Acc:HGNC:9652]	47.0038	1.09177	0.249265	1.187e-05	0.00015411
ENSG00000100626	GALNT16	polypeptide N-acetylgalactosaminyltransferase 16 [Source:HGNC Symbol;Acc:HGNC:23233]	361.206	0.603	0.137701	1.19189e-05	0.000154497
ENSG00000135426	TESPA1	thymocyte expressed, positive selection associated 1 [Source:HGNC Symbol;Acc:HGNC:29109]	38.6433	1.07437	0.245342	1.19175e-05	0.000154497
ENSG00000072818	ACAP1	ArfGAP with coiled-coil, ankyrin repeat and PH domains 1 [Source:HGNC Symbol;Acc:HGNC:16467]	126.761	1.13836	0.260047	1.2003e-05	0.000155337
ENSG00000151617	EDNRA	endothelin receptor type A [Source:HGNC Symbol;Acc:HGNC:3179]	306.945	0.668006	0.152655	1.20919e-05	0.000156363
ENSG00000108389	MTMR4	myotubularin related protein 4 [Source:HGNC Symbol;Acc:HGNC:7452]	2139.01	0.347737	0.079475	1.21195e-05	0.000156595
ENSG00000124508	BTN2A2	butyrophilin subfamily 2 member A2 [Source:HGNC Symbol;Acc:HGNC:1137]	383.213	0.433344	0.0990537	1.2152e-05	0.000156889
ENSG00000167637	ZNF283	zinc finger protein 283 [Source:HGNC Symbol;Acc:HGNC:13077]	98.2127	0.442372	0.101208	1.23722e-05	0.000158844
ENSG00000110777	POU2AF1	POU class 2 homeobox associating factor 1 [Source:HGNC Symbol;Acc:HGNC:9211]	87.6922	1.37905	0.315574	1.24255e-05	0.000159312
ENSG00000105939	ZC3HAV1	zinc finger CCCH-type containing, antiviral 1 [Source:HGNC Symbol;Acc:HGNC:23721]	1513.92	0.374573	0.0857223	1.24468e-05	0.000159422
ENSG00000058673	ZC3H11A	zinc finger CCCH-type containing 11A [Source:HGNC Symbol;Acc:HGNC:29093]	4025.17	0.382841	0.0876836	1.2645e-05	0.000161703
ENSG00000243238	IGKV2-30	immunoglobulin kappa variable 2-30 [Source:HGNC Symbol;Acc:HGNC:5785]	91.4343	1.84522	0.42275	1.27236e-05	0.000162581
[truncated: 2,163 more rows]

## Sheet: LC2_1_P_0.05_Upregulated
ensembl_gene_id	external_gene_name	description	baseMean	log2FoldChange	lfcSE	pvalue	FDR
[truncated: 382 more rows]
