# Supplementary material for: RNA‐seq profiling of tubulointerstitial tissue reveals a potential therapeutic role of dual anti‐phosphatase 1 in glomerulonephritis
Source: J Cell Mol Med. 2022 Apr 29;26(12):3364–77. doi: 10.1111/jcmm.17340 (PMC9189340; doi:10.1111/jcmm.17340)
Supplement: Supplementary file 3 — Table S2 [file JCMM-26-3364-s001.xlsx]

## Sheet: Downregulated
Category	ID	Name	P value	False discovery rate	Hit Count in Query List	Hit Count in Genome	Hit in Query List
GO: Molecular Function	GO:0001228	DNA-binding transcription activator activity, RNA polymerase II-specific	6.315e-10	1.349e-07	17	483	CEBPD,LHX4,EAF2,FOS,NR4A2,NR4A3,NR4A1,KLF4,IER2,CSRNP1,JUN,JUNB,JUND,EGR1,EGR2,ATF3,MAFF
GO: Molecular Function	GO:0001216	DNA-binding transcription activator activity	6.517e-10	1.349e-07	17	484	CEBPD,LHX4,EAF2,FOS,NR4A2,NR4A3,NR4A1,KLF4,IER2,CSRNP1,JUN,JUNB,JUND,EGR1,EGR2,ATF3,MAFF
GO: Molecular Function	GO:0000977	RNA polymerase II transcription regulatory region sequence-specific DNA binding	3.201e-09	4.417e-07	21	853	CEBPD,LHX4,EAF2,FOS,NR4A2,PER1,DDN,NR4A3,NR4A1,KLF4,IER2,JUN,JUNB,JUND,DMRT2,EGR1,EGR2,EGR3,HES1,ATF3,MAFF
GO: Molecular Function	GO:0017017	MAP kinase tyrosine/serine/threonine phosphatase activity	4.71e-09	4.875e-07	5	13	DUSP1,DUSP2,DUSP5,DUSP6,DUSP8
GO: Molecular Function	GO:0000976	transcription regulatory region sequence-specific DNA binding	7.907e-09	6.547e-07	21	898	CEBPD,LHX4,EAF2,FOS,NR4A2,PER1,DDN,NR4A3,NR4A1,KLF4,IER2,JUN,JUNB,JUND,DMRT2,EGR1,EGR2,EGR3,HES1,ATF3,MAFF
GO: Molecular Function	GO:0033549	MAP kinase phosphatase activity	1.09e-08	7.52e-07	5	15	DUSP1,DUSP2,DUSP5,DUSP6,DUSP8
GO: Molecular Function	GO:1990837	sequence-specific double-stranded DNA binding	2.027e-08	1.199e-06	21	948	CEBPD,LHX4,EAF2,FOS,NR4A2,PER1,DDN,NR4A3,NR4A1,KLF4,IER2,JUN,JUNB,JUND,DMRT2,EGR1,EGR2,EGR3,HES1,ATF3,MAFF
GO: Molecular Function	GO:0001067	regulatory region nucleic acid binding	9.219e-08	4.771e-06	21	1036	CEBPD,LHX4,EAF2,FOS,NR4A2,PER1,DDN,NR4A3,NR4A1,KLF4,IER2,JUN,JUNB,JUND,DMRT2,EGR1,EGR2,EGR3,HES1,ATF3,MAFF
GO: Molecular Function	GO:0003690	double-stranded DNA binding	1.119e-07	5.148e-06	21	1048	CEBPD,LHX4,EAF2,FOS,NR4A2,PER1,DDN,NR4A3,NR4A1,KLF4,IER2,JUN,JUNB,JUND,DMRT2,EGR1,EGR2,EGR3,HES1,ATF3,MAFF
GO: Molecular Function	GO:0000981	DNA-binding transcription factor activity, RNA polymerase II-specific	2.049e-07	8.481e-06	26	1615	CEBPD,LHX4,EAF2,ZNF165,FOS,NR4A2,DDN,NR4A3,NR4A1,KLF4,IER2,KLF2,ZNF331,CSRNP1,JUN,JUNB,JUND,BTG2,DMRT2,EGR1,EGR2,EGR3,HES1,ATF3,MAFF,NR0B2
GO: Molecular Function	GO:0043565	sequence-specific DNA binding	2.437e-07	9.171e-06	22	1199	CEBPD,LHX4,EAF2,FOS,NR4A2,PER1,DDN,NR4A3,NR4A1,KLF4,IER2,CSRNP1,JUN,JUNB,JUND,DMRT2,EGR1,EGR2,EGR3,HES1,ATF3,MAFF
GO: Molecular Function	GO:0000978	RNA polymerase II cis-regulatory region sequence-specific DNA binding	3.977e-07	1.372e-05	15	580	CEBPD,FOS,NR4A2,PER1,DDN,NR4A3,NR4A1,KLF4,JUN,JUNB,JUND,EGR2,HES1,ATF3,MAFF
GO: Molecular Function	GO:0000987	cis-regulatory region sequence-specific DNA binding	5.376e-07	1.712e-05	15	594	CEBPD,FOS,NR4A2,PER1,DDN,NR4A3,NR4A1,KLF4,JUN,JUNB,JUND,EGR2,HES1,ATF3,MAFF
GO: Molecular Function	GO:0008138	protein tyrosine/serine/threonine phosphatase activity	4.867e-06	0.0001439	5	47	DUSP1,DUSP2,DUSP5,DUSP6,DUSP8
GO: Molecular Function	GO:0061629	RNA polymerase II-specific DNA-binding transcription factor binding	6.017e-06	0.0001661	10	311	FOS,SRARP,NR4A2,NR4A3,NR4A1,KLF4,JUN,JUND,EGR2,NR0B2
GO: Molecular Function	GO:0140297	DNA-binding transcription factor binding	8.108e-06	0.0002098	11	396	FOS,SRARP,NR4A2,SIK1,NR4A3,NR4A1,KLF4,JUN,JUND,EGR2,NR0B2
GO: Molecular Function	GO:0008134	transcription factor binding	9.384e-06	0.0002285	15	750	FOS,SRARP,NR4A2,PER1,SIK1,NR4A3,NR4A1,KLF4,JUN,JUNB,JUND,EGR1,EGR2,HES1,NR0B2
GO: Molecular Function	GO:0046914	transition metal ion binding	2.335e-05	0.0005371	18	1125	CYP2C8,MARCHF10,NR4A2,NR4A3,NR4A1,KLF4,ZNF331,MT1E,MT1F,MT1G,MT1H,MT1X,MT2A,EGR1,ALB,TRIM50,HBA1,HBA2
GO: Molecular Function	GO:0016301	kinase activity	3.287e-05	0.0007021	22	1621	GADD45B,GDF15,PDK4,DUSP1,DUSP2,DUSP5,DUSP6,DUSP8,SOCS3,SIK1,RBKS,KLF4,RGS2,CISH,JUN,CCN1,EGR1,IER3,ERRFI1,AVPI1,CCL8,IL1B
GO: Molecular Function	GO:0004707	MAP kinase activity	3.392e-05	0.0007021	10	380	GADD45B,GDF15,DUSP1,DUSP2,DUSP5,DUSP6,DUSP8,RGS2,AVPI1,IL1B
GO: Molecular Function	GO:0008270	zinc ion binding	3.776e-05	0.0007444	15	845	MARCHF10,NR4A2,NR4A3,NR4A1,KLF4,ZNF331,MT1E,MT1F,MT1G,MT1H,MT1X,MT2A,EGR1,ALB,TRIM50
GO: Molecular Function	GO:0004672	protein kinase activity	5.441e-05	0.001024	19	1315	GADD45B,GDF15,PDK4,DUSP1,DUSP2,DUSP5,DUSP6,DUSP8,SOCS3,SIK1,RGS2,CISH,JUN,CCN1,EGR1,ERRFI1,AVPI1,CCL8,IL1B
GO: Molecular Function	GO:0016773	phosphotransferase activity, alcohol group as acceptor	6.066e-05	0.001092	20	1444	GADD45B,GDF15,PDK4,DUSP1,DUSP2,DUSP5,DUSP6,DUSP8,SOCS3,SIK1,RBKS,RGS2,CISH,JUN,CCN1,EGR1,ERRFI1,AVPI1,CCL8,IL1B
GO: Molecular Function	GO:0016922	nuclear receptor binding	6.416e-05	0.001107	6	129	SRARP,NR4A2,NR4A3,NR4A1,JUND,NR0B2
GO: Molecular Function	GO:0016772	transferase activity, transferring phosphorus-containing groups	8.856e-05	0.001467	23	1859	GADD45B,GDF15,PDK4,DUSP1,DUSP2,DUSP5,DUSP6,DUSP8,SOCS3,SIK1,RBKS,KLF4,RGS2,ZFP36,CISH,JUN,CCN1,EGR1,IER3,ERRFI1,AVPI1,CCL8,IL1B
GO: Molecular Function	GO:0035014	phosphatidylinositol 3-kinase regulator activity	0.0001316	0.002096	3	19	SOCS3,KLF4,CISH
GO: Molecular Function	GO:0035259	glucocorticoid receptor binding	0.0001793	0.002651	3	21	NR4A2,NR4A3,NR4A1
GO: Molecular Function	GO:0036313	phosphatidylinositol 3-kinase catalytic subunit binding	0.0001793	0.002651	3	21	SOCS3,KLF4,CISH
GO: Molecular Function	GO:0015662	ion transmembrane transporter activity, phosphorylative mechanism	0.0002209	0.003049	4	56	ATP6V0C,STRIT1,SMIM6,ATP6V1G3
GO: Molecular Function	GO:0003707	steroid hormone receptor activity	0.0002209	0.003049	4	56	NR4A2,NR4A3,NR4A1,NR0B2
GO: Molecular Function	GO:0008330	protein tyrosine/threonine phosphatase activity	0.0002752	0.003675	2	5	DUSP1,DUSP2
GO: Molecular Function	GO:0004725	protein tyrosine phosphatase activity	0.0002983	0.003859	5	110	DUSP1,DUSP2,DUSP5,DUSP6,DUSP8
GO: Molecular Function	GO:0035257	nuclear hormone receptor binding	0.0003291	0.004129	6	174	SRARP,NR4A2,NR4A3,NR4A1,JUND,NR0B2
GO: Biological Process	GO:0010035	response to inorganic substance	5.657e-12	1.678e-08	21	638	FOS,DUSP1,NR4A2,NR4A3,NR4A1,KLF4,PTGS2,KLF2,JUN,MT1E,JUNB,MT1F,JUND,MT1G,MT1H,MT1X,MT2A,CHP2,TNNC1,HBA1,HBA2
GO: Biological Process	GO:0071276	cellular response to cadmium ion	1.03e-11	1.678e-08	8	37	FOS,JUN,MT1E,MT1F,MT1G,MT1H,MT1X,MT2A
GO: Biological Process	GO:1990169	stress response to copper ion	6.588e-11	5.369e-08	6	15	MT1E,MT1F,MT1G,MT1H,MT1X,MT2A
GO: Biological Process	GO:0010273	detoxification of copper ion	6.588e-11	5.369e-08	6	15	MT1E,MT1F,MT1G,MT1H,MT1X,MT2A
GO: Biological Process	GO:0009636	response to toxic substance	8.562e-11	5.582e-08	19	586	FOS,DUSP1,NR4A2,NR4A3,KLF4,RGS2,PTGS2,KLF2,JUN,MT1E,MT1F,MT1G,MT1H,MT1X,MT2A,EGR1,ALB,HBA1,HBA2
GO: Biological Process	GO:0009719	response to endogenous stimulus	1.544e-10	7.438e-08	32	1834	ATP6V0C,GDF15,PDK4,FOS,DUSP1,SRARP,SOCS3,NR4A2,PER1,NR4A3,NR4A1,KLF4,LDLR,PTGS2,ZFP36,IER2,KLF2,CISH,JUN,JUNB,JUND,ATP6V1G3,BTG2,CCN1,EGR1,EGR2,EGR3,ERRFI1,SERPINE1,HES1,IL1B,NR0B2
GO: Biological Process	GO:0061687	detoxification of inorganic compound	1.616e-10	7.438e-08	6	17	MT1E,MT1F,MT1G,MT1H,MT1X,MT2A
GO: Biological Process	GO:0045944	positive regulation of transcription by RNA polymerase II	1.825e-10	7.438e-08	27	1315	CEBPD,LHX4,EAF2,FOS,NR4A2,PER1,DDN,NR4A3,NR4A1,KLF4,IER2,KLF2,CSRNP1,JUN,JUNB,JUND,DMRT2,CCN1,EGR1,EGR2,EGR3,CHP2,SERPINE1,HES1,ATF3,MAFF,IL1B
GO: Biological Process	GO:0010243	response to organonitrogen compound	2.272e-10	7.869e-08	25	1133	ATP6V0C,GDF15,PDK4,FOS,DUSP1,SOCS3,NR4A2,PER1,NR4A3,NR4A1,KLF4,RGS2,LDLR,PTGS2,KLF2,CISH,JUN,JUNB,JUND,ATP6V1G3,BTG2,EGR1,EGR2,ERRFI1,IL1B
GO: Biological Process	GO:0097501	stress response to metal ion	2.414e-10	7.869e-08	6	18	MT1E,MT1F,MT1G,MT1H,MT1X,MT2A
GO: Biological Process	GO:0009725	response to hormone	3.484e-10	1.029e-07	24	1062	ATP6V0C,GDF15,PDK4,FOS,DUSP1,SRARP,SOCS3,NR4A2,PER1,NR4A3,NR4A1,PTGS2,ZFP36,CISH,JUN,JUNB,JUND,ATP6V1G3,BTG2,EGR1,EGR2,ERRFI1,IL1B,NR0B2
GO: Biological Process	GO:1901652	response to peptide	3.786e-10	1.029e-07	18	565	ATP6V0C,GDF15,PDK4,SOCS3,NR4A2,NR4A3,NR4A1,KLF4,PTGS2,KLF2,CISH,JUND,ATP6V1G3,BTG2,EGR1,EGR2,ERRFI1,IL1B
GO: Biological Process	GO:0032870	cellular response to hormone stimulus	6.6e-10	1.559e-07	20	742	ATP6V0C,GDF15,PDK4,FOS,DUSP1,SRARP,SOCS3,NR4A2,PER1,NR4A3,NR4A1,ZFP36,CISH,JUN,JUNB,JUND,ATP6V1G3,ERRFI1,IL1B,NR0B2
GO: Biological Process	GO:0071248	cellular response to metal ion	6.697e-10	1.559e-07	12	211	FOS,PTGS2,JUN,MT1E,JUNB,MT1F,JUND,MT1G,MT1H,MT1X,MT2A,CHP2
GO: Biological Process	GO:1901698	response to nitrogen compound	1.038e-09	2.152e-07	25	1219	ATP6V0C,GDF15,PDK4,FOS,DUSP1,SOCS3,NR4A2,PER1,NR4A3,NR4A1,KLF4,RGS2,LDLR,PTGS2,KLF2,CISH,JUN,JUNB,JUND,ATP6V1G3,BTG2,EGR1,EGR2,ERRFI1,IL1B
GO: Biological Process	GO:0046686	response to cadmium ion	1.056e-09	2.152e-07	8	64	FOS,JUN,MT1E,MT1F,MT1G,MT1H,MT1X,MT2A
GO: Biological Process	GO:0071495	cellular response to endogenous stimulus	1.248e-09	2.394e-07	28	1541	ATP6V0C,GDF15,PDK4,FOS,DUSP1,SRARP,SOCS3,NR4A2,PER1,NR4A3,NR4A1,KLF4,PTGS2,ZFP36,KLF2,CISH,JUN,JUNB,JUND,ATP6V1G3,CCN1,EGR1,EGR3,ERRFI1,SERPINE1,HES1,IL1B,NR0B2
GO: Biological Process	GO:0043434	response to peptide hormone	2.092e-09	3.789e-07	16	480	ATP6V0C,GDF15,PDK4,SOCS3,NR4A2,NR4A3,NR4A1,PTGS2,CISH,JUND,ATP6V1G3,BTG2,EGR1,EGR2,ERRFI1,IL1B
GO: Biological Process	GO:0098754	detoxification	2.617e-09	4.491e-07	10	143	PTGS2,MT1E,MT1F,MT1G,MT1H,MT1X,MT2A,ALB,HBA1,HBA2
GO: Biological Process	GO:0071294	cellular response to zinc ion	2.898e-09	4.724e-07	6	26	MT1E,MT1F,MT1G,MT1H,MT1X,MT2A
GO: Biological Process	GO:1901700	response to oxygen-containing compound	3.445e-09	5.178e-07	30	1839	ATP6V0C,GDF15,PDK4,FOS,DUSP1,SOCS3,NR4A2,PER1,NR4A3,NR4A1,KLF4,RGS2,LDLR,PTGS2,ZFP36,KLF2,CISH,JUN,JUNB,JUND,ATP6V1G3,BTG2,EGR1,EGR2,ERRFI1,SERPINE1,HBA1,HBA2,IL1B,NR0B2
GO: Biological Process	GO:0071241	cellular response to inorganic substance	3.494e-09	5.178e-07	12	244	FOS,PTGS2,JUN,MT1E,JUNB,MT1F,JUND,MT1G,MT1H,MT1X,MT2A,CHP2
GO: Biological Process	GO:0042326	negative regulation of phosphorylation	7.278e-09	9.591e-07	16	524	GADD45B,SPINK1,DUSP1,DUSP2,DUSP5,DUSP6,DUSP8,SOCS3,PER1,KLF4,RGS2,JUN,IER3,ERRFI1,ATF3,IL1B
GO: Biological Process	GO:0043409	negative regulation of MAPK cascade	7.314e-09	9.591e-07	11	207	DUSP1,DUSP2,DUSP5,DUSP6,DUSP8,PER1,KLF4,RGS2,ERRFI1,ATF3,IL1B
GO: Biological Process	GO:0071280	cellular response to copper ion	7.355e-09	9.591e-07	6	30	MT1E,MT1F,MT1G,MT1H,MT1X,MT2A
GO: Biological Process	GO:0051254	positive regulation of RNA metabolic process	1.298e-08	1.628e-06	29	1829	CEBPD,LHX4,EAF2,FOS,NR4A2,PER1,DDN,NR4A3,NR4A1,KLF4,ZFP36,IER2,KLF2,CSRNP1,JUN,JUNB,JUND,BTG2,DMRT2,CCN1,EGR1,EGR2,EGR3,CHP2,SERPINE1,HES1,ATF3,MAFF,IL1B
GO: Biological Process	GO:0001933	negative regulation of protein phosphorylation	1.566e-08	1.826e-06	15	478	GADD45B,SPINK1,DUSP1,DUSP2,DUSP5,DUSP6,DUSP8,SOCS3,PER1,KLF4,RGS2,JUN,ERRFI1,ATF3,IL1B
GO: Biological Process	GO:0010038	response to metal ion	1.569e-08	1.826e-06	14	407	FOS,DUSP1,PTGS2,JUN,MT1E,JUNB,MT1F,JUND,MT1G,MT1H,MT1X,MT2A,CHP2,TNNC1
GO: Biological Process	GO:0019220	regulation of phosphate metabolic process	2.233e-08	2.438e-06	30	1994	GADD45B,SPINK1,RCAN1,GDF15,PDK4,HBEGF,ITLN1,DUSP1,DUSP2,DUSP5,DUSP6,DUSP8,SOCS3,PER1,KLF4,RGS2,LDLR,PTGS2,CISH,JUN,CCN1,EGR1,IER3,CHP2,ERRFI1,HES1,AVPI1,ATF3,CCL8,IL1B
GO: Biological Process	GO:0051174	regulation of phosphorus metabolic process	2.258e-08	2.438e-06	30	1995	GADD45B,SPINK1,RCAN1,GDF15,PDK4,HBEGF,ITLN1,DUSP1,DUSP2,DUSP5,DUSP6,DUSP8,SOCS3,PER1,KLF4,RGS2,LDLR,PTGS2,CISH,JUN,CCN1,EGR1,IER3,CHP2,ERRFI1,HES1,AVPI1,ATF3,CCL8,IL1B
GO: Biological Process	GO:0006882	cellular zinc ion homeostasis	2.355e-08	2.438e-06	6	36	MT1E,MT1F,MT1G,MT1H,MT1X,MT2A
GO: Biological Process	GO:0045893	positive regulation of transcription, DNA-templated	2.394e-08	2.438e-06	27	1647	CEBPD,LHX4,EAF2,FOS,NR4A2,PER1,DDN,NR4A3,NR4A1,KLF4,IER2,KLF2,CSRNP1,JUN,JUNB,JUND,DMRT2,CCN1,EGR1,EGR2,EGR3,CHP2,SERPINE1,HES1,ATF3,MAFF,IL1B
GO: Biological Process	GO:0055069	zinc ion homeostasis	3.311e-08	3.271e-06	6	38	MT1E,MT1F,MT1G,MT1H,MT1X,MT2A
GO: Biological Process	GO:0051348	negative regulation of transferase activity	6.165e-08	5.777e-06	12	316	GADD45B,DUSP1,DUSP2,DUSP5,DUSP6,DUSP8,SOCS3,RGS2,ZFP36,JUN,ERRFI1,IL1B
GO: Biological Process	GO:0051+B32248	negative regulation of protein metabolic process	6.202e-08	5.777e-06	23	1277	GADD45B,SPINK1,HBEGF,DUSP1,DUSP2,DUSP5,DUSP6,DUSP8,SOCS3,PER1,NR4A1,KLF4,RGS2,LDLR,PTGS2,ZFP36,JUN,BTG2,ERRFI1,SERPINE1,FMN2,ATF3,IL1B
GO: Biological Process	GO:1903508	positive regulation of nucleic acid-templated transcription	7.134e-08	6.361e-06	27	1736	CEBPD,LHX4,EAF2,FOS,NR4A2,PER1,DDN,NR4A3,NR4A1,KLF4,IER2,KLF2,CSRNP1,JUN,JUNB,JUND,DMRT2,CCN1,EGR1,EGR2,EGR3,CHP2,SERPINE1,HES1,ATF3,MAFF,IL1B
GO: Biological Process	GO:1902680	positive regulation of RNA biosynthetic process	7.219e-08	6.361e-06	27	1737	CEBPD,LHX4,EAF2,FOS,NR4A2,PER1,DDN,NR4A3,NR4A1,KLF4,IER2,KLF2,CSRNP1,JUN,JUNB,JUND,DMRT2,CCN1,EGR1,EGR2,EGR3,CHP2,SERPINE1,HES1,ATF3,MAFF,IL1B
GO: Biological Process	GO:0009968	negative regulation of signal transduction	7.795e-08	6.633e-06	25	1513	SPINK1,RCAN1,GDF15,HBEGF,DUSP1,DUSP2,DUSP5,DUSP6,DUSP8,SOCS3,NR4A2,PER1,SIK1,KLF4,RGS1,RGS2,PTGS2,RGS16,CISH,EGR1,IER3,ERRFI1,SERPINE1,ATF3,IL1B
GO: Biological Process	GO:0006469	negative regulation of protein kinase activity	7.935e-08	6.633e-06	11	261	GADD45B,DUSP1,DUSP2,DUSP5,DUSP6,DUSP8,SOCS3,RGS2,JUN,ERRFI1,IL1B
GO: Biological Process	GO:0042493	response to drug	8.576e-08	6.99e-06	22	1194	CYP2C8,FOS,DUSP1,DUSP6,NR4A2,NR4A3,KLF4,SLC25A25,RGS2,PTGS2,KLF2,JUN,JUNB,JUND,MT2A,EGR1,ERRFI1,SERPINE1,CD69,HBA1,HBA2,IL1B
GO: Biological Process	GO:0046688	response to copper ion	1.242e-07	9.873e-06	6	47	MT1E,MT1F,MT1G,MT1H,MT1X,MT2A
GO: Biological Process	GO:0045936	negative regulation of phosphate metabolic process	1.321e-07	1.023e-05	16	646	GADD45B,SPINK1,DUSP1,DUSP2,DUSP5,DUSP6,DUSP8,SOCS3,PER1,KLF4,RGS2,JUN,IER3,ERRFI1,ATF3,IL1B
GO: Biological Process	GO:0010563	negative regulation of phosphorus metabolic process	1.349e-07	1.023e-05	16	647	GADD45B,SPINK1,DUSP1,DUSP2,DUSP5,DUSP6,DUSP8,SOCS3,PER1,KLF4,RGS2,JUN,IER3,ERRFI1,ATF3,IL1B
GO: Biological Process	GO:1901653	cellular response to peptide	1.532e-07	1.135e-05	13	414	ATP6V0C,GDF15,PDK4,SOCS3,NR4A2,NR4A3,NR4A1,KLF4,KLF2,CISH,ATP6V1G3,ERRFI1,IL1B
GO: Biological Process	GO:0048585	negative regulation of response to stimulus	1.592e-07	1.153e-05	28	1927	SPINK1,RCAN1,GDF15,HBEGF,DUSP1,DUSP2,DUSP5,DUSP6,DUSP8,SOCS3,NR4A2,PER1,SIK1,NR4A3,KLF4,RGS1,RGS2,LDLR,PTGS2,ZFP36,RGS16,CISH,EGR1,IER3,ERRFI1,SERPINE1,ATF3,IL1B
GO: Biological Process	GO:0035914	skeletal muscle cell differentiation	1.654e-07	1.172e-05	7	81	FOS,NR4A1,BTG2,EGR1,EGR2,ATF3,MAFF
GO: Biological Process	GO:0033673	negative regulation of kinase activity	1.86e-07	1.29e-05	11	284	GADD45B,DUSP1,DUSP2,DUSP5,DUSP6,DUSP8,SOCS3,RGS2,JUN,ERRFI1,IL1B
GO: Biological Process	GO:0010941	regulation of cell death	2.491e-07	1.692e-05	28	1969	GADD45B,LHX4,GDF15,PDK4,FOS,DUSP1,DUSP6,SOCS3,NR4A2,SIK1,NR4A3,NR4A1,KLF4,PTGS2,ZFP36,JUN,BTG2,CCN1,EGR1,IER3,EGR3,SERPINE1,FMN2,ATF3,ALB,HBA1,HBA2,IL1B
GO: Biological Process	GO:1902532	negative regulation of intracellular signal transduction	2.691e-07	1.769e-05	16	681	SPINK1,RCAN1,DUSP1,DUSP2,DUSP5,DUSP6,DUSP8,PER1,SIK1,KLF4,RGS1,RGS2,PTGS2,ERRFI1,ATF3,IL1B
GO: Biological Process	GO:0043407	negative regulation of MAP kinase activity	2.713e-07	1.769e-05	7	87	DUSP1,DUSP2,DUSP5,DUSP6,DUSP8,RGS2,IL1B
GO: Biological Process	GO:0014070	response to organic cyclic compound	2.854e-07	1.824e-05	20	1068	FOS,DUSP1,DUSP6,SRARP,NR4A2,PER1,NR4A3,NR4A1,KLF4,PTGS2,ZFP36,KLF2,JUN,JUNB,JUND,BTG2,EGR1,ERRFI1,IL1B,NR0B2
GO: Biological Process	GO:0001932	regulation of protein phosphorylation	3.051e-07	1.902e-05	25	1625	GADD45B,SPINK1,GDF15,HBEGF,ITLN1,DUSP1,DUSP2,DUSP5,DUSP6,DUSP8,SOCS3,PER1,KLF4,RGS2,PTGS2,CISH,JUN,CCN1,EGR1,ERRFI1,HES1,AVPI1,ATF3,CCL8,IL1B
GO: Biological Process	GO:0000188	inactivation of MAPK activity	3.092e-07	1.902e-05	5	29	DUSP1,DUSP2,DUSP5,DUSP6,DUSP8
GO: Biological Process	GO:0010648	negative regulation of cell communication	3.308e-07	1.997e-05	25	1632	SPINK1,RCAN1,GDF15,HBEGF,DUSP1,DUSP2,DUSP5,DUSP6,DUSP8,SOCS3,NR4A2,PER1,SIK1,KLF4,RGS1,RGS2,PTGS2,RGS16,CISH,EGR1,IER3,ERRFI1,SERPINE1,ATF3,IL1B
GO: Biological Process	GO:0023057	negative regulation of signaling	3.464e-07	2.053e-05	25	1636	SPINK1,RCAN1,GDF15,HBEGF,DUSP1,DUSP2,DUSP5,DUSP6,DUSP8,SOCS3,NR4A2,PER1,SIK1,KLF4,RGS1,RGS2,PTGS2,RGS16,CISH,EGR1,IER3,ERRFI1,SERPINE1,ATF3,IL1B
GO: Biological Process	GO:0042325	regulation of phosphorylation	4.597e-07	2.676e-05	26	1781	GADD45B,SPINK1,GDF15,HBEGF,ITLN1,DUSP1,DUSP2,DUSP5,DUSP6,DUSP8,SOCS3,PER1,KLF4,RGS2,PTGS2,CISH,JUN,CCN1,EGR1,IER3,ERRFI1,HES1,AVPI1,ATF3,CCL8,IL1B
GO: Biological Process	GO:0033993	response to lipid	4.774e-07	2.731e-05	19	1000	PDK4,FOS,DUSP1,SRARP,NR4A2,PER1,NR4A3,NR4A1,KLF4,LDLR,PTGS2,ZFP36,JUN,JUNB,JUND,ERRFI1,SERPINE1,IL1B,NR0B2
GO: Biological Process	GO:0072359	circulatory system development	4.955e-07	2.743e-05	22	1322	HBEGF,DUSP6,SOCS3,SIK1,NR4A1,KLF4,RGS2,LDLR,PTGS2,KLF2,JUN,JUNB,CCN1,EGR1,APOLD1,EGR3,ERRFI1,SERPINE1,HES1,TNNC1,TNNI1,IL1B
GO: Biological Process	GO:0010043	response to zinc ion	4.963e-07	2.743e-05	6	59	MT1E,MT1F,MT1G,MT1H,MT1X,MT2A
GO: Biological Process	GO:0045444	fat cell differentiation	5.355e-07	2.91e-05	10	251	CEBPD,NR4A2,NR4A3,NR4A1,KLF4,RGS2,PTGS2,ZFP36,EGR2,HES1
GO: Biological Process	GO:0044092	negative regulation of molecular function	7.418e-07	3.964e-05	22	1354	GADD45B,SPINK1,DUSP1,DUSP2,DUSP5,DUSP6,DUSP8,SOCS3,SIK1,CBARP,NR4A1,KLF4,RGS1,RGS2,PTGS2,ZFP36,SMIM6,JUN,ERRFI1,SERPINE1,IL1B,NR0B2
GO: Biological Process	GO:0007517	muscle organ development	8.015e-07	4.214e-05	13	479	RCAN1,HBEGF,FOS,NR4A1,RGS2,BTG2,EGR1,EGR2,EGR3,ATF3,MAFF,TNNC1,TNNI1
GO: Biological Process	GO:0046683	response to organophosphorus	8.812e-07	4.56e-05	8	150	FOS,DUSP1,PER1,PTGS2,JUN,JUNB,JUND,IL1B
GO: Biological Process	GO:0000165	MAPK cascade	9.809e-07	4.997e-05	19	1049	GADD45B,GDF15,HBEGF,DUSP1,DUSP2,DUSP5,DUSP6,DUSP8,PER1,KLF4,RGS2,ZFP36,JUN,CCN1,ERRFI1,AVPI1,ATF3,CCL8,IL1B
GO: Biological Process	GO:0043408	regulation of MAPK cascade	1.16e-06	5.741e-05	17	857	GADD45B,GDF15,DUSP1,DUSP2,DUSP5,DUSP6,DUSP8,PER1,KLF4,RGS2,JUN,CCN1,ERRFI1,AVPI1,ATF3,CCL8,IL1B
GO: Biological Process	GO:0023014	signal transduction by protein phosphorylation	1.162e-06	5.741e-05	19	1061	GADD45B,GDF15,HBEGF,DUSP1,DUSP2,DUSP5,DUSP6,DUSP8,PER1,KLF4,RGS2,ZFP36,JUN,CCN1,ERRFI1,AVPI1,ATF3,CCL8,IL1B
GO: Biological Process	GO:0043435	response to corticotropin-releasing hormone	1.214e-06	5.819e-05	3	5	NR4A2,NR4A3,NR4A1
GO: Biological Process	GO:0071376	cellular response to corticotropin-releasing hormone stimulus	1.214e-06	5.819e-05	3	5	NR4A2,NR4A3,NR4A1
GO: Biological Process	GO:0043086	negative regulation of catalytic activity	1.341e-06	6.337e-05	18	967	GADD45B,SPINK1,DUSP1,DUSP2,DUSP5,DUSP6,DUSP8,SOCS3,NR4A1,KLF4,RGS1,RGS2,PTGS2,ZFP36,JUN,ERRFI1,SERPINE1,IL1B
GO: Biological Process	GO:0071375	cellular response to peptide hormone stimulus	1.425e-06	6.634e-05	11	349	ATP6V0C,GDF15,PDK4,SOCS3,NR4A2,NR4A3,NR4A1,CISH,ATP6V1G3,ERRFI1,IL1B
GO: Biological Process	GO:0031400	negative regulation of protein modification process	1.48e-06	6.794e-05	15	681	GADD45B,SPINK1,DUSP1,DUSP2,DUSP5,DUSP6,DUSP8,SOCS3,PER1,KLF4,RGS2,JUN,ERRFI1,ATF3,IL1B
GO: Biological Process	GO:0061061	muscle structure development	1.588e-06	7.189e-05	16	779	RCAN1,GDF15,HBEGF,FOS,SIK1,NR4A1,RGS2,BTG2,EGR1,EGR2,EGR3,HES1,ATF3,MAFF,TNNC1,TNNI1
GO: Biological Process	GO:0042981	regulation of apoptotic process	1.635e-06	7.301e-05	25	1779	GADD45B,LHX4,GDF15,PDK4,DUSP1,DUSP6,SOCS3,NR4A2,SIK1,NR4A3,NR4A1,KLF4,PTGS2,ZFP36,JUN,BTG2,CCN1,EGR1,IER3,EGR3,SERPINE1,FMN2,ATF3,ALB,IL1B
GO: Biological Process	GO:0001944	vasculature development	1.77e-06	7.797e-05	17	884	HBEGF,SOCS3,NR4A1,KLF4,LDLR,PTGS2,KLF2,JUN,JUNB,CCN1,EGR1,APOLD1,EGR3,ERRFI1,SERPINE1,HES1,IL1B
GO: Biological Process	GO:0032269	negative regulation of cellular protein metabolic process	1.811e-06	7.873e-05	20	1202	GADD45B,SPINK1,DUSP1,DUSP2,DUSP5,DUSP6,DUSP8,SOCS3,PER1,NR4A1,KLF4,RGS2,PTGS2,ZFP36,JUN,BTG2,ERRFI1,SERPINE1,ATF3,IL1B
GO: Biological Process	GO:0070848	response to growth factor	2.032e-06	8.718e-05	16	794	GDF15,FOS,DUSP6,NR4A1,KLF4,ZFP36,IER2,JUN,MT1G,CCN1,EGR1,EGR3,ERRFI1,SERPINE1,HES1,IL1B
GO: Biological Process	GO:0071417	cellular response to organonitrogen compound	2.114e-06	8.951e-05	15	701	ATP6V0C,GDF15,PDK4,SOCS3,NR4A2,NR4A3,NR4A1,KLF4,PTGS2,KLF2,CISH,ATP6V1G3,EGR1,ERRFI1,IL1B
GO: Biological Process	GO:0014074	response to purine-containing compound	2.163e-06	9.039e-05	8	169	FOS,DUSP1,PER1,PTGS2,JUN,JUNB,JUND,IL1B
GO: Biological Process	GO:0043067	regulation of programmed cell death	2.259e-06	9.322e-05	25	1811	GADD45B,LHX4,GDF15,PDK4,DUSP1,DUSP6,SOCS3,NR4A2,SIK1,NR4A3,NR4A1,KLF4,PTGS2,ZFP36,JUN,BTG2,CCN1,EGR1,IER3,EGR3,SERPINE1,FMN2,ATF3,ALB,IL1B
GO: Biological Process	GO:0007623	circadian rhythm	2.821e-06	0.0001149	9	235	PER1,SIK1,JUN,JUND,EGR1,EGR3,SERPINE1,ALB,NR0B2
GO: Biological Process	GO:0030001	metal ion transport	2.931e-06	0.000118	18	1022	DPP6,ATP6V0C,SPINK1,F2RL3,PER1,SIK1,CBARP,SLC25A25,STRIT1,PTGS2,SMIM6,ATP6V1G3,SLC12A3,CHP2,SERPINE1,SLC28A2,HES1,CCL8
GO: Biological Process	GO:0043066	negative regulation of apoptotic process	4.162e-06	0.000165	18	1048	LHX4,PDK4,DUSP1,SOCS3,NR4A2,NR4A3,NR4A1,KLF4,PTGS2,JUN,BTG2,CCN1,IER3,EGR3,SERPINE1,FMN2,ALB,IL1B
GO: Biological Process	GO:0014706	striated muscle tissue development	4.2e-06	0.000165	12	471	RCAN1,FOS,SIK1,NR4A1,RGS2,BTG2,EGR1,EGR2,ATF3,MAFF,TNNC1,TNNI1
GO: Biological Process	GO:0001568	blood vessel development	4.789e-06	0.0001859	16	849	HBEGF,SOCS3,NR4A1,KLF4,LDLR,PTGS2,KLF2,JUN,JUNB,CCN1,EGR1,APOLD1,EGR3,SERPINE1,HES1,IL1B
GO: Biological Process	GO:1901699	cellular response to nitrogen compound	5.384e-06	0.0002065	15	757	ATP6V0C,GDF15,PDK4,SOCS3,NR4A2,NR4A3,NR4A1,KLF4,PTGS2,KLF2,CISH,ATP6V1G3,EGR1,ERRFI1,IL1B
GO: Biological Process	GO:0043069	negative regulation of programmed cell death	5.623e-06	0.0002131	18	1071	LHX4,PDK4,DUSP1,SOCS3,NR4A2,NR4A3,NR4A1,KLF4,PTGS2,JUN,BTG2,CCN1,IER3,EGR3,SERPINE1,FMN2,ALB,IL1B
GO: Biological Process	GO:1901701	cellular response to oxygen-containing compound	5.929e-06	0.0002222	20	1300	ATP6V0C,GDF15,PDK4,FOS,SOCS3,NR4A2,NR4A3,NR4A1,KLF4,LDLR,PTGS2,ZFP36,KLF2,CISH,JUN,ATP6V1G3,EGR1,ERRFI1,SERPINE1,IL1B
GO: Biological Process	GO:0048545	response to steroid hormone	6.225e-06	0.0002306	11	407	FOS,DUSP1,SRARP,NR4A2,PER1,NR4A3,NR4A1,PTGS2,ZFP36,ERRFI1,NR0B2
GO: Biological Process	GO:0009991	response to extracellular stimulus	6.429e-06	0.0002355	13	579	GDF15,PDK4,FOS,NR4A2,SIK1,SLC25A25,LDLR,PTGS2,ZFP36,JUN,ATF3,ALB,IL1B
GO: Biological Process	GO:0060537	muscle tissue development	6.676e-06	0.0002418	12	493	RCAN1,FOS,SIK1,NR4A1,RGS2,BTG2,EGR1,EGR2,ATF3,MAFF,TNNC1,TNNI1
GO: Biological Process	GO:0043549	regulation of kinase activity	6.832e-06	0.0002447	17	978	GADD45B,GDF15,DUSP1,DUSP2,DUSP5,DUSP6,DUSP8,SOCS3,KLF4,RGS2,CISH,JUN,CCN1,EGR1,ERRFI1,AVPI1,IL1B
GO: Biological Process	GO:0007519	skeletal muscle tissue development	6.988e-06	0.0002476	8	198	RCAN1,FOS,NR4A1,BTG2,EGR1,EGR2,ATF3,MAFF
GO: Biological Process	GO:0051338	regulation of transferase activity	7.072e-06	0.0002479	18	1089	GADD45B,GDF15,DUSP1,DUSP2,DUSP5,DUSP6,DUSP8,SOCS3,KLF4,RGS2,ZFP36,CISH,JUN,CCN1,EGR1,ERRFI1,AVPI1,IL1B
GO: Biological Process	GO:0048511	rhythmic process	8.095e-06	0.0002808	10	340	PER1,SIK1,JUN,JUND,EGR1,EGR2,EGR3,SERPINE1,ALB,NR0B2
GO: Biological Process	GO:0010558	negative regulation of macromolecule biosynthetic process	8.855e-06	0.0003039	23	1700	CEBPD,HBEGF,DUSP1,DUSP5,NR4A2,PER1,SIK1,NR4A3,KLF4,RGS2,ZFP36,KLF2,JUN,JUNB,JUND,BTG2,EGR1,ERRFI1,RASD1,HES1,ATF3,IL1B,NR0B2
GO: Biological Process	GO:0060538	skeletal muscle organ development	1.037e-05	0.0003492	8	209	RCAN1,FOS,NR4A1,BTG2,EGR1,EGR2,ATF3,MAFF
GO: Biological Process	GO:0045859	regulation of protein kinase activity	1.039e-05	0.0003492	16	903	GADD45B,GDF15,DUSP1,DUSP2,DUSP5,DUSP6,DUSP8,SOCS3,RGS2,CISH,JUN,CCN1,EGR1,ERRFI1,AVPI1,IL1B
GO: Biological Process	GO:0038066	p38MAPK cascade	1.157e-05	0.0003849	5	59	GADD45B,DUSP1,PER1,ZFP36,IL1B
GO: Biological Process	GO:2000113	negative regulation of cellular macromolecule biosynthetic process	1.183e-05	0.0003894	22	1605	CEBPD,HBEGF,DUSP1,DUSP5,NR4A2,PER1,SIK1,NR4A3,KLF4,RGS2,ZFP36,KLF2,JUN,JUNB,JUND,BTG2,EGR1,RASD1,HES1,ATF3,IL1B,NR0B2
GO: Biological Process	GO:0071901	negative regulation of protein serine/threonine kinase activity	1.254e-05	0.0004086	7	154	DUSP1,DUSP2,DUSP5,DUSP6,DUSP8,RGS2,IL1B
GO: Biological Process	GO:0055080	cation homeostasis	1.498e-05	0.0004835	15	825	RHCG,ATP6V0C,F2RL3,PDK4,MT1E,MT1F,MT1G,MT1H,MT1X,ATP6V1G3,MT2A,SLC12A3,CHP2,CCL8,IL1B
GO: Biological Process	GO:0000122	negative regulation of transcription by RNA polymerase II	1.517e-05	0.0004847	16	931	NR4A2,PER1,SIK1,NR4A3,KLF4,ZFP36,KLF2,JUN,JUNB,JUND,BTG2,EGR1,HES1,ATF3,IL1B,NR0B2
GO: Biological Process	GO:0043500	muscle adaptation	1.543e-05	0.0004883	7	159	NR4A3,KLF4,RGS2,ERRFI1,TNNC1,TNNI1,IL1B
GO: Biological Process	GO:0031327	negative regulation of cellular biosynthetic process	1.571e-05	0.0004924	23	1761	CEBPD,HBEGF,DUSP1,DUSP5,NR4A2,PER1,SIK1,NR4A3,KLF4,RGS2,ZFP36,KLF2,JUN,JUNB,JUND,BTG2,EGR1,ERRFI1,RASD1,HES1,ATF3,IL1B,NR0B2
GO: Biological Process	GO:0051591	response to cAMP	1.73e-05	0.000537	6	108	FOS,DUSP1,PER1,JUN,JUNB,JUND
GO: Biological Process	GO:0045926	negative regulation of growth	1.76e-05	0.0005375	9	295	EAF2,GDF15,RGS2,MT1E,MT1F,MT1G,MT1H,MT1X,MT2A
GO: Biological Process	GO:0043405	regulation of MAP kinase activity	1.764e-05	0.0005375	10	372	GADD45B,GDF15,DUSP1,DUSP2,DUSP5,DUSP6,DUSP8,RGS2,AVPI1,IL1B
GO: Biological Process	GO:0098771	inorganic ion homeostasis	1.799e-05	0.000539	15	838	RHCG,ATP6V0C,F2RL3,PDK4,MT1E,MT1F,MT1G,MT1H,MT1X,ATP6V1G3,MT2A,SLC12A3,CHP2,CCL8,IL1B
GO: Biological Process	GO:0019216	regulation of lipid metabolic process	1.802e-05	0.000539	11	456	PDK4,SOCS3,SIK1,NR4A3,KLF4,LDLR,PTGS2,CISH,CCN1,EGR1,IL1B
GO: Biological Process	GO:0032868	response to insulin	1.857e-05	0.0005504	9	297	ATP6V0C,PDK4,SOCS3,CISH,ATP6V1G3,EGR1,EGR2,ERRFI1,IL1B
GO: Biological Process	GO:0010942	positive regulation of cell death	1.982e-05	0.0005822	15	845	GADD45B,FOS,DUSP1,DUSP6,SIK1,NR4A3,NR4A1,PTGS2,JUN,CCN1,EGR1,ATF3,HBA1,HBA2,IL1B
GO: Biological Process	GO:0010959	regulation of metal ion transport	2.158e-05	0.000627	11	465	DPP6,SPINK1,F2RL3,PER1,SIK1,CBARP,STRIT1,PTGS2,SMIM6,SERPINE1,HES1
GO: Biological Process	GO:0009890	negative regulation of biosynthetic process	2.173e-05	0.000627	23	1797	CEBPD,HBEGF,DUSP1,DUSP5,NR4A2,PER1,SIK1,NR4A3,KLF4,RGS2,ZFP36,KLF2,JUN,JUNB,JUND,BTG2,EGR1,ERRFI1,RASD1,HES1,ATF3,IL1B,NR0B2
GO: Biological Process	GO:0006812	cation transport	2.231e-05	0.0006379	20	1423	RHCG,DPP6,ATP6V0C,SPINK1,F2RL3,PER1,SIK1,CBARP,SLC25A25,STRIT1,RGS2,PTGS2,SMIM6,ATP6V1G3,SLC12A3,CHP2,SERPINE1,SLC28A2,HES1,CCL8
GO: Biological Process	GO:0071396	cellular response to lipid	2.336e-05	0.0006622	13	654	PDK4,SRARP,NR4A2,PER1,NR4A3,NR4A1,KLF4,LDLR,ZFP36,ERRFI1,SERPINE1,IL1B,NR0B2
GO: Biological Process	GO:0048514	blood vessel morphogenesis	2.39e-05	0.0006678	14	755	HBEGF,NR4A1,KLF4,LDLR,PTGS2,KLF2,JUN,JUNB,CCN1,APOLD1,EGR3,SERPINE1,HES1,IL1B
GO: Biological Process	GO:0060548	negative regulation of cell death	2.397e-05	0.0006678	18	1192	LHX4,PDK4,DUSP1,SOCS3,NR4A2,NR4A3,NR4A1,KLF4,PTGS2,JUN,BTG2,CCN1,IER3,EGR3,SERPINE1,FMN2,ALB,IL1B
GO: Biological Process	GO:0042542	response to hydrogen peroxide	2.468e-05	0.000682	7	171	DUSP1,NR4A3,KLF4,KLF2,JUN,HBA1,HBA2
GO: Biological Process	GO:0045892	negative regulation of transcription, DNA-templated	2.564e-05	0.000698	19	1316	CEBPD,DUSP5,NR4A2,PER1,SIK1,NR4A3,KLF4,ZFP36,KLF2,JUN,JUNB,JUND,BTG2,EGR1,RASD1,HES1,ATF3,IL1B,NR0B2
GO: Biological Process	GO:0071407	cellular response to organic cyclic compound	2.569e-05	0.000698	13	660	SRARP,NR4A2,PER1,NR4A3,NR4A1,KLF4,PTGS2,ZFP36,KLF2,EGR1,ERRFI1,IL1B,NR0B2
GO: Biological Process	GO:0071363	cellular response to growth factor stimulus	2.684e-05	0.0007231	14	763	GDF15,FOS,NR4A1,KLF4,ZFP36,JUN,MT1G,CCN1,EGR1,EGR3,ERRFI1,SERPINE1,HES1,IL1B
GO: Biological Process	GO:0006811	ion transport	2.764e-05	0.0007387	24	1956	RHCG,DPP6,ATP6V0C,SPINK1,F2RL3,PER1,SIK1,CBARP,SLC25A25,STRIT1,RGS2,LDLR,PTGS2,SMIM6,ATP6V1G3,SLC12A3,CHP2,SERPINE1,SLC28A2,HES1,CCL8,HBA1,HBA2,IL1B
GO: Biological Process	GO:0046916	cellular transition metal ion homeostasis	2.861e-05	0.0007582	6	118	MT1E,MT1F,MT1G,MT1H,MT1X,MT2A
GO: Biological Process	GO:0045934	negative regulation of nucleobase-containing compound metabolic process	2.885e-05	0.0007584	21	1573	CEBPD,DUSP1,DUSP5,NR4A2,PER1,SIK1,NR4A3,KLF4,ZFP36,KLF2,JUN,JUNB,JUND,BTG2,EGR1,IER3,RASD1,HES1,ATF3,IL1B,NR0B2
GO: Biological Process	GO:0007611	learning or memory	3.099e-05	0.0008081	9	317	RCAN1,FOS,LDLR,PTGS2,JUN,BTG2,EGR1,EGR2,IL1B
GO: Biological Process	GO:0072593	reactive oxygen species metabolic process	3.335e-05	0.0008629	9	320	PDK4,KLF4,PTGS2,KLF2,CCN1,IER3,HBA1,HBA2,IL1B
GO: Biological Process	GO:0030856	regulation of epithelial cell differentiation	3.429e-05	0.0008802	7	180	ZFP36,APOLD1,ERRFI1,SERPINE1,HES1,MAFF,IL1B
GO: Biological Process	GO:0001890	placenta development	4.083e-05	0.00104	7	185	LHX4,SOCS3,PTGS2,JUNB,CCN1,SERPINE1,HES1
GO: Biological Process	GO:0060674	placenta blood vessel development	4.275e-05	0.001072	4	39	SOCS3,JUNB,CCN1,HES1
GO: Biological Process	GO:0061469	regulation of type B pancreatic cell proliferation	4.275e-05	0.001072	3	14	NR4A3,NR4A1,ERRFI1
GO: Biological Process	GO:1903507	negative regulation of nucleic acid-templated transcription	4.444e-05	0.001106	19	1370	CEBPD,DUSP5,NR4A2,PER1,SIK1,NR4A3,KLF4,ZFP36,KLF2,JUN,JUNB,JUND,BTG2,EGR1,RASD1,HES1,ATF3,IL1B,NR0B2
GO: Biological Process	GO:1902679	negative regulation of RNA biosynthetic process	4.533e-05	0.001117	19	1372	CEBPD,DUSP5,NR4A2,PER1,SIK1,NR4A3,KLF4,ZFP36,KLF2,JUN,JUNB,JUND,BTG2,EGR1,RASD1,HES1,ATF3,IL1B,NR0B2
GO: Biological Process	GO:0040008	regulation of growth	4.559e-05	0.001117	14	801	EAF2,GDF15,HBEGF,DUSP6,SOCS3,RGS2,CISH,MT1E,MT1F,MT1G,MT1H,MT1X,MT2A,SERPINE1
GO: Biological Process	GO:0050801	ion homeostasis	4.597e-05	0.001118	15	909	RHCG,ATP6V0C,F2RL3,PDK4,MT1E,MT1F,MT1G,MT1H,MT1X,ATP6V1G3,MT2A,SLC12A3,CHP2,CCL8,IL1B
GO: Biological Process	GO:0006979	response to oxidative stress	4.745e-05	0.001146	11	507	RCAN1,FOS,DUSP1,NR4A2,NR4A3,KLF4,PTGS2,KLF2,JUN,HBA1,HBA2
GO: Biological Process	GO:0043502	regulation of muscle adaptation	4.933e-05	0.001182	6	130	NR4A3,KLF4,RGS2,ERRFI1,TNNC1,TNNI1
GO: Biological Process	GO:0051926	negative regulation of calcium ion transport	5.428e-05	0.001292	5	81	SPINK1,CBARP,PTGS2,SMIM6,HES1
GO: Biological Process	GO:0071383	cellular response to steroid hormone stimulus	5.52e-05	0.001304	8	264	SRARP,NR4A2,PER1,NR4A3,NR4A1,ZFP36,ERRFI1,NR0B2
GO: Biological Process	GO:0043271	negative regulation of ion transport	5.888e-05	0.001381	7	196	SPINK1,CBARP,RGS2,PTGS2,SMIM6,HES1,IL1B
GO: Biological Process	GO:0070372	regulation of ERK1 and ERK2 cascade	5.971e-05	0.001382	9	345	DUSP1,DUSP6,KLF4,JUN,CCN1,ERRFI1,ATF3,CCL8,IL1B
GO: Biological Process	GO:0000302	response to reactive oxygen species	5.976e-05	0.001382	8	267	FOS,DUSP1,NR4A3,KLF4,KLF2,JUN,HBA1,HBA2
GO: Biological Process	GO:0070373	negative regulation of ERK1 and ERK2 cascade	6.102e-05	0.001401	5	83	DUSP1,DUSP6,KLF4,ERRFI1,ATF3
GO: Biological Process	GO:0097237	cellular response to toxic substance	6.297e-05	0.001436	8	269	NR4A3,KLF4,PTGS2,KLF2,EGR1,ALB,HBA1,HBA2
GO: Biological Process	GO:0034097	response to cytokine	6.533e-05	0.001479	18	1287	CEBPD,FOS,DUSP1,SOCS3,KLF4,PTGS2,ZFP36,KLF2,CISH,JUN,JUNB,JUND,MT1X,MT2A,EGR1,SERPINE1,CCL8,IL1B
GO: Biological Process	GO:0071409	cellular response to cycloheximide	7.44e-05	0.001673	2	3	KLF4,KLF2
GO: Biological Process	GO:0050890	cognition	7.758e-05	0.001732	9	357	RCAN1,FOS,LDLR,PTGS2,JUN,BTG2,EGR1,EGR2,IL1B
GO: Biological Process	GO:0007610	behavior	8.281e-05	0.001836	13	740	RCAN1,GDF15,FOS,NR4A2,NR4A3,LDLR,PTGS2,JUN,BTG2,EGR1,EGR2,ALB,IL1B
GO: Biological Process	GO:0055076	transition metal ion homeostasis	8.383e-05	0.001847	6	143	MT1E,MT1F,MT1G,MT1H,MT1X,MT2A
GO: Biological Process	GO:0070371	ERK1 and ERK2 cascade	8.626e-05	0.001887	9	362	DUSP1,DUSP6,KLF4,JUN,CCN1,ERRFI1,ATF3,CCL8,IL1B
GO: Biological Process	GO:0031667	response to nutrient levels	8.904e-05	0.001935	11	544	GDF15,PDK4,SIK1,SLC25A25,LDLR,PTGS2,ZFP36,JUN,ATF3,ALB,IL1B
GO: Biological Process	GO:0071277	cellular response to calcium ion	8.985e-05	0.00194	5	90	FOS,JUN,JUNB,JUND,CHP2
GO: Biological Process	GO:0071496	cellular response to external stimulus	9.574e-05	0.002053	9	367	PDK4,FOS,NR4A2,SIK1,PTGS2,JUN,ATF3,ALB,IL1B
GO: Biological Process	GO:0031668	cellular response to extracellular stimulus	0.0001037	0.00221	8	289	PDK4,FOS,NR4A2,SIK1,PTGS2,JUN,ATF3,ALB
GO: Biological Process	GO:0051253	negative regulation of RNA metabolic process	0.0001108	0.002345	19	1467	CEBPD,DUSP5,NR4A2,PER1,SIK1,NR4A3,KLF4,ZFP36,KLF2,JUN,JUNB,JUND,BTG2,EGR1,RASD1,HES1,ATF3,IL1B,NR0B2
GO: Biological Process	GO:0046677	response to antibiotic	0.0001127	0.002371	9	375	DUSP1,NR4A3,KLF4,RGS2,KLF2,JUN,EGR1,HBA1,HBA2
GO: Biological Process	GO:0090279	regulation of calcium ion import	0.000124	0.002592	4	51	SPINK1,STRIT1,SERPINE1,HES1
GO: Biological Process	GO:0008286	insulin receptor signaling pathway	0.0001261	0.002611	6	154	ATP6V0C,PDK4,SOCS3,CISH,ATP6V1G3,IL1B
GO: Biological Process	GO:0043085	positive regulation of catalytic activity	0.0001265	0.002611	20	1611	GADD45B,F2RL3,GDF15,DUSP5,DUSP6,NR4A2,KLF4,RGS1,STRIT1,RGS2,RGS16,CISH,JUN,CCN1,EGR1,CHP2,ERRFI1,AVPI1,CCL8,IL1B
GO: Biological Process	GO:1900744	regulation of p38MAPK cascade	0.0001339	0.002745	4	52	GADD45B,DUSP1,PER1,IL1B
GO: Biological Process	GO:0046890	regulation of lipid biosynthetic process	0.0001394	0.002841	7	225	PDK4,SIK1,LDLR,PTGS2,CCN1,EGR1,IL1B
GO: Biological Process	GO:0007167	enzyme linked receptor protein signaling pathway	0.0001432	0.002891	16	1124	ATP6V0C,GDF15,PDK4,HBEGF,FOS,SOCS3,NR4A3,CISH,CSRNP1,JUN,ATP6V1G3,CCN1,EGR1,ERRFI1,HES1,IL1B
GO: Biological Process	GO:0090257	regulation of muscle system process	0.0001436	0.002891	8	303	NR4A3,KLF4,STRIT1,RGS2,PTGS2,ERRFI1,TNNC1,TNNI1
GO: Biological Process	GO:0051924	regulation of calcium ion transport	0.0001469	0.002939	8	304	SPINK1,F2RL3,CBARP,STRIT1,PTGS2,SMIM6,SERPINE1,HES1
GO: Biological Process	GO:0046898	response to cycloheximide	0.0001483	0.002948	2	4	KLF4,KLF2
GO: Biological Process	GO:0035690	cellular response to drug	0.000159	0.003141	10	484	NR4A3,KLF4,PTGS2,KLF2,MT2A,EGR1,ERRFI1,SERPINE1,CD69,IL1B
GO: Biological Process	GO:0045429	positive regulation of nitric oxide biosynthetic process	0.0001667	0.003274	4	55	KLF4,PTGS2,KLF2,IL1B
GO: Biological Process	GO:0001934	positive regulation of protein phosphorylation	0.0001684	0.003287	16	1140	GADD45B,GDF15,HBEGF,ITLN1,DUSP5,DUSP6,SOCS3,PTGS2,CISH,JUN,CCN1,EGR1,HES1,AVPI1,CCL8,IL1B
GO: Biological Process	GO:0051592	response to calcium ion	0.0001719	0.003336	6	163	FOS,DUSP1,JUN,JUNB,JUND,CHP2
GO: Biological Process	GO:1904407	positive regulation of nitric oxide metabolic process	0.0001789	0.00345	4	56	KLF4,PTGS2,KLF2,IL1B
GO: Biological Process	GO:0006816	calcium ion transport	0.0001815	0.00348	10	492	SPINK1,F2RL3,CBARP,SLC25A25,STRIT1,PTGS2,SMIM6,SERPINE1,HES1,CCL8
GO: Biological Process	GO:0006935	chemotaxis	0.0001909	0.003639	12	697	LHX4,HBEGF,DUSP1,NR4A3,NR4A1,DEFB1,CCN1,EGR2,EGR3,SERPINE1,CCL8,IL1B
GO: Biological Process	GO:0010562	positive regulation of phosphorus metabolic process	0.0001939	0.003653	17	1277	GADD45B,GDF15,HBEGF,ITLN1,DUSP5,DUSP6,SOCS3,PTGS2,CISH,JUN,CCN1,EGR1,CHP2,HES1,AVPI1,CCL8,IL1B
GO: Biological Process	GO:0045937	positive regulation of phosphate metabolic process	0.0001939	0.003653	17	1277	GADD45B,GDF15,HBEGF,ITLN1,DUSP5,DUSP6,SOCS3,PTGS2,CISH,JUN,CCN1,EGR1,CHP2,HES1,AVPI1,CCL8,IL1B
GO: Biological Process	GO:0032869	cellular response to insulin stimulus	0.000197	0.00369	7	238	ATP6V0C,PDK4,SOCS3,CISH,ATP6V1G3,ERRFI1,IL1B
GO: Biological Process	GO:0042330	taxis	0.0001986	0.003699	12	700	LHX4,HBEGF,DUSP1,NR4A3,NR4A1,DEFB1,CCN1,EGR2,EGR3,SERPINE1,CCL8,IL1B
GO: Biological Process	GO:0060711	labyrinthine layer development	0.000205	0.003798	4	58	SOCS3,JUNB,CCN1,HES1
GO: Biological Process	GO:0043269	regulation of ion transport	0.0002076	0.003824	13	812	DPP6,SPINK1,F2RL3,PER1,SIK1,CBARP,STRIT1,RGS2,PTGS2,SMIM6,SERPINE1,HES1,IL1B
GO: Biological Process	GO:0035239	tube morphogenesis	0.0002159	0.003955	15	1045	HBEGF,NR4A3,NR4A1,KLF4,LDLR,PTGS2,KLF2,JUN,JUNB,CCN1,APOLD1,EGR3,SERPINE1,HES1,IL1B
GO: Biological Process	GO:0006885	regulation of pH	0.0002216	0.004035	5	109	RHCG,ATP6V0C,PDK4,ATP6V1G3,CHP2
GO: Biological Process	GO:0071498	cellular response to fluid shear stress	0.0002292	0.004152	3	24	KLF4,PTGS2,KLF2
GO: Biological Process	GO:0035335	peptidyl-tyrosine dephosphorylation	0.0002312	0.004164	5	110	DUSP1,DUSP2,DUSP5,DUSP6,DUSP8
GO: Biological Process	GO:0009612	response to mechanical stimulus	0.000241	0.004317	7	246	FOS,PTGS2,JUN,JUNB,JUND,BTG2,IL1B
GO: Biological Process	GO:0050727	regulation of inflammatory response	0.0002446	0.004338	9	416	SOCS3,PER1,KLF4,LDLR,PTGS2,ZFP36,IER3,SERPINE1,IL1B
GO: Biological Process	GO:0055067	monovalent inorganic cation homeostasis	0.0002448	0.004338	6	174	RHCG,ATP6V0C,PDK4,ATP6V1G3,SLC12A3,CHP2
GO: Biological Process	GO:0070487	monocyte aggregation	0.0002464	0.004342	2	5	NR4A3,IL1B
GO: Biological Process	GO:0040007	growth	0.0002513	0.004405	16	1181	EAF2,GDF15,HBEGF,DUSP6,SOCS3,SLC25A25,RGS2,KLF2,CISH,MT1E,MT1F,MT1G,MT1H,MT1X,MT2A,SERPINE1
GO: Biological Process	GO:0060716	labyrinthine layer blood vessel development	0.0002595	0.004525	3	25	JUNB,CCN1,HES1
GO: Biological Process	GO:0071345	cellular response to cytokine stimulus	0.0002686	0.004657	16	1188	CEBPD,FOS,DUSP1,SOCS3,KLF4,PTGS2,ZFP36,KLF2,CISH,JUNB,MT1X,MT2A,EGR1,SERPINE1,CCL8,IL1B
GO: Biological Process	GO:0042327	positive regulation of phosphorylation	0.0002922	0.005016	16	1197	GADD45B,GDF15,HBEGF,ITLN1,DUSP5,DUSP6,SOCS3,PTGS2,CISH,JUN,CCN1,EGR1,HES1,AVPI1,CCL8,IL1B
GO: Biological Process	GO:0044342	type B pancreatic cell proliferation	0.0002923	0.005016	3	26	NR4A3,NR4A1,ERRFI1
GO: Biological Process	GO:0045604	regulation of epidermal cell differentiation	0.0003001	0.005121	4	64	ZFP36,ERRFI1,HES1,MAFF
GO: Biological Process	GO:0006873	cellular ion homeostasis	0.0003631	0.006165	12	748	RHCG,ATP6V0C,F2RL3,MT1E,MT1F,MT1G,MT1H,MT1X,ATP6V1G3,MT2A,CCL8,IL1B
GO: Biological Process	GO:0036018	cellular response to erythropoietin	0.0003684	0.006222	2	6	MT1X,MT2A
GO: Biological Process	GO:0070838	divalent metal ion transport	0.0003753	0.006306	10	539	SPINK1,F2RL3,CBARP,SLC25A25,STRIT1,PTGS2,SMIM6,SERPINE1,HES1,CCL8
GO: Biological Process	GO:0001525	angiogenesis	0.0003881	0.006488	11	645	HBEGF,NR4A1,KLF4,PTGS2,KLF2,JUN,CCN1,APOLD1,EGR3,SERPINE1,IL1B
GO: Biological Process	GO:0072511	divalent inorganic cation transport	0.0004153	0.006907	10	546	SPINK1,F2RL3,CBARP,SLC25A25,STRIT1,PTGS2,SMIM6,SERPINE1,HES1,CCL8
GO: Biological Process	GO:0048646	anatomical structure formation involved in morphogenesis	0.0004223	0.00698	17	1365	GDF15,HBEGF,NR4A3,NR4A1,KLF4,PTGS2,KLF2,JUN,JUNB,DMRT2,CCN1,APOLD1,EGR2,EGR3,SERPINE1,HES1,IL1B
GO: Biological Process	GO:0032496	response to lipopolysaccharide	0.0004258	0.00698	8	356	FOS,PTGS2,ZFP36,JUN,JUNB,JUND,SERPINE1,IL1B
GO: Biological Process	GO:0043401	steroid hormone mediated signaling pathway	0.0004261	0.00698	6	193	SRARP,NR4A2,PER1,NR4A3,NR4A1,NR0B2
GO: Biological Process	GO:0048661	positive regulation of smooth muscle cell proliferation	0.0004331	0.00706	5	126	HBEGF,NR4A3,PTGS2,JUN,EGR1
GO: Biological Process	GO:1903428	positive regulation of reactive oxygen species biosynthetic process	0.0004712	0.007642	4	72	KLF4,PTGS2,KLF2,IL1B
GO: Biological Process	GO:0043065	positive regulation of apoptotic process	0.0004817	0.007773	12	772	GADD45B,DUSP1,DUSP6,SIK1,NR4A3,NR4A1,PTGS2,JUN,CCN1,EGR1,ATF3,IL1B
GO: Biological Process	GO:0007263	nitric oxide mediated signal transduction	0.0004963	0.00797	3	31	SPINK1,MT2A,RASD1
GO: Biological Process	GO:0022414	reproductive process	0.0005036	0.008046	19	1652	LHX4,EAF2,SPINK1,FOS,DUSP1,SOCS3,RGS2,PTGS2,DEFB1,JUNB,CCN1,EGR1,SERPINE1,SHOC1,FMN2,HES1,MAFF,IL1B,RNF212B
GO: Biological Process	GO:0071900	regulation of protein serine/threonine kinase activity	0.000506	0.008046	10	560	GADD45B,GDF15,DUSP1,DUSP2,DUSP5,DUSP6,DUSP8,RGS2,AVPI1,IL1B
GO: Biological Process	GO:0036017	response to erythropoietin	0.000514	0.00811	2	7	MT1X,MT2A
GO: Biological Process	GO:0000003	reproduction	0.0005149	0.00811	19	1655	LHX4,EAF2,SPINK1,FOS,DUSP1,SOCS3,RGS2,PTGS2,DEFB1,JUNB,CCN1,EGR1,SERPINE1,SHOC1,FMN2,HES1,MAFF,IL1B,RNF212B
GO: Biological Process	GO:0051272	positive regulation of cellular component movement	0.0005204	0.008157	11	668	HBEGF,NR4A3,STRIT1,PTGS2,DEFB1,JUN,CCN1,EGR1,SERPINE1,CCL8,IL1B
GO: Biological Process	GO:0043068	positive regulation of programmed cell death	0.0005339	0.008317	12	781	GADD45B,DUSP1,DUSP6,SIK1,NR4A3,NR4A1,PTGS2,JUN,CCN1,EGR1,ATF3,IL1B
GO: Biological Process	GO:0042035	regulation of cytokine biosynthetic process	0.0005358	0.008317	5	132	KLF4,ZFP36,EGR1,ERRFI1,IL1B
GO: Biological Process	GO:0002237	response to molecule of bacterial origin	0.0005589	0.008635	8	371	FOS,PTGS2,ZFP36,JUN,JUNB,JUND,SERPINE1,IL1B
GO: Biological Process	GO:0000187	activation of MAPK activity	0.000571	0.008739	6	204	GADD45B,GDF15,DUSP5,DUSP6,AVPI1,IL1B
GO: Biological Process	GO:0042594	response to starvation	0.000571	0.008739	6	204	PDK4,SIK1,ZFP36,JUN,ATF3,ALB
GO: Biological Process	GO:0035295	tube development	0.0005905	0.008996	16	1276	HBEGF,NR4A3,NR4A1,KLF4,LDLR,PTGS2,KLF2,JUN,JUNB,CCN1,APOLD1,EGR3,ERRFI1,SERPINE1,HES1,IL1B
GO: Biological Process	GO:0048660	regulation of smooth muscle cell proliferation	0.000601	0.009113	6	206	HBEGF,NR4A3,KLF4,PTGS2,JUN,EGR1
GO: Cellular Component	GO:0035976	transcription factor AP-1 complex	5.71e-10	1.405e-07	4	4	FOS,JUN,JUNB,JUND
GO: Cellular Component	GO:0000790	nuclear chromatin	1.634e-06	0.000201	26	1924	CEBPD,LHX4,EAF2,ZNF165,FOS,NR4A2,DDN,NR4A3,NR4A1,KLF4,IER2,KLF2,ZNF331,CSRNP1,JUN,JUNB,JUND,BTG2,DMRT2,EGR1,EGR2,EGR3,HES1,ATF3,MAFF,NR0B2

## Sheet: Upregulated
Category	ID	Name	P value	False discovery rate	Hit Count in Query List	Hit Count in Genome	Hit in Query List
GO: Molecular Function	GO:0003823	antigen binding	1.097e-49	6.672e-46	52	171	ITGA4,IGLV7-43,IGLV6-57,CD209,IGLV3-25,IGLV3-21,IGLV3-19,IGLV3-1,IGKV1-5,IGLV2-23,IGLV2-14,IGLV2-11,IGLV1-47,IGLV1-44,IGLV1-40,IGHV6-1,IGHV5-51,IGHV4-59,IGHV4-39,IGHV4-34,IGKV4-1,IGKV3-20,IGKV3-15,IGKV2-30,IGHV3-74,LILRB4,IGHV3-48,IGKV1-17,IGKV1-16,LILRA1,IGHV3-23,IGHV3-21,IGHV3-15,IGHV3-11,IGHV3-7,IGHV2-5,IGHV1-69,IGHV1-18,LCK,CD1C,CD1E,IGHA1,IGHA2,IGHD,IGHG1,IGHG3,IGHG4,IGHM,IGLC2,IGLC3,TRBC2,I…
GO: Molecular Function	GO:0038024	cargo receptor activity	6.73e-27	2.047e-23	35	173	ABCA1,ITGAM,CD163,COLEC12,FCGR1A,FCN1,CD163L1,IGHV6-1,IGHV5-51,IGHV4-59,IGHV4-39,IGHV4-34,IGHV3-74,IGHV3-48,IGHV3-23,IGHV3-21,IGHV3-15,IGHV3-11,IGHV3-7,IGHV2-5,IGHV1-69,IGHV1-18,CD5,CD6,IGHA1,IGHA2,IGHD,IGHG1,IGHG3,IGHG4,SCARA5,IGHM,IGLC2,IGLC3,TRBC2
GO: Molecular Function	GO:0034987	immunoglobulin receptor binding	4.209e-25	8.534e-22	25	77	IGHV6-1,IGHV5-51,IGHV4-59,IGHV4-39,IGHV4-34,IGHV3-74,IGHV3-48,IGHV3-23,IGHV3-21,IGHV3-15,IGHV3-11,IGHV3-7,IGHV2-5,IGHV1-69,IGHV1-18,IGHA1,IGHA2,IGHD,IGHG1,IGHG3,IGHG4,IGHM,IGLC2,IGLC3,TRBC2
GO: Molecular Function	GO:0005102	signaling receptor binding	8.317e-21	1.265e-17	92	1815	A2M,HGF,IL12RB1,ABCA1,CRLF1,PDGFRA,TNFSF14,TLR6,ITGAX,JAML,LILRB1,TESPA1,GFRA1,CCR2,NEFM,ITGBL1,FAP,FBLN1,ADRA2A,SRPX2,PTPRC,FCGR1A,FCN1,PIK3CG,KCNJ8,TMC8,FGA,FGB,CTHRC1,C3,TAC1,CCL11,GNAO1,CCL19,CCL21,MMP9,IGHV6-1,IGHV5-51,CXCL6,MARCHF1,IGHV4-59,IGHV4-39,IGHV4-34,TNFSF15,IGHV3-74,COL3A1,DOCK2,SELPLG,IGHV3-48,SFRP2,IGHV3-23,IGHV3-21,IGHV3-15,IGHV3-11,IGHV3-7,IGHV2-5,IGHV1-69,WNT5A,IGHV1-18,LAMA2,…
GO: Molecular Function	GO:0060090	molecular adaptor activity	6.833e-18	8.313e-15	42	470	ABCA1,ITGAM,CD163,COLEC12,FCGR1A,FCN1,CD163L1,GRAP2,COL14A1,SLA2,IGHV6-1,IGHV5-51,IGHV4-59,IGHV4-39,IGHV4-34,IGHV3-74,IGHV3-48,IGHV3-23,IGHV3-21,IGHV3-15,IGHV3-11,IGHV3-7,IGHV2-5,IGHV1-69,IGHV1-18,CD3E,CD3G,CD5,CD6,IGHA1,IGHA2,IGHD,CD28,IGHG1,IGHG3,IGHG4,SCARA5,IGHM,HSH2D,IGLC2,IGLC3,TRBC2
GO: Molecular Function	GO:0004896	cytokine receptor activity	1.389e-11	1.408e-08	16	96	IL12RB1,CRLF1,GFRA1,CCR2,CCR4,CCR5,CCR7,XCR1,CXCR3,CD4,EBI3,CXCR6,IL2RB,IL2RG,CX3CR1,IL7R
GO: Molecular Function	GO:0019956	chemokine binding	2.861e-11	2.486e-08	11	37	A2M,ITGA4,CCR2,CCR4,CCR5,CCR7,XCR1,CXCR3,CXCR6,ACKR1,CX3CR1
GO: Molecular Function	GO:0038023	signaling receptor activity	2.159e-10	1.641e-07	67	1668	SLAMF8,IL12RB1,ABCA1,IGSF6,CRLF1,PDGFRA,SPN,TLR7,ITGA4,TLR6,ITGAL,ITGAX,LILRB1,TLR8,GFRA1,CCR2,COLEC12,ADRA2A,PTPRC,FCGR1A,FCGR2B,FCN1,C3AR1,CCR4,CCR5,CCR7,LILRB5,ADGRD1,LILRB4,XCR1,LILRA1,CXCR3,HTR2B,GPR34,FPR3,ABCC9,REG1A,GRIN2A,RET,NFAM1,LPAR1,CD200R1,TLR10,FCGR2C,CD2,CD3D,CD3E,CD3G,CD4,CD5,SIGLEC7,CD8A,P2RX7,EBI3,CXCR6,CD27,CD28,CD86,CD33,TREM2,CD79A,ACKR1,IL2RB,IL2RG,DKK3,CX3CR1,IL7R
GO: Molecular Function	GO:0019957	C-C chemokine binding	4.007e-10	2.497e-07	9	26	CCR2,CCR4,CCR5,CCR7,XCR1,CXCR3,CXCR6,ACKR1,CX3CR1
GO: Molecular Function	GO:0019955	cytokine binding	4.104e-10	2.497e-07	19	176	A2M,IL12RB1,CRLF1,ITGA4,GFRA1,CCR2,CCR4,CCR5,CCR7,XCR1,CXCR3,CD4,EBI3,CXCR6,ACKR1,IL2RB,IL2RG,CX3CR1,IL7R
GO: Molecular Function	GO:0005201	extracellular matrix structural constituent	4.983e-10	2.756e-07	19	178	FBLN1,SRPX2,FGA,FGB,CTHRC1,COL14A1,COL3A1,COL6A3,COL10A1,FMOD,CILP,TNC,LAMA2,EMILIN1,POSTN,CD4,VCAN,PODN,LUM
GO: Molecular Function	GO:0016493	C-C chemokine receptor activity	3.725e-09	1.888e-06	8	23	CCR2,CCR4,CCR5,CCR7,XCR1,CXCR3,CXCR6,CX3CR1
GO: Molecular Function	GO:0060089	molecular transducer activity	4.622e-09	2.163e-06	68	1836	SLAMF8,IL12RB1,ABCA1,IGSF6,CRLF1,PDGFRA,SPN,TLR7,ITGA4,TLR6,ITGAL,ITGAX,LILRB1,TLR8,GFRA1,CCR2,COLEC12,ADRA2A,PTPRC,FCGR1A,FCGR2B,FCN1,C3AR1,CCR4,CCR5,CCR7,LILRB5,ADGRD1,LILRB4,XCR1,LILRA1,CXCR3,HTR2B,GPR34,FPR3,ABCC9,REG1A,GRIN2A,RET,NFAM1,LPAR1,CD200R1,CCNA2,TLR10,FCGR2C,CD2,CD3D,CD3E,CD3G,CD4,CD5,SIGLEC7,CD8A,P2RX7,EBI3,CXCR6,CD27,CD28,CD86,CD33,TREM2,CD79A,ACKR1,IL2RB,IL2RG,DKK3,CX3CR1,IL7R
GO: Molecular Function	GO:0001637	G protein-coupled chemoattractant receptor activity	1.132e-08	4.593e-06	8	26	CCR2,CCR4,CCR5,CCR7,XCR1,CXCR3,CXCR6,CX3CR1
GO: Molecular Function	GO:0004950	chemokine receptor activity	1.132e-08	4.593e-06	8	26	CCR2,CCR4,CCR5,CCR7,XCR1,CXCR3,CXCR6,CX3CR1
GO: Molecular Function	GO:0004888	transmembrane signaling receptor activity	1.876e-08	7.133e-06	55	1387	IL12RB1,ABCA1,IGSF6,CRLF1,PDGFRA,SPN,TLR7,TLR6,ITGAL,LILRB1,TLR8,GFRA1,CCR2,COLEC12,ADRA2A,PTPRC,FCGR1A,FCGR2B,C3AR1,CCR4,CCR5,CCR7,LILRB5,ADGRD1,XCR1,LILRA1,CXCR3,HTR2B,GPR34,FPR3,ABCC9,REG1A,GRIN2A,RET,NFAM1,LPAR1,CD200R1,TLR10,FCGR2C,CD3D,CD3E,CD3G,CD4,CD5,P2RX7,EBI3,CXCR6,CD27,TREM2,CD79A,ACKR1,IL2RB,IL2RG,CX3CR1,IL7R
GO: Molecular Function	GO:0001968	fibronectin binding	2.395e-06	0.0008572	7	35	ITGA4,FBLN1,MMP2,MMP9,SFRP2,TNC,CCDC80
GO: Molecular Function	GO:0005539	glycosaminoglycan binding	9.733e-06	0.003289	16	246	NCAM1,SMOC2,ITGAM,NOD2,PTPRC,CXCL6,SELL,CHODL,CCDC80,REG1A,RSPO3,POSTN,IGHM,VCAN,TREM2,LTF
GO: Molecular Function	GO:0042802	identical protein binding	1.056e-05	0.003382	62	1997	SLAMF8,CFHR1,CADM3,TPSAB1,HGF,PDGFRA,TNFSF14,CENPF,NCAM1,ITGA4,TLR6,RRM2,JAML,TTN,LILRB1,TLR8,CD84,CCR2,FAP,FBLN1,ADRA2A,SRPX2,PTPRC,GBP5,PIK3CG,PTX3,BTK,C1QB,C1S,PLEK,MMP9,ABCC9,BIRC5,REG1A,SAMHD1,TDO2,LRRK1,LCK,LCP1,EMILIN1,TLR10,CORO1A,CD2,ABCG1,CD3D,CD3E,CD3G,CD4,CD6,ALX1,CD8A,TIGIT,P2RX7,CD28,CD38,HSPB6,CD79A,TNF,SLAMF7,LYZ,CDH11,TOP2A
GO: Molecular Function	GO:0042608	T cell receptor binding	1.177e-05	0.00358	4	9	DOCK2,LCK,CD3E,CD3G
GO: Molecular Function	GO:0019865	immunoglobulin binding	1.575e-05	0.004562	6	31	FCGR1A,FCGR2B,CD200R1,FCGR2C,CD4,MS4A1
GO: Molecular Function	GO:0004707	MAP kinase activity	1.821e-05	0.005036	20	380	HGF,PTPN22,TLR6,LAX1,NOD2,ADRA2A,PTPRC,PIK3CG,CCR7,CCL19,IQGAP3,SFRP2,HTR2B,FGD2,WNT5A,RET,LPAR1,P2RX7,TNF,PIK3R5
GO: Molecular Function	GO:0015026	coreceptor activity	2.149e-05	0.005662	7	48	ITGA4,CCR5,CD4,CD8A,CXCR6,CD28,CD86
GO: Molecular Function	GO:0001730	2'-5'-oligoadenylate synthetase activity	2.234e-05	0.005662	3	4	OAS2,OAS3,OASL
GO: Molecular Function	GO:0035004	phosphatidylinositol 3-kinase activity	3.106e-05	0.007434	8	69	PDGFRA,NOD2,PIK3CG,SLA2,CCR7,CCL19,CCL21,PIK3R5
GO: Molecular Function	GO:0004175	endopeptidase activity	3.177e-05	0.007434	33	859	A2M,SERPINB7,TPSAB1,HGF,TNFSF14,CFB,CFD,FAP,C1R,C1S,C3,MMP2,MMP9,MMP19,TNFSF15,COL6A3,SFRP2,RARRES1,PAMR1,ADAMTS2,CAPN6,BIRC5,GRIN2A,RET,LCK,ADAM12,CD27,LAMP3,TNF,LTF,CTSW,TPSB2,FCMR
GO: Molecular Function	GO:0042277	peptide binding	4.913e-05	0.01107	21	441	TLR6,ITGAM,LILRB1,CD209,NOD2,CCR2,FCGR2B,OLFM1,C1QA,CCR4,CCR5,CCR7,XCR1,CXCR3,FPR3,GRIN2A,CD1C,CD1E,CXCR6,TREM2,CX3CR1
GO: Molecular Function	GO:0001848	complement binding	8.554e-05	0.01847	5	26	VSIG4,ITGAM,CFB,PTX3,C3AR1
GO: Molecular Function	GO:0004252	serine-type endopeptidase activity	9.078e-05	0.01847	15	265	A2M,SERPINB7,TPSAB1,HGF,CFB,CFD,FAP,C1R,C1S,MMP2,MMP9,COL6A3,PAMR1,LTF,TPSB2
GO: Molecular Function	GO:0004672	protein kinase activity	9.108e-05	0.01847	43	1315	HGF,PDGFRA,RASSF2,PTPN22,TLR6,TTN,ADCY7,LAX1,ITK,NOD2,ADRA2A,PTPRC,FCGR1A,PIK3CG,BTK,BUB1,CCR7,CCL19,CCL21,TNFSF15,IQGAP3,RAC2,SFRP2,HTR2B,FGD2,CAMK4,WNT5A,CAMK1G,LRRK1,RET,LCK,LPAR1,ZAP70,CCNA2,CD4,P2RX7,TREM2,PRKCB,TNF,LTF,PIK3R5,RSKR,NCKAP1L
GO: Molecular Function	GO:0002020	protease binding	0.0001117	0.02193	17	333	A2M,SERPINB7,TNFSF14,TTN,FAP,FBLN1,C3,COL3A1,SELL,COL6A3,SFRP2,RARRES1,BIRC5,CD27,CD28,TNF,LTF
GO: Molecular Function	GO:0001540	amyloid-beta binding	0.0001396	0.02654	8	85	TLR6,ITGAM,LILRB1,FCGR2B,OLFM1,C1QA,GRIN2A,TREM2
GO: Molecular Function	GO:0033218	amide binding	0.0001586	0.02924	22	515	TLR6,ITGAM,LILRB1,CD209,NOD2,CCR2,FCGR2B,OLFM1,C1QA,CCR4,CCR5,CCR7,PLTP,XCR1,CXCR3,FPR3,GRIN2A,CD1C,CD1E,CXCR6,TREM2,CX3CR1
GO: Molecular Function	GO:0008236	serine-type peptidase activity	0.0002178	0.03898	15	287	A2M,SERPINB7,TPSAB1,HGF,CFB,CFD,FAP,C1R,C1S,MMP2,MMP9,COL6A3,PAMR1,LTF,TPSB2
GO: Molecular Function	GO:0042834	peptidoglycan binding	0.0002516	0.04198	4	18	NOD2,REG1A,IGHM,TREM2
GO: Molecular Function	GO:0030246	carbohydrate binding	0.0002622	0.04198	15	292	SIGLEC9,CD209,COLEC12,FCN1,PTX3,SIGLEC10,CLEC10A,SELL,CHODL,REG1A,SIGLEC7,ATRNL1,CD33,VCAN,SIGLEC1
GO: Molecular Function	GO:0016825	hydrolase activity, acting on acid phosphorus-nitrogen bonds	0.0002622	0.04198	15	292	A2M,SERPINB7,TPSAB1,HGF,CFB,CFD,FAP,C1R,C1S,MMP2,MMP9,COL6A3,PAMR1,LTF,TPSB2
GO: Molecular Function	GO:0017171	serine hydrolase activity	0.0002622	0.04198	15	292	A2M,SERPINB7,TPSAB1,HGF,CFB,CFD,FAP,C1R,C1S,MMP2,MMP9,COL6A3,PAMR1,LTF,TPSB2
GO: Molecular Function	GO:0019982	interleukin-7 binding	0.0003244	0.04813	2	2	IL2RG,IL7R
GO: Molecular Function	GO:0031732	CCR7 chemokine receptor binding	0.0003244	0.04813	2	2	CCL19,CCL21
GO: Molecular Function	GO:0004917	interleukin-7 receptor activity	0.0003244	0.04813	2	2	IL2RG,IL7R
GO: Molecular Function	GO:0005044	scavenger receptor activity	0.0003529	0.05058	6	53	CD163,COLEC12,CD163L1,CD5,CD6,SCARA5
GO: Molecular Function	GO:0016773	phosphotransferase activity, alcohol group as acceptor	0.0003575	0.05058	44	1444	HGF,PDGFRA,RASSF2,PTPN22,TLR6,TTN,ADCY7,LAX1,ITK,NOD2,ADRA2A,PTPRC,FCGR1A,PIK3CG,BTK,BUB1,SLA2,CCR7,CCL19,CCL21,TNFSF15,IQGAP3,RAC2,SFRP2,HTR2B,FGD2,CAMK4,WNT5A,CAMK1G,LRRK1,RET,LCK,LPAR1,ZAP70,CCNA2,CD4,P2RX7,TREM2,PRKCB,TNF,LTF,PIK3R5,RSKR,NCKAP1L
GO: Molecular Function	GO:0001727	lipid kinase activity	0.0003837	0.05305	7	75	PDGFRA,NOD2,SLA2,CCR7,CCL19,CCL21,PIK3R5
GO: Molecular Function	GO:0019763	immunoglobulin receptor activity	0.0004388	0.05932	3	9	FCGR1A,FCGR2B,CD200R1
GO: Molecular Function	GO:0038187	pattern recognition receptor activity	0.0004717	0.06238	4	21	TLR7,TLR8,COLEC12,FCN1
GO: Biological Process	GO:0002250	adaptive immune response	4.333e-83	2.084e-78	119	715	MYO1G,IL12RB1,SPN,GAPT,IRF4,IGLV8-61,IGLV7-46,SIT1,IGLV7-43,IGLV6-57,LILRB1,TLR8,IGLV4-69,ADCY7,CD209,LAX1,ITK,IGLV3-25,IGLV3-21,IGLV3-19,NOD2,CD84,EOMES,IGLV3-10,CCR2,IGLV3-1,IGKV1-5,IGLV2-23,IGLV2-14,IGLV2-11,SLAMF6,IGLV1-47,IGLV1-44,IGLV1-40,PTPRC,FCGR1A,FCGR2B,SASH3,PIK3CG,BTK,SIGLEC10,FGA,FGB,C1QA,C1QB,C1QC,C1R,C1S,C3,C3AR1,SLA2,CCR7,C6,C7,CCL19,CLEC10A,IGHV6-1,IGHV5-51,IGHV4-59,IGHV4-39,IGH…
GO: Biological Process	GO:0050776	regulation of immune response	1.628e-80	3.916e-76	141	1170	SLAMF8,A2M,MYO1G,CFHR1,IL12RB1,IDO1,SPN,SIGLEC9,VSIG4,IRF4,PTPN22,TLR7,ITGA4,TLR6,ITGAL,ITGAM,JAML,IGLV7-43,IGLV6-57,LILRB1,TLR8,TESPA1,ADCY7,CD209,LAX1,CFB,ITK,IGLV3-25,IGLV3-21,IGLV3-19,NOD2,CD84,CCR2,IGLV3-1,COLEC12,IGKV1-5,CFD,IGLV2-23,IGLV2-14,IGLV2-11,SLAMF6,IGLV1-47,IGLV1-44,IGLV1-40,PTPRC,FCGR1A,GBP5,FCGR2B,SASH3,FCN1,BTK,GRAP2,FGA,FGB,C1QA,C1QB,C1QC,C1R,C1S,C3,C3AR1,SLA2,CCR7,MMP2,C6,C7,…
GO: Biological Process	GO:0002682	regulation of immune system process	8.488e-80	1.361e-75	166	1775	SLAMF8,A2M,MYO1G,CFHR1,IL12RB1,TNFSF14,IDO1,SPN,MZB1,RASSF2,SIGLEC9,VSIG4,EVI2B,IRF4,PTPN22,IKZF1,TLR7,ITGA4,TLR6,ITGAL,ITGAM,SIT1,JAML,IGLV7-43,IGLV6-57,LILRB1,TLR8,TESPA1,ADCY7,CD209,LAX1,CFB,ITK,IGLV3-25,IGLV3-21,IGLV3-19,NOD2,CD84,CCR2,IGLV3-1,COLEC12,IGKV1-5,CFD,IGLV2-23,IGLV2-14,IGLV2-11,SLAMF6,IGLV1-47,IGLV1-44,IGLV1-40,PTPRC,FCGR1A,GBP5,FCGR2B,SASH3,FCN1,BTK,GRAP2,FGA,FGB,C1QA,C1QB,C1QC,C…
GO: Biological Process	GO:0002684	positive regulation of immune system process	8.356e-77	1.005e-72	142	1268	A2M,MYO1G,CFHR1,IL12RB1,TNFSF14,IDO1,SPN,MZB1,VSIG4,EVI2B,IRF4,PTPN22,IKZF1,TLR7,ITGA4,TLR6,ITGAL,ITGAM,IGLV7-43,IGLV6-57,LILRB1,TLR8,TESPA1,CD209,LAX1,CFB,ITK,IGLV3-25,IGLV3-21,IGLV3-19,NOD2,CD84,CCR2,IGLV3-1,COLEC12,IGKV1-5,CFD,IGLV2-23,IGLV2-14,IGLV2-11,SLAMF6,IGLV1-47,IGLV1-44,IGLV1-40,PTPRC,FCGR1A,GBP5,FCGR2B,SASH3,FCN1,BTK,GRAP2,FGA,FGB,C1QA,C1QB,C1QC,C1R,C1S,C3,C3AR1,SLA2,TAC1,CCR7,MMP2,C6…
GO: Biological Process	GO:0050778	positive regulation of immune response	3.911e-69	3.762e-65	119	938	A2M,MYO1G,CFHR1,IL12RB1,IDO1,SPN,VSIG4,IRF4,PTPN22,TLR7,TLR6,ITGAM,IGLV7-43,IGLV6-57,LILRB1,TLR8,TESPA1,CD209,LAX1,CFB,ITK,IGLV3-25,IGLV3-21,IGLV3-19,NOD2,CCR2,IGLV3-1,COLEC12,IGKV1-5,CFD,IGLV2-23,IGLV2-14,IGLV2-11,SLAMF6,IGLV1-47,IGLV1-44,IGLV1-40,PTPRC,FCGR1A,GBP5,FCGR2B,SASH3,FCN1,BTK,GRAP2,FGA,FGB,C1QA,C1QB,C1QC,C1R,C1S,C3,C3AR1,SLA2,CCR7,MMP2,C6,C7,CCL19,CLEC10A,IGHV6-1,IGHV5-51,IGHV4-59,IGH…
GO: Biological Process	GO:0002252	immune effector process	6.35e-69	5.09e-65	137	1332	CYBB,SLAMF8,A2M,MYO1G,CFHR1,IL12RB1,SPN,MZB1,SIGLEC9,VSIG4,GAPT,IRF4,PTPN22,TLR7,ITGAL,ITGAM,ITGAX,IGLV7-43,IGLV6-57,LILRB1,TLR8,PLAC8,CFB,IGLV3-25,IGLV3-21,IGLV3-19,NOD2,CD84,EOMES,CCR2,IGLV3-1,IGKV1-5,CFD,IGLV2-23,IGLV2-14,IGLV2-11,SLAMF6,IGLV1-47,IGLV1-44,IGLV1-40,PTPRC,FCGR1A,FCGR2B,SASH3,FCN1,PIK3CG,PTX3,KCNJ8,BTK,C1QA,C1QB,C1QC,C1R,C1S,C3,C3AR1,SLA2,CCR7,IFI44L,C6,C7,CCL19,MMP9,IGHV6-1,IGHV…
GO: Biological Process	GO:0002460	adaptive immune response based on somatic recombination of immune receptors built from immunoglobulin superfamily domains	5.528e-66	3.798e-62	84	401	MYO1G,IL12RB1,SPN,GAPT,IRF4,IGLV7-43,IGLV6-57,LILRB1,TLR8,IGLV3-25,IGLV3-21,IGLV3-19,NOD2,CCR2,IGLV3-1,IGKV1-5,IGLV2-23,IGLV2-14,IGLV2-11,SLAMF6,IGLV1-47,IGLV1-44,IGLV1-40,PTPRC,FCGR1A,FCGR2B,SASH3,BTK,C1QA,C1QB,C1QC,C1R,C1S,C3,C3AR1,SLA2,CCR7,C6,C7,CCL19,IGHV6-1,IGHV5-51,IGHV4-59,IGHV4-39,IGHV4-34,IGKV4-1,IGKV3-20,IGKV3-15,IGKV2-30,IGHV3-74,IGHV3-48,IGKV1-17,IGKV1-16,IGKV1-12,IGHV3-23,IGHV3-21,I…
GO: Biological Process	GO:0002253	activation of immune response	1.145e-65	6.883e-62	106	752	A2M,MYO1G,CFHR1,SPN,VSIG4,IRF4,PTPN22,TLR7,TLR6,ITGAM,IGLV7-43,IGLV6-57,TLR8,TESPA1,CD209,LAX1,CFB,ITK,IGLV3-25,IGLV3-21,IGLV3-19,NOD2,IGLV3-1,COLEC12,IGKV1-5,CFD,IGLV2-23,IGLV2-14,IGLV2-11,IGLV1-47,IGLV1-44,IGLV1-40,PTPRC,FCGR1A,FCGR2B,FCN1,BTK,GRAP2,FGA,FGB,C1QA,C1QB,C1QC,C1R,C1S,C3,C3AR1,SLA2,CCR7,C6,C7,CLEC10A,IGHV6-1,IGHV5-51,IGHV4-59,IGHV4-39,IGHV4-34,IGKV4-1,IGKV3-20,VAV1,IGKV3-15,IGKV2-30…
GO: Biological Process	GO:0001775	cell activation	6.038e-64	3.226e-60	141	1558	CYBB,SLAMF8,IL12RB1,PDGFRA,TNFSF14,IDO1,SPN,MZB1,SIGLEC9,VSIG4,GAPT,IRF4,PTPN22,IKZF1,TLR7,BCL11A,ITGA4,TLR6,ITGAL,ITGAM,ITGAX,SIT1,JAML,LILRB1,TLR8,TESPA1,CD209,LAX1,PLAC8,ITK,NOD2,CD84,EOMES,CCR2,CFD,SLAMF6,ADRA2A,PTPRC,FCGR2B,SASH3,FCN1,PIK3CG,PTX3,BTK,GRAP2,FGA,FGB,C1QA,C3,C3AR1,SLA2,TAC1,CCR7,CCL19,PLEK,CCL21,MMP9,IGHV6-1,IGHV5-51,CXCL6,IGHV4-59,IGHV4-39,IGHV4-34,ALOX5,VAV1,IGHV3-74,RAC2,LIL…
GO: Biological Process	GO:0002449	lymphocyte mediated immunity	1.652e-63	7.945e-60	81	387	MYO1G,IL12RB1,SPN,GAPT,IGLV7-43,IGLV6-57,LILRB1,TLR8,IGLV3-25,IGLV3-21,IGLV3-19,NOD2,CCR2,IGLV3-1,IGKV1-5,IGLV2-23,IGLV2-14,IGLV2-11,SLAMF6,IGLV1-47,IGLV1-44,IGLV1-40,PTPRC,FCGR1A,FCGR2B,SASH3,BTK,C1QA,C1QB,C1QC,C1R,C1S,C3,SLA2,C6,C7,IGHV6-1,IGHV5-51,IGHV4-59,IGHV4-39,IGHV4-34,IGKV4-1,IGKV3-20,VAV1,IGKV3-15,IGKV2-30,IGHV3-74,IGHV3-48,IGKV1-17,IGKV1-16,IGKV1-12,IGHV3-23,IGHV3-21,IGHV3-15,IGHV3-11,…
GO: Biological Process	GO:0045321	leukocyte activation	6.129e-63	2.68e-59	133	1385	CYBB,SLAMF8,IL12RB1,TNFSF14,IDO1,SPN,MZB1,SIGLEC9,VSIG4,GAPT,IRF4,PTPN22,IKZF1,TLR7,BCL11A,ITGA4,TLR6,ITGAL,ITGAM,ITGAX,SIT1,JAML,LILRB1,TLR8,TESPA1,CD209,LAX1,PLAC8,ITK,NOD2,CD84,EOMES,CCR2,CFD,SLAMF6,PTPRC,FCGR2B,SASH3,FCN1,PIK3CG,PTX3,BTK,GRAP2,C1QA,C3,C3AR1,SLA2,TAC1,CCR7,CCL19,CCL21,MMP9,IGHV6-1,IGHV5-51,CXCL6,IGHV4-59,IGHV4-39,IGHV4-34,ALOX5,VAV1,IGHV3-74,RAC2,LILRB4,DOCK2,SELL,SELPLG,IGHV3…
GO: Biological Process	GO:0006959	humoral immune response	2.581e-62	1.034e-58	79	373	A2M,CFHR1,VSIG4,IGLV7-43,IGLV6-57,CFB,IGLV3-25,IGLV3-21,IGLV3-19,NOD2,CCR2,IGLV3-1,IGKV1-5,CFD,IGLV2-23,IGLV2-14,IGLV2-11,IGLV1-47,IGLV1-44,IGLV1-40,PTPRC,FCGR2B,FCN1,FGA,FGB,C1QA,C1QB,C1QC,C1R,C1S,C3,C3AR1,CCR7,C6,C7,IGHV6-1,IGHV5-51,CXCL6,IGHV4-59,IGHV4-39,IGHV4-34,IGKV4-1,IGKV3-20,IGKV3-15,IGKV2-30,IGHV3-74,IGHV3-48,IGKV1-17,IGKV1-16,IGKV1-12,IGHV3-23,IGHV3-21,IGHV3-15,IGHV3-11,IGHV3-7,IGHV2-5…
GO: Biological Process	GO:0002455	humoral immune response mediated by circulating immunoglobulin	1.49e-60	5.514e-57	57	152	IGLV7-43,IGLV6-57,IGLV3-25,IGLV3-21,IGLV3-19,NOD2,IGLV3-1,IGKV1-5,IGLV2-23,IGLV2-14,IGLV2-11,IGLV1-47,IGLV1-44,IGLV1-40,PTPRC,FCGR2B,C1QA,C1QB,C1QC,C1R,C1S,C3,C6,C7,IGHV6-1,IGHV5-51,IGHV4-59,IGHV4-39,IGHV4-34,IGKV4-1,IGKV3-20,IGKV3-15,IGKV2-30,IGHV3-74,IGHV3-48,IGKV1-17,IGKV1-16,IGKV1-12,IGHV3-23,IGHV3-21,IGHV3-15,IGHV3-11,IGHV3-7,IGHV2-5,IGHV1-69,IGHV1-18,IGHA1,IGHA2,IGHD,IGHG1,IGHG3,IGHG4,IGHM,…
GO: Biological Process	GO:0072376	protein activation cascade	2.749e-60	9.442e-57	63	207	A2M,CFHR1,VSIG4,IGLV7-43,IGLV6-57,CFB,IGLV3-25,IGLV3-21,IGLV3-19,IGLV3-1,IGKV1-5,CFD,IGLV2-23,IGLV2-14,FBLN1,IGLV2-11,IGLV1-47,IGLV1-44,IGLV1-40,FCN1,FGA,FGB,C1QA,C1QB,C1QC,C1R,C1S,C3,C3AR1,C6,C7,IGHV6-1,IGHV5-51,IGHV4-59,IGHV4-39,IGHV4-34,IGKV4-1,IGKV3-20,IGKV3-15,IGKV2-30,IGHV3-74,IGHV3-48,IGKV1-17,IGKV1-16,IGKV1-12,IGHV3-23,IGHV3-21,IGHV3-15,IGHV3-11,IGHV3-7,IGHV2-5,IGHV1-69,IGHV1-18,IGHA1,IGH…
GO: Biological Process	GO:0046649	lymphocyte activation	8.597e-60	2.756e-56	104	818	SLAMF8,IL12RB1,TNFSF14,IDO1,SPN,MZB1,VSIG4,GAPT,IRF4,PTPN22,IKZF1,BCL11A,ITGA4,ITGAL,ITGAM,ITGAX,SIT1,JAML,LILRB1,TESPA1,CD209,LAX1,ITK,NOD2,EOMES,CCR2,SLAMF6,PTPRC,FCGR2B,SASH3,PIK3CG,BTK,GRAP2,SLA2,TAC1,CCR7,CCL19,CCL21,IGHV6-1,IGHV5-51,IGHV4-59,IGHV4-39,IGHV4-34,VAV1,IGHV3-74,RAC2,LILRB4,DOCK2,IGHV3-48,IGHV3-23,IGHV3-21,CARMIL2,IGHV3-15,IGHV3-11,IGHV3-7,IGHV2-5,IGHV1-69,CAMK4,IGHV1-18,POU2F2,L…
GO: Biological Process	GO:0006956	complement activation	1.282e-59	3.855e-56	60	183	A2M,CFHR1,VSIG4,IGLV7-43,IGLV6-57,CFB,IGLV3-25,IGLV3-21,IGLV3-19,IGLV3-1,IGKV1-5,CFD,IGLV2-23,IGLV2-14,IGLV2-11,IGLV1-47,IGLV1-44,IGLV1-40,FCN1,C1QA,C1QB,C1QC,C1R,C1S,C3,C3AR1,C6,C7,IGHV6-1,IGHV5-51,IGHV4-59,IGHV4-39,IGHV4-34,IGKV4-1,IGKV3-20,IGKV3-15,IGKV2-30,IGHV3-74,IGHV3-48,IGKV1-17,IGKV1-16,IGKV1-12,IGHV3-23,IGHV3-21,IGHV3-15,IGHV3-11,IGHV3-7,IGHV2-5,IGHV1-69,IGHV1-18,IGHA1,IGHA2,IGHD,IGHG1,…
GO: Biological Process	GO:0019724	B cell mediated immunity	2.556e-59	7.231e-56	65	234	GAPT,IGLV7-43,IGLV6-57,TLR8,IGLV3-25,IGLV3-21,IGLV3-19,NOD2,IGLV3-1,IGKV1-5,IGLV2-23,IGLV2-14,IGLV2-11,IGLV1-47,IGLV1-44,IGLV1-40,PTPRC,FCGR1A,FCGR2B,BTK,C1QA,C1QB,C1QC,C1R,C1S,C3,SLA2,C6,C7,IGHV6-1,IGHV5-51,IGHV4-59,IGHV4-39,IGHV4-34,IGKV4-1,IGKV3-20,IGKV3-15,IGKV2-30,IGHV3-74,IGHV3-48,IGKV1-17,IGKV1-16,IGKV1-12,IGHV3-23,IGHV3-21,IGHV3-15,IGHV3-11,IGHV3-7,IGHV2-5,IGHV1-69,IGHV1-18,POU2F2,IGHA1,I…
GO: Biological Process	GO:0016064	immunoglobulin mediated immune response	1.903e-58	5.086e-55	64	230	GAPT,IGLV7-43,IGLV6-57,TLR8,IGLV3-25,IGLV3-21,IGLV3-19,NOD2,IGLV3-1,IGKV1-5,IGLV2-23,IGLV2-14,IGLV2-11,IGLV1-47,IGLV1-44,IGLV1-40,PTPRC,FCGR1A,FCGR2B,BTK,C1QA,C1QB,C1QC,C1R,C1S,C3,C6,C7,IGHV6-1,IGHV5-51,IGHV4-59,IGHV4-39,IGHV4-34,IGKV4-1,IGKV3-20,IGKV3-15,IGKV2-30,IGHV3-74,IGHV3-48,IGKV1-17,IGKV1-16,IGKV1-12,IGHV3-23,IGHV3-21,IGHV3-15,IGHV3-11,IGHV3-7,IGHV2-5,IGHV1-69,IGHV1-18,POU2F2,IGHA1,IGHA2,…
GO: Biological Process	GO:0002764	immune response-regulating signaling pathway	5.338e-58	1.351e-54	96	699	MYO1G,SPN,IRF4,PTPN22,TLR7,TLR6,ITGAM,IGLV7-43,IGLV6-57,LILRB1,TLR8,TESPA1,CD209,LAX1,ITK,IGLV3-25,IGLV3-21,IGLV3-19,NOD2,IGLV3-1,COLEC12,IGKV1-5,IGLV2-23,IGLV2-14,IGLV2-11,IGLV1-47,IGLV1-44,IGLV1-40,PTPRC,FCGR1A,FCGR2B,FCN1,BTK,GRAP2,FGA,FGB,C3AR1,SLA2,CCR7,CLEC10A,IGHV6-1,IGHV5-51,IGHV4-59,IGHV4-39,IGHV4-34,IGKV4-1,IGKV3-20,VAV1,IGKV3-15,IGKV2-30,IGHV3-74,LILRB4,IGHV3-48,IGKV1-17,IGKV1-16,IGKV1…
GO: Biological Process	GO:0002443	leukocyte mediated immunity	8.725e-58	2.098e-54	107	918	CYBB,MYO1G,IL12RB1,SPN,SIGLEC9,GAPT,ITGAL,ITGAM,ITGAX,IGLV7-43,IGLV6-57,LILRB1,TLR8,PLAC8,IGLV3-25,IGLV3-21,IGLV3-19,NOD2,CD84,CCR2,IGLV3-1,IGKV1-5,CFD,IGLV2-23,IGLV2-14,IGLV2-11,SLAMF6,IGLV1-47,IGLV1-44,IGLV1-40,PTPRC,FCGR1A,FCGR2B,SASH3,FCN1,PIK3CG,PTX3,BTK,C1QA,C1QB,C1QC,C1R,C1S,C3,C3AR1,SLA2,C6,C7,MMP9,IGHV6-1,IGHV5-51,CXCL6,IGHV4-59,IGHV4-39,IGHV4-34,IGKV4-1,ALOX5,IGKV3-20,VAV1,IGKV3-15,IGKV…
GO: Biological Process	GO:0002920	regulation of humoral immune response	5.929e-57	1.296e-53	53	138	A2M,CFHR1,VSIG4,IGLV7-43,IGLV6-57,CFB,IGLV3-25,IGLV3-21,IGLV3-19,NOD2,IGLV3-1,IGKV1-5,IGLV2-23,IGLV2-14,IGLV2-11,IGLV1-47,IGLV1-44,IGLV1-40,PTPRC,FCGR2B,C1QA,C1QB,C1QC,C1R,C1S,C3,C3AR1,CCR7,C6,C7,IGHV4-59,IGHV4-39,IGHV4-34,IGKV4-1,IGKV3-20,IGKV3-15,IGKV2-30,IGHV3-48,IGKV1-17,IGKV1-16,IGKV1-12,IGHV3-23,IGHV3-11,IGHV3-7,IGHV2-5,IGHV1-69,IGHG1,IGHG3,IGHG4,CD37,IGLC2,IGLC3,TNF
GO: Biological Process	GO:0006958	complement activation, classical pathway	5.929e-57	1.296e-53	53	138	IGLV7-43,IGLV6-57,IGLV3-25,IGLV3-21,IGLV3-19,IGLV3-1,IGKV1-5,IGLV2-23,IGLV2-14,IGLV2-11,IGLV1-47,IGLV1-44,IGLV1-40,C1QA,C1QB,C1QC,C1R,C1S,C3,C6,C7,IGHV6-1,IGHV5-51,IGHV4-59,IGHV4-39,IGHV4-34,IGKV4-1,IGKV3-20,IGKV3-15,IGKV2-30,IGHV3-74,IGHV3-48,IGKV1-17,IGKV1-16,IGKV1-12,IGHV3-23,IGHV3-21,IGHV3-15,IGHV3-11,IGHV3-7,IGHV2-5,IGHV1-69,IGHV1-18,IGHA1,IGHA2,IGHD,IGHG1,IGHG3,IGHG4,IGHM,IGLC2,IGLC3,TRBC2
GO: Biological Process	GO:0002757	immune response-activating signal transduction	7.482e-57	1.565e-53	93	664	MYO1G,SPN,IRF4,PTPN22,TLR7,TLR6,ITGAM,IGLV7-43,IGLV6-57,TLR8,TESPA1,CD209,LAX1,ITK,IGLV3-25,IGLV3-21,IGLV3-19,NOD2,IGLV3-1,COLEC12,IGKV1-5,IGLV2-23,IGLV2-14,IGLV2-11,IGLV1-47,IGLV1-44,IGLV1-40,PTPRC,FCGR1A,FCGR2B,FCN1,BTK,GRAP2,FGA,FGB,C3AR1,SLA2,CCR7,CLEC10A,IGHV6-1,IGHV5-51,IGHV4-59,IGHV4-39,IGHV4-34,IGKV4-1,IGKV3-20,VAV1,IGKV3-15,IGKV2-30,IGHV3-74,LILRB4,IGHV3-48,IGKV1-17,IGKV1-16,IGKV1-12,IGH…
GO: Biological Process	GO:0002429	immune response-activating cell surface receptor signaling pathway	3.524e-54	7.062e-51	80	485	MYO1G,SPN,PTPN22,IGLV7-43,IGLV6-57,TESPA1,CD209,LAX1,ITK,IGLV3-25,IGLV3-21,IGLV3-19,IGLV3-1,IGKV1-5,IGLV2-23,IGLV2-14,IGLV2-11,IGLV1-47,IGLV1-44,IGLV1-40,PTPRC,FCGR1A,FCGR2B,FCN1,BTK,GRAP2,C3AR1,SLA2,CCR7,CLEC10A,IGHV6-1,IGHV5-51,IGHV4-59,IGHV4-39,IGHV4-34,IGKV4-1,IGKV3-20,VAV1,IGKV3-15,IGKV2-30,IGHV3-74,LILRB4,IGHV3-48,IGKV1-17,IGKV1-16,IGKV1-12,IGHV3-23,IGHV3-21,CARMIL2,IGHV3-15,IGHV3-11,IGHV3-…
GO: Biological Process	GO:0002768	immune response-regulating cell surface receptor signaling pathway	4.753e-54	9.143e-51	82	519	MYO1G,SPN,PTPN22,IGLV7-43,IGLV6-57,LILRB1,TESPA1,CD209,LAX1,ITK,IGLV3-25,IGLV3-21,IGLV3-19,IGLV3-1,IGKV1-5,IGLV2-23,IGLV2-14,IGLV2-11,IGLV1-47,IGLV1-44,IGLV1-40,PTPRC,FCGR1A,FCGR2B,FCN1,BTK,GRAP2,C3AR1,SLA2,CCR7,CLEC10A,IGHV6-1,IGHV5-51,IGHV4-59,IGHV4-39,IGHV4-34,IGKV4-1,IGKV3-20,VAV1,IGKV3-15,IGKV2-30,IGHV3-74,LILRB4,IGHV3-48,IGKV1-17,IGKV1-16,IGKV1-12,IGHV3-23,IGHV3-21,CARMIL2,IGHV3-15,IGHV3-11…
GO: Biological Process	GO:0002697	regulation of immune effector process	6.554e-53	1.212e-49	80	503	SLAMF8,A2M,CFHR1,IL12RB1,SPN,MZB1,VSIG4,IRF4,PTPN22,ITGAM,IGLV7-43,IGLV6-57,LILRB1,CFB,IGLV3-25,IGLV3-21,IGLV3-19,NOD2,CD84,CCR2,IGLV3-1,IGKV1-5,IGLV2-23,IGLV2-14,IGLV2-11,SLAMF6,IGLV1-47,IGLV1-44,IGLV1-40,PTPRC,FCGR1A,FCGR2B,SASH3,BTK,C1QA,C1QB,C1QC,C1R,C1S,C3,C3AR1,CCR7,C6,C7,CCL19,CXCL6,IGHV4-59,IGHV4-39,IGHV4-34,IGKV4-1,IGKV3-20,VAV1,IGKV3-15,IGKV2-30,RAC2,IGHV3-48,IGKV1-17,IGKV1-16,IGKV1-12,…
GO: Biological Process	GO:0006952	defense response	5.281e-52	9.406e-49	138	1849	CYBB,SLAMF8,A2M,TPSAB1,HGF,IL12RB1,IDO1,SPN,ASIC1,VSIG4,NCAM1,IRF4,PTPN22,TLR7,TLR6,ITGAL,ITGAM,ITGAX,LILRB1,TLR8,ADCY7,CD209,CD163,PLAC8,CFB,ITK,NOD2,CD84,CCR2,COLEC12,CFD,SLAMF6,ADRA2A,PTPRC,FCGR1A,GBP5,FCGR2B,FCN1,PIK3CG,PTX3,KCNJ8,BTK,SIGLEC10,FGA,FGB,C1QA,C1QB,C1QC,C1R,C1S,C3,C3AR1,TAC1,CCR4,CCR5,CCL11,CCR7,IFI44L,MMP2,C6,C7,CCL19,CCL21,MMP9,CLEC10A,IGHV6-1,IGHV5-51,CXCL6,IGHV4-59,IGHV4-39,I…
GO: Biological Process	GO:0030449	regulation of complement activation	7.426e-52	1.275e-48	47	116	A2M,CFHR1,VSIG4,IGLV7-43,IGLV6-57,CFB,IGLV3-25,IGLV3-21,IGLV3-19,IGLV3-1,IGKV1-5,IGLV2-23,IGLV2-14,IGLV2-11,IGLV1-47,IGLV1-44,IGLV1-40,C1QA,C1QB,C1QC,C1R,C1S,C3,C3AR1,C6,C7,IGHV4-59,IGHV4-39,IGHV4-34,IGKV4-1,IGKV3-20,IGKV3-15,IGKV2-30,IGHV3-48,IGKV1-17,IGKV1-16,IGKV1-12,IGHV3-23,IGHV3-11,IGHV3-7,IGHV2-5,IGHV1-69,IGHG1,IGHG3,IGHG4,IGLC2,IGLC3
GO: Biological Process	GO:0006909	phagocytosis	1.206e-51	2.001e-48	71	382	MYO1G,ABCA1,ITGAL,ITGAM,IGLV7-43,IGLV6-57,IGLV3-25,IGLV3-21,IGLV3-19,NOD2,CCR2,IGLV3-1,COLEC12,IGKV1-5,IGLV2-23,IGLV2-14,IGLV2-11,IGLV1-47,IGLV1-44,IGLV1-40,PTPRC,FCGR1A,FCGR2B,FCN1,PTX3,C3,CCR7,IGHV6-1,IGHV5-51,IGHV4-59,IGHV4-39,IGHV4-34,IGKV4-1,IGKV3-20,VAV1,IGKV3-15,IGKV2-30,IGHV3-74,PLD4,DOCK2,IGHV3-48,IGKV1-17,IGKV1-16,IGKV1-12,IGHV3-23,IGHV3-21,IGHV3-15,IGHV3-11,IGHV3-7,IGHV2-5,IGHV1-69,IGH…
GO: Biological Process	GO:0050865	regulation of cell activation	3.075e-51	4.93e-48	89	689	SLAMF8,IL12RB1,PDGFRA,TNFSF14,IDO1,SPN,MZB1,VSIG4,IRF4,PTPN22,IKZF1,TLR6,ITGAL,ITGAM,SIT1,LILRB1,TESPA1,CD209,LAX1,NOD2,CD84,CCR2,PTPRC,FCGR2B,SASH3,BTK,GRAP2,SLA2,TAC1,CCR7,CCL19,PLEK,CCL21,IGHV6-1,IGHV5-51,IGHV4-59,IGHV4-39,IGHV4-34,VAV1,IGHV3-74,RAC2,LILRB4,IGHV3-48,IGHV3-23,IGHV3-21,CARMIL2,IGHV3-15,IGHV3-11,IGHV3-7,IGHV2-5,IGHV1-69,CAMK4,WNT5A,IGHV1-18,LCK,TSPAN32,RUNX3,NFAM1,EMILIN1,ZAP70,C…
GO: Biological Process	GO:0002694	regulation of leukocyte activation	6.628e-51	1.028e-47	86	639	SLAMF8,IL12RB1,TNFSF14,IDO1,SPN,MZB1,VSIG4,IRF4,PTPN22,IKZF1,TLR6,ITGAL,ITGAM,SIT1,LILRB1,TESPA1,CD209,LAX1,NOD2,CD84,CCR2,PTPRC,FCGR2B,SASH3,BTK,GRAP2,SLA2,TAC1,CCR7,CCL19,CCL21,IGHV6-1,IGHV5-51,IGHV4-59,IGHV4-39,IGHV4-34,VAV1,IGHV3-74,RAC2,LILRB4,IGHV3-48,IGHV3-23,IGHV3-21,CARMIL2,IGHV3-15,IGHV3-11,IGHV3-7,IGHV2-5,IGHV1-69,CAMK4,WNT5A,IGHV1-18,LCK,TSPAN32,RUNX3,NFAM1,ZAP70,CORO1A,CD2,CD3E,CD4,C…
GO: Biological Process	GO:0051249	regulation of lymphocyte activation	1.652e-49	2.483e-46	79	538	SLAMF8,IL12RB1,TNFSF14,IDO1,SPN,MZB1,VSIG4,IRF4,PTPN22,IKZF1,ITGAL,SIT1,LILRB1,TESPA1,CD209,LAX1,NOD2,CCR2,PTPRC,FCGR2B,SASH3,BTK,GRAP2,SLA2,TAC1,CCR7,CCL19,CCL21,IGHV6-1,IGHV5-51,IGHV4-59,IGHV4-39,IGHV4-34,VAV1,IGHV3-74,RAC2,LILRB4,IGHV3-48,IGHV3-23,IGHV3-21,CARMIL2,IGHV3-15,IGHV3-11,IGHV3-7,IGHV2-5,IGHV1-69,CAMK4,IGHV1-18,LCK,RUNX3,NFAM1,ZAP70,CORO1A,CD2,CD3E,CD4,CD5,CD6,TIGIT,EBI3,IGHA1,IGHA2,…
GO: Biological Process	GO:0002696	positive regulation of leukocyte activation	4.728e-46	6.891e-43	69	425	IL12RB1,TNFSF14,SPN,PTPN22,IKZF1,TLR6,ITGAL,ITGAM,LILRB1,TESPA1,CD209,NOD2,CCR2,PTPRC,SASH3,BTK,GRAP2,TAC1,CCR7,CCL19,CCL21,IGHV6-1,IGHV5-51,IGHV4-59,IGHV4-39,IGHV4-34,VAV1,IGHV3-74,LILRB4,IGHV3-48,IGHV3-23,IGHV3-21,CARMIL2,IGHV3-15,IGHV3-11,IGHV3-7,IGHV2-5,IGHV1-69,WNT5A,IGHV1-18,LCK,RUNX3,ZAP70,CORO1A,CD2,CD3E,CD4,CD5,CD6,EBI3,IGHA1,IGHA2,IGHD,CD27,CD28,IGHG1,CD86,IGHG3,IGHG4,IGHM,CD38,TREM2,CA…
GO: Biological Process	GO:0050867	positive regulation of cell activation	6.516e-46	9.218e-43	70	443	IL12RB1,TNFSF14,SPN,PTPN22,IKZF1,TLR6,ITGAL,ITGAM,LILRB1,TESPA1,CD209,NOD2,CCR2,PTPRC,SASH3,BTK,GRAP2,TAC1,CCR7,CCL19,PLEK,CCL21,IGHV6-1,IGHV5-51,IGHV4-59,IGHV4-39,IGHV4-34,VAV1,IGHV3-74,LILRB4,IGHV3-48,IGHV3-23,IGHV3-21,CARMIL2,IGHV3-15,IGHV3-11,IGHV3-7,IGHV2-5,IGHV1-69,WNT5A,IGHV1-18,LCK,RUNX3,ZAP70,CORO1A,CD2,CD3E,CD4,CD5,CD6,EBI3,IGHA1,IGHA2,IGHD,CD27,CD28,IGHG1,CD86,IGHG3,IGHG4,IGHM,CD38,TRE…
GO: Biological Process	GO:0050900	leukocyte migration	1.862e-44	2.559e-41	74	534	SLAMF8,MYO1G,TNFSF14,SPN,PTPN22,ITGA4,ITGAL,ITGAM,ITGAX,JAML,IGLV7-43,IGLV6-57,IGLV3-25,IGLV3-21,IGLV3-19,NOD2,CD84,CCR2,IGLV3-1,IGKV1-5,IGLV2-23,IGLV2-14,IGLV2-11,IGLV1-47,IGLV1-44,IGLV1-40,PIK3CG,C3AR1,CCR5,CCL11,CCR7,SMPD3,CCL19,CCL21,MMP9,CXCL6,IGHV4-59,IGHV4-39,IGHV4-34,IGKV4-1,IGKV3-20,VAV1,IGKV3-15,IGKV2-30,RAC2,SELL,SELPLG,IGHV3-48,IGKV1-17,IGKV1-16,IGKV1-12,CXCR3,IGHV3-23,IGHV3-11,IGHV3-…
GO: Biological Process	GO:0051251	positive regulation of lymphocyte activation	2.371e-44	3.167e-41	64	371	IL12RB1,TNFSF14,SPN,PTPN22,IKZF1,ITGAL,LILRB1,TESPA1,CD209,NOD2,CCR2,PTPRC,SASH3,BTK,GRAP2,TAC1,CCR7,CCL19,CCL21,IGHV6-1,IGHV5-51,IGHV4-59,IGHV4-39,IGHV4-34,VAV1,IGHV3-74,LILRB4,IGHV3-48,IGHV3-23,IGHV3-21,CARMIL2,IGHV3-15,IGHV3-11,IGHV3-7,IGHV2-5,IGHV1-69,IGHV1-18,LCK,RUNX3,ZAP70,CORO1A,CD3E,CD4,CD5,CD6,EBI3,IGHA1,IGHA2,IGHD,CD27,CD28,IGHG1,CD86,IGHG3,IGHG4,IGHM,CD38,CARD11,IGLC2,IGLC3,TRBC2,IL2R…
GO: Biological Process	GO:0098542	defense response to other organism	6.694e-43	8.702e-40	105	1250	CYBB,SLAMF8,A2M,IL12RB1,SPN,VSIG4,NCAM1,IRF4,PTPN22,TLR7,TLR6,ITGAM,ITGAX,LILRB1,TLR8,CD209,PLAC8,CFB,NOD2,CD84,COLEC12,CFD,SLAMF6,PTPRC,FCGR1A,GBP5,FCGR2B,FCN1,PIK3CG,PTX3,KCNJ8,BTK,SIGLEC10,FGA,FGB,C1QA,C1QB,C1QC,C1R,C1S,C3,CCL11,IFI44L,MMP2,C6,C7,CCL19,CCL21,CLEC10A,IGHV6-1,IGHV5-51,CXCL6,IGHV4-59,IGHV4-39,IGHV4-34,IGKV3-20,VAV1,IGHV3-74,IGHV3-48,IGHV3-23,IGHV3-21,IGHV3-15,IGHV3-11,IGHV3-7,IGH…
GO: Biological Process	GO:0051707	response to other organism	1.619e-40	2.049e-37	115	1604	CYBB,SLAMF8,A2M,IL12RB1,ABCA1,IDO1,SPN,VSIG4,NCAM1,B3GALT5,IRF4,PTPN22,TLR7,TLR6,ITGAM,ITGAX,LILRB1,TLR8,CD209,PLAC8,CFB,NOD2,CD84,COLEC12,CFD,SLAMF6,PTPRC,FCGR1A,GBP5,FCGR2B,FCN1,PIK3CG,PTX3,KCNJ8,BTK,SIGLEC10,FGA,FGB,C1QA,C1QB,C1QC,C1R,C1S,C3,TAC1,CCR4,CCR5,CCL11,CCR7,IFI44L,MMP2,C6,C7,CCL19,CCL21,CLEC10A,IGHV6-1,IGHV5-51,CXCL6,IGHV4-59,IGHV4-39,IGHV4-34,IGKV3-20,VAV1,IGHV3-74,IGHV3-48,IGHV3-23…
GO: Biological Process	GO:0043207	response to external biotic stimulus	1.83e-40	2.256e-37	115	1606	CYBB,SLAMF8,A2M,IL12RB1,ABCA1,IDO1,SPN,VSIG4,NCAM1,B3GALT5,IRF4,PTPN22,TLR7,TLR6,ITGAM,ITGAX,LILRB1,TLR8,CD209,PLAC8,CFB,NOD2,CD84,COLEC12,CFD,SLAMF6,PTPRC,FCGR1A,GBP5,FCGR2B,FCN1,PIK3CG,PTX3,KCNJ8,BTK,SIGLEC10,FGA,FGB,C1QA,C1QB,C1QC,C1R,C1S,C3,TAC1,CCR4,CCR5,CCL11,CCR7,IFI44L,MMP2,C6,C7,CCL19,CCL21,CLEC10A,IGHV6-1,IGHV5-51,CXCL6,IGHV4-59,IGHV4-39,IGHV4-34,IGKV3-20,VAV1,IGHV3-74,IGHV3-48,IGHV3-23…
GO: Biological Process	GO:0009607	response to biotic stimulus	9.379e-40	1.128e-36	115	1633	CYBB,SLAMF8,A2M,IL12RB1,ABCA1,IDO1,SPN,VSIG4,NCAM1,B3GALT5,IRF4,PTPN22,TLR7,TLR6,ITGAM,ITGAX,LILRB1,TLR8,CD209,PLAC8,CFB,NOD2,CD84,COLEC12,CFD,SLAMF6,PTPRC,FCGR1A,GBP5,FCGR2B,FCN1,PIK3CG,PTX3,KCNJ8,BTK,SIGLEC10,FGA,FGB,C1QA,C1QB,C1QC,C1R,C1S,C3,TAC1,CCR4,CCR5,CCL11,CCR7,IFI44L,MMP2,C6,C7,CCL19,CCL21,CLEC10A,IGHV6-1,IGHV5-51,CXCL6,IGHV4-59,IGHV4-39,IGHV4-34,IGKV3-20,VAV1,IGHV3-74,IGHV3-48,IGHV3-23…
GO: Biological Process	GO:0038096	Fc-gamma receptor signaling pathway involved in phagocytosis	1.237e-38	1.416e-35	41	139	MYO1G,IGLV7-43,IGLV6-57,IGLV3-25,IGLV3-21,IGLV3-19,IGLV3-1,IGKV1-5,IGLV2-23,IGLV2-14,IGLV2-11,IGLV1-47,IGLV1-44,IGLV1-40,PTPRC,FCGR1A,FCGR2B,IGHV4-59,IGHV4-39,IGHV4-34,IGKV4-1,IGKV3-20,VAV1,IGKV3-15,IGKV2-30,IGHV3-48,IGKV1-17,IGKV1-16,IGKV1-12,IGHV3-23,IGHV3-11,IGHV3-7,IGHV2-5,IGHV1-69,CD3G,IGHG1,IGHG3,IGHG4,IGLC2,IGLC3,NCKAP1L
GO: Biological Process	GO:0002433	immune response-regulating cell surface receptor signaling pathway involved in phagocytosis	1.237e-38	1.416e-35	41	139	MYO1G,IGLV7-43,IGLV6-57,IGLV3-25,IGLV3-21,IGLV3-19,IGLV3-1,IGKV1-5,IGLV2-23,IGLV2-14,IGLV2-11,IGLV1-47,IGLV1-44,IGLV1-40,PTPRC,FCGR1A,FCGR2B,IGHV4-59,IGHV4-39,IGHV4-34,IGKV4-1,IGKV3-20,VAV1,IGKV3-15,IGKV2-30,IGHV3-48,IGKV1-17,IGKV1-16,IGKV1-12,IGHV3-23,IGHV3-11,IGHV3-7,IGHV2-5,IGHV1-69,CD3G,IGHG1,IGHG3,IGHG4,IGLC2,IGLC3,NCKAP1L
GO: Biological Process	GO:0038094	Fc-gamma receptor signaling pathway	4.565e-38	5.106e-35	41	143	MYO1G,IGLV7-43,IGLV6-57,IGLV3-25,IGLV3-21,IGLV3-19,IGLV3-1,IGKV1-5,IGLV2-23,IGLV2-14,IGLV2-11,IGLV1-47,IGLV1-44,IGLV1-40,PTPRC,FCGR1A,FCGR2B,IGHV4-59,IGHV4-39,IGHV4-34,IGKV4-1,IGKV3-20,VAV1,IGKV3-15,IGKV2-30,IGHV3-48,IGKV1-17,IGKV1-16,IGKV1-12,IGHV3-23,IGHV3-11,IGHV3-7,IGHV2-5,IGHV1-69,CD3G,IGHG1,IGHG3,IGHG4,IGLC2,IGLC3,NCKAP1L
GO: Biological Process	GO:0002431	Fc receptor mediated stimulatory signaling pathway	8.625e-38	9.428e-35	41	145	MYO1G,IGLV7-43,IGLV6-57,IGLV3-25,IGLV3-21,IGLV3-19,IGLV3-1,IGKV1-5,IGLV2-23,IGLV2-14,IGLV2-11,IGLV1-47,IGLV1-44,IGLV1-40,PTPRC,FCGR1A,FCGR2B,IGHV4-59,IGHV4-39,IGHV4-34,IGKV4-1,IGKV3-20,VAV1,IGKV3-15,IGKV2-30,IGHV3-48,IGKV1-17,IGKV1-16,IGKV1-12,IGHV3-23,IGHV3-11,IGHV3-7,IGHV2-5,IGHV1-69,CD3G,IGHG1,IGHG3,IGHG4,IGLC2,IGLC3,NCKAP1L
GO: Biological Process	GO:0045087	innate immune response	3.339e-37	3.568e-34	90	1045	CYBB,SLAMF8,A2M,IL12RB1,VSIG4,NCAM1,IRF4,PTPN22,TLR7,TLR6,ITGAM,LILRB1,TLR8,CD209,CFB,NOD2,CD84,COLEC12,CFD,SLAMF6,FCGR1A,GBP5,FCGR2B,FCN1,PIK3CG,PTX3,BTK,SIGLEC10,FGA,FGB,C1QA,C1QB,C1QC,C1R,C1S,C3,CCL11,MMP2,C6,C7,CCL19,CCL21,CLEC10A,IGHV6-1,IGHV5-51,IGHV4-59,IGHV4-39,IGHV4-34,VAV1,IGHV3-74,IGHV3-48,IGHV3-23,IGHV3-21,IGHV3-15,IGHV3-11,IGHV3-7,IGHV2-5,IGHV1-69,WNT5A,IGHV1-18,IRF8,MPEG1,OAS2,OAS3,…
GO: Biological Process	GO:0002377	immunoglobulin production	1.276e-34	1.334e-31	44	207	MZB1,GAPT,IGLV8-61,IGLV7-46,IGLV7-43,IGLV6-57,IGLV4-69,LAX1,IGLV3-25,IGLV3-21,IGLV3-19,NOD2,IGLV3-10,IGLV3-1,IGKV1-5,IGLV2-23,IGLV2-14,IGLV2-11,IGLV1-47,IGLV1-44,IGLV1-40,PTPRC,FCGR2B,SASH3,BTK,IGKV4-1,IGKV3-20,IGKV3-15,IGKV2-30,IGKV2-24,IGKV1-27,IGKV1-17,IGKV1-16,IGKV1-12,IGKV1-9,IGKV1-6,POU2F2,SAMHD1,CD27,CD28,CD37,CARD11,TNF,IL7R
GO: Biological Process	GO:0042113	B cell activation	1.685e-34	1.725e-31	53	338	SLAMF8,MZB1,GAPT,IKZF1,BCL11A,ITGA4,LAX1,NOD2,PTPRC,FCGR2B,SASH3,BTK,SLA2,IGHV6-1,IGHV5-51,IGHV4-59,IGHV4-39,IGHV4-34,IGHV3-74,IGHV3-48,IGHV3-23,IGHV3-21,IGHV3-15,IGHV3-11,IGHV3-7,IGHV2-5,IGHV1-69,IGHV1-18,POU2F2,NFAM1,ZAP70,MS4A1,IGHA1,IGHA2,IGHD,CD27,CD28,IGHG1,CD86,IGHG3,IGHG4,IGHM,CD38,PRKCB,CD79A,CARD11,IGLC2,IGLC3,TRBC2,CD180,IL2RG,IL7R,NCKAP1L
GO: Biological Process	GO:0050853	B cell receptor signaling pathway	1.978e-34	1.982e-31	37	129	PTPN22,ITK,PTPRC,FCGR2B,BTK,IGHV6-1,IGHV5-51,IGHV4-59,IGHV4-39,IGHV4-34,IGHV3-74,IGHV3-48,IGHV3-23,IGHV3-21,IGHV3-15,IGHV3-11,IGHV3-7,IGHV2-5,IGHV1-69,IGHV1-18,LCK,NFAM1,MS4A1,IGHA1,IGHA2,IGHD,IGHG1,IGHG3,IGHG4,IGHM,CD38,PRKCB,CD79A,IGLC2,IGLC3,TRBC2,NCKAP1L
GO: Biological Process	GO:0006897	endocytosis	2.394e-34	2.35e-31	75	769	ABCA1,ITGA4,ITGAM,IGLV7-43,IGLV6-57,LILRB1,CD209,CD163,IGLV3-25,IGLV3-21,IGLV3-19,IGLV3-1,COLEC12,IGKV1-5,IGLV2-23,IGLV2-14,IGLV2-11,IGLV1-47,IGLV1-44,IGLV1-40,FCGR1A,FCGR2B,FCN1,PIK3CG,CD163L1,SLC17A7,C3,CCR7,CCL19,CCL21,CLEC10A,IGHV6-1,IGHV5-51,IGHV4-59,IGHV4-39,IGHV4-34,IGKV4-1,IGKV3-20,IGKV3-15,IGKV2-30,IGHV3-74,DOCK2,IGHV3-48,IGKV1-17,IGKV1-16,IGKV1-12,SFRP4,IGHV3-23,IGHV3-21,HTR2B,IGHV3-15,…
GO: Biological Process	GO:0042110	T cell activation	2.47e-34	2.376e-31	64	537	IL12RB1,TNFSF14,IDO1,SPN,VSIG4,IRF4,PTPN22,IKZF1,BCL11A,ITGAL,ITGAM,ITGAX,SIT1,JAML,LILRB1,TESPA1,CD209,LAX1,ITK,NOD2,EOMES,CCR2,SLAMF6,PTPRC,FCGR2B,SASH3,PIK3CG,GRAP2,SLA2,CCR7,CCL19,CCL21,VAV1,RAC2,LILRB4,DOCK2,CARMIL2,CAMK4,LCK,LCP1,RUNX3,ZAP70,CD1C,CORO1A,CD2,CD3D,CD3E,CD3G,CD4,CD5,CD6,CD8A,TIGIT,P2RX7,EBI3,CD27,CD28,CD86,HSH2D,CARD11,LY9,IL2RG,IL7R,NCKAP1L
GO: Biological Process	GO:0050851	antigen receptor-mediated signaling pathway	4.254e-34	4.011e-31	52	328	SPN,PTPN22,TESPA1,LAX1,ITK,PTPRC,FCGR2B,BTK,GRAP2,SLA2,CCR7,IGHV6-1,IGHV5-51,IGHV4-59,IGHV4-39,IGHV4-34,IGHV3-74,LILRB4,IGHV3-48,IGHV3-23,IGHV3-21,CARMIL2,IGHV3-15,IGHV3-11,IGHV3-7,IGHV2-5,IGHV1-69,IGHV1-18,LCK,NFAM1,ZAP70,CD3D,CD3E,CD3G,CD4,MS4A1,IGHA1,IGHA2,IGHD,CD28,IGHG1,IGHG3,IGHG4,IGHM,CD38,PRKCB,CD79A,CARD11,IGLC2,IGLC3,TRBC2,NCKAP1L
GO: Biological Process	GO:0010324	membrane invagination	5.734e-34	5.303e-31	75	779	ABCA1,ITGA4,ITGAM,IGLV7-43,IGLV6-57,LILRB1,CD209,CD163,IGLV3-25,IGLV3-21,IGLV3-19,IGLV3-1,COLEC12,IGKV1-5,IGLV2-23,IGLV2-14,IGLV2-11,IGLV1-47,IGLV1-44,IGLV1-40,FCGR1A,FCGR2B,FCN1,PIK3CG,CD163L1,SLC17A7,C3,CCR7,CCL19,CCL21,CLEC10A,IGHV6-1,IGHV5-51,IGHV4-59,IGHV4-39,IGHV4-34,IGKV4-1,IGKV3-20,IGKV3-15,IGKV2-30,IGHV3-74,DOCK2,IGHV3-48,IGKV1-17,IGKV1-16,IGKV1-12,SFRP4,IGHV3-23,IGHV3-21,HTR2B,IGHV3-15,…
GO: Biological Process	GO:0016050	vesicle organization	6.135e-34	5.567e-31	112	1784	CYBB,A2M,MYO1G,HGF,ABCA1,SIGLEC9,NCAM1,ISLR,ITGA4,ITGAL,ITGAM,ITGAX,IGLV7-43,TTN,IGLV6-57,LILRB1,CD209,CD163,PLAC8,IGLV3-25,IGLV3-21,IGLV3-19,CD84,CCR2,IGLV3-1,COLEC12,IGKV1-5,CFD,IGLV2-23,IGLV2-14,IGLV2-11,ADRA2A,IGLV1-47,IGLV1-44,IGLV1-40,PTPRC,FCGR1A,FCGR2B,FCN1,PIK3CG,PTX3,CD163L1,BTK,FGA,FGB,SLC17A7,C3,C3AR1,CCR7,SMPD3,CCL19,PLEK,CCL21,MMP9,CLEC10A,IGHV6-1,IGHV5-51,IGHV4-59,IGHV4-39,IGHV4-34…
GO: Biological Process	GO:0038093	Fc receptor signaling pathway	7.407e-34	6.597e-31	46	242	MYO1G,IGLV7-43,IGLV6-57,ITK,IGLV3-25,IGLV3-21,IGLV3-19,IGLV3-1,IGKV1-5,IGLV2-23,IGLV2-14,IGLV2-11,IGLV1-47,IGLV1-44,IGLV1-40,PTPRC,FCGR1A,FCGR2B,BTK,GRAP2,IGHV4-59,IGHV4-39,IGHV4-34,IGKV4-1,IGKV3-20,VAV1,IGKV3-15,IGKV2-30,IGHV3-48,IGKV1-17,IGKV1-16,IGKV1-12,IGHV3-23,IGHV3-11,IGHV3-7,IGHV2-5,IGHV1-69,CD200R1,CD3G,IGHG1,IGHG3,IGHG4,CARD11,IGLC2,IGLC3,NCKAP1L
GO: Biological Process	GO:0098657	import into cell	1.399e-33	1.224e-30	81	932	ABCA1,ITGA4,ITGAM,IGLV7-43,IGLV6-57,LILRB1,CD209,CD163,IGLV3-25,IGLV3-21,IGLV3-19,IGLV3-1,COLEC12,IGKV1-5,IGLV2-23,IGLV2-14,IGLV2-11,IGLV1-47,IGLV1-44,IGLV1-40,FCGR1A,FCGR2B,FCN1,PIK3CG,CD163L1,KCNJ8,SLC17A7,C3,CCR7,SMPD3,CCL19,CCL21,CLEC10A,IGHV6-1,IGHV5-51,IGHV4-59,IGHV4-39,IGHV4-34,IGKV4-1,IGKV3-20,IGKV3-15,IGKV2-30,IGHV3-74,DOCK2,IGHV3-48,IGKV1-17,IGKV1-16,IGKV1-12,SFRP4,IGHV3-23,IGHV3-21,HTR…
GO: Biological Process	GO:0002440	production of molecular mediator of immune response	4.253e-33	3.653e-30	50	311	MZB1,GAPT,PTPN22,IGLV8-61,IGLV7-46,IGLV7-43,IGLV6-57,LILRB1,IGLV4-69,LAX1,IGLV3-25,IGLV3-21,IGLV3-19,NOD2,IGLV3-10,CCR2,IGLV3-1,IGKV1-5,IGLV2-23,IGLV2-14,IGLV2-11,IGLV1-47,IGLV1-44,IGLV1-40,PTPRC,FCGR2B,SASH3,BTK,IGKV4-1,IGKV3-20,IGKV3-15,IGKV2-30,IGKV2-24,IGKV1-27,IGKV1-17,IGKV1-16,IGKV1-12,IGKV1-9,IGKV1-6,CAMK4,WNT5A,POU2F2,SAMHD1,CD27,CD28,CD37,CARD11,TNF,CD96,IL7R
GO: Biological Process	GO:0022610	biological adhesion	2.014e-32	1.699e-29	101	1516	MYO1G,CADM3,IL12RB1,PDGFRA,TNFSF14,IDO1,SPN,SIGLEC9,VSIG4,NCAM1,PTPN22,IKZF1,ISLR,ITGA4,SMOC2,PARVG,ITGAL,ITGAM,ITGAX,JAML,LILRB1,TESPA1,SVEP1,CD209,LAX1,NOD2,CD84,CCR2,ITGBL1,FAP,FBLN1,SRPX2,PTPRC,FCGR2B,SASH3,PIK3CG,NTM,GRAP2,SIGLEC10,FGA,FGB,COL14A1,CCL11,CCR7,MMP2,CCL19,PLEK,CCL21,PCDH18,VAV1,RAC2,LILRB4,COL3A1,SELL,SELPLG,COL6A3,CXCR3,SFRP2,CARMIL2,TNC,WNT5A,LAMA2,CCDC80,RET,LCK,TSPAN32,RUNX…
GO: Biological Process	GO:0006900	vesicle budding from membrane	4.372e-32	3.625e-29	76	855	ABCA1,ITGA4,ITGAM,IGLV7-43,IGLV6-57,LILRB1,CD209,CD163,IGLV3-25,IGLV3-21,IGLV3-19,IGLV3-1,COLEC12,IGKV1-5,IGLV2-23,IGLV2-14,IGLV2-11,IGLV1-47,IGLV1-44,IGLV1-40,FCGR1A,FCGR2B,FCN1,PIK3CG,CD163L1,SLC17A7,C3,CCR7,CCL19,CCL21,CLEC10A,IGHV6-1,IGHV5-51,IGHV4-59,IGHV4-39,IGHV4-34,IGKV4-1,IGKV3-20,IGKV3-15,IGKV2-30,IGHV3-74,DOCK2,IGHV3-48,IGKV1-17,IGKV1-16,IGKV1-12,SFRP4,IGHV3-23,IGHV3-21,HTR2B,IGHV3-15,…
GO: Biological Process	GO:0007155	cell adhesion	6.979e-32	5.689e-29	100	1509	MYO1G,CADM3,IL12RB1,PDGFRA,TNFSF14,IDO1,SPN,SIGLEC9,VSIG4,NCAM1,PTPN22,IKZF1,ISLR,ITGA4,SMOC2,PARVG,ITGAL,ITGAM,ITGAX,JAML,LILRB1,TESPA1,SVEP1,CD209,LAX1,NOD2,CD84,CCR2,ITGBL1,FAP,FBLN1,SRPX2,PTPRC,FCGR2B,SASH3,PIK3CG,NTM,GRAP2,SIGLEC10,FGA,FGB,COL14A1,CCL11,CCR7,MMP2,CCL19,PLEK,CCL21,PCDH18,VAV1,RAC2,LILRB4,COL3A1,SELL,SELPLG,COL6A3,CXCR3,SFRP2,CARMIL2,TNC,WNT5A,LAMA2,CCDC80,RET,LCK,TSPAN32,RUNX…
GO: Biological Process	GO:0050864	regulation of B cell activation	2.427e-30	1.946e-27	40	201	SLAMF8,MZB1,NOD2,PTPRC,FCGR2B,SASH3,BTK,SLA2,IGHV6-1,IGHV5-51,IGHV4-59,IGHV4-39,IGHV4-34,IGHV3-74,IGHV3-48,IGHV3-23,IGHV3-21,IGHV3-15,IGHV3-11,IGHV3-7,IGHV2-5,IGHV1-69,IGHV1-18,NFAM1,IGHA1,IGHA2,IGHD,CD27,CD28,IGHG1,IGHG3,IGHG4,IGHM,CD38,CARD11,IGLC2,IGLC3,TRBC2,IL2RG,NCKAP1L
GO: Biological Process	GO:0016477	cell migration	8.776e-30	6.919e-27	105	1757	SLAMF8,MYO1G,HGF,PDGFRA,TNFSF14,SPN,PTPN22,ITGA4,SMOC2,ITGAL,ITGAM,ITGAX,JAML,IGLV7-43,IGLV6-57,GFRA1,IGLV3-25,IGLV3-21,IGLV3-19,NOD2,CD84,CCR2,IGLV3-1,IGKV1-5,IGLV2-23,ITGBL1,IGLV2-14,FAP,FBLN1,IGLV2-11,ADRA2A,SRPX2,IGLV1-47,IGLV1-44,IGLV1-40,PTPRC,ANLN,PIK3CG,FGA,CTHRC1,OLFM1,C3AR1,TAC1,CCR4,CCR5,CCL11,CCR7,SMPD3,MMP2,CCL19,CCL21,MMP9,CXCL6,IGHV4-59,IGHV4-39,IGHV4-34,IGKV4-1,IGKV3-20,VAV1,IGKV3…
GO: Biological Process	GO:0050871	positive regulation of B cell activation	5.622e-29	4.361e-26	35	152	NOD2,PTPRC,SASH3,BTK,IGHV6-1,IGHV5-51,IGHV4-59,IGHV4-39,IGHV4-34,IGHV3-74,IGHV3-48,IGHV3-23,IGHV3-21,IGHV3-15,IGHV3-11,IGHV3-7,IGHV2-5,IGHV1-69,IGHV1-18,IGHA1,IGHA2,IGHD,CD27,CD28,IGHG1,IGHG3,IGHG4,IGHM,CD38,CARD11,IGLC2,IGLC3,TRBC2,IL2RG,NCKAP1L
GO: Biological Process	GO:0006911	phagocytosis, engulfment	2.11e-28	1.599e-25	32	123	ABCA1,ITGAM,FCGR1A,FCGR2B,C3,IGHV6-1,IGHV5-51,IGHV4-59,IGHV4-39,IGHV4-34,IGHV3-74,IGHV3-48,IGHV3-23,IGHV3-21,IGHV3-15,IGHV3-11,IGHV3-7,IGHV2-5,IGHV1-69,IGHV1-18,IGHA1,IGHA2,IGHD,IGHG1,IGHG3,IGHG4,IGHM,TREM2,IGLC2,IGLC3,TRBC2,NCKAP1L
GO: Biological Process	GO:0038095	Fc-epsilon receptor signaling pathway	2.128e-28	1.599e-25	36	170	IGLV7-43,IGLV6-57,ITK,IGLV3-25,IGLV3-21,IGLV3-19,IGLV3-1,IGKV1-5,IGLV2-23,IGLV2-14,IGLV2-11,IGLV1-47,IGLV1-44,IGLV1-40,BTK,GRAP2,IGHV4-59,IGHV4-39,IGHV4-34,IGKV4-1,IGKV3-20,VAV1,IGKV3-15,IGKV2-30,IGHV3-48,IGKV1-17,IGKV1-16,IGKV1-12,IGHV3-23,IGHV3-11,IGHV3-7,IGHV2-5,IGHV1-69,CARD11,IGLC2,IGLC3
GO: Biological Process	GO:0006910	phagocytosis, recognition	4.878e-28	3.609e-25	28	86	COLEC12,FCGR1A,FCN1,IGHV6-1,IGHV5-51,IGHV4-59,IGHV4-39,IGHV4-34,IGHV3-74,IGHV3-48,IGHV3-23,IGHV3-21,IGHV3-15,IGHV3-11,IGHV3-7,IGHV2-5,IGHV1-69,IGHV1-18,IGHA1,IGHA2,IGHD,IGHG1,IGHG3,IGHG4,IGHM,IGLC2,IGLC3,TRBC2
GO: Biological Process	GO:0009617	response to bacterium	8.627e-28	6.287e-25	67	766	SLAMF8,ABCA1,IDO1,SPN,B3GALT5,PTPN22,TLR6,LILRB1,PLAC8,NOD2,CD84,CFD,FCGR1A,GBP5,FCGR2B,KCNJ8,FGA,FGB,C3,TAC1,CCR4,CCR5,CCR7,IGHV6-1,IGHV5-51,CXCL6,IGHV4-59,IGHV4-39,IGHV4-34,IGKV3-20,IGHV3-74,IGHV3-48,IGHV3-23,IGHV3-21,IGHV3-15,IGHV3-11,IGHV3-7,IGHV2-5,IGHV1-69,WNT5A,IGHV1-18,IRF8,MPEG1,OAS2,CCDC80,CD4,CD6,P2RX7,MS4A1,IGHA1,IGHA2,IGHD,IGHG1,CD86,IGHG3,IGHG4,IGHM,TREM2,IGLC2,IGLC3,TNF,LTF,TRBC2,C…
GO: Biological Process	GO:0008037	cell recognition	1.66e-27	1.192e-24	40	236	NCAM1,CD209,COLEC12,FCGR1A,FCN1,NTM,CCR7,CCL19,CCL21,IGHV6-1,IGHV5-51,IGHV4-59,IGHV4-39,IGHV4-34,IGHV3-74,DOCK2,IGHV3-48,IGHV3-23,IGHV3-21,IGHV3-15,IGHV3-11,IGHV3-7,IGHV2-5,IGHV1-69,WNT5A,IGHV1-18,CORO1A,CD5,CD6,IGHA1,IGHA2,IGHD,IGHG1,IGHG3,IGHG4,IGHM,VCAN,IGLC2,IGLC3,TRBC2
GO: Biological Process	GO:0099024	plasma membrane invagination	2.438e-27	1.704e-24	32	132	ABCA1,ITGAM,FCGR1A,FCGR2B,C3,IGHV6-1,IGHV5-51,IGHV4-59,IGHV4-39,IGHV4-34,IGHV3-74,IGHV3-48,IGHV3-23,IGHV3-21,IGHV3-15,IGHV3-11,IGHV3-7,IGHV2-5,IGHV1-69,IGHV1-18,IGHA1,IGHA2,IGHD,IGHG1,IGHG3,IGHG4,IGHM,TREM2,IGLC2,IGLC3,TRBC2,NCKAP1L
GO: Biological Process	GO:0007159	leukocyte cell-cell adhesion	2.444e-27	1.704e-24	48	372	IL12RB1,TNFSF14,IDO1,SPN,VSIG4,PTPN22,IKZF1,ITGA4,ITGAL,ITGAM,LILRB1,TESPA1,CD209,LAX1,NOD2,CCR2,PTPRC,FCGR2B,SASH3,GRAP2,CCR7,CCL19,CCL21,VAV1,RAC2,LILRB4,SELL,SELPLG,CARMIL2,LCK,RUNX3,ZAP70,CORO1A,CD3E,CD4,CD5,CD6,TIGIT,EBI3,CD27,CD28,CD86,CARD11,TNF,IL2RG,CX3CR1,IL7R,NCKAP1L
GO: Biological Process	GO:0051674	localization of cell	5.461e-27	3.699e-24	106	1932	SLAMF8,MYO1G,HGF,PDGFRA,TNFSF14,SPN,PTPN22,ITGA4,SMOC2,ITGAL,ITGAM,ITGAX,JAML,IGLV7-43,IGLV6-57,GFRA1,IGLV3-25,IGLV3-21,IGLV3-19,NOD2,CD84,CCR2,IGLV3-1,IGKV1-5,IGLV2-23,ITGBL1,IGLV2-14,FAP,FBLN1,IGLV2-11,ADRA2A,SRPX2,IGLV1-47,IGLV1-44,IGLV1-40,PTPRC,ANLN,PIK3CG,FGA,CTHRC1,OLFM1,C3AR1,TAC1,CCR4,CCR5,CCL11,CCR7,SMPD3,MMP2,CCL19,CCL21,MMP9,CXCL6,IGHV4-59,IGHV4-39,IGHV4-34,IGKV4-1,PLTP,IGKV3-20,VAV1,…
GO: Biological Process	GO:0048870	cell motility	5.461e-27	3.699e-24	106	1932	SLAMF8,MYO1G,HGF,PDGFRA,TNFSF14,SPN,PTPN22,ITGA4,SMOC2,ITGAL,ITGAM,ITGAX,JAML,IGLV7-43,IGLV6-57,GFRA1,IGLV3-25,IGLV3-21,IGLV3-19,NOD2,CD84,CCR2,IGLV3-1,IGKV1-5,IGLV2-23,ITGBL1,IGLV2-14,FAP,FBLN1,IGLV2-11,ADRA2A,SRPX2,IGLV1-47,IGLV1-44,IGLV1-40,PTPRC,ANLN,PIK3CG,FGA,CTHRC1,OLFM1,C3AR1,TAC1,CCR4,CCR5,CCL11,CCR7,SMPD3,MMP2,CCL19,CCL21,MMP9,CXCL6,IGHV4-59,IGHV4-39,IGHV4-34,IGKV4-1,PLTP,IGKV3-20,VAV1,…
GO: Biological Process	GO:0006898	receptor-mediated endocytosis	2.082e-26	1.373e-23	48	390	ITGA4,ITGAM,IGLV7-43,IGLV6-57,LILRB1,CD163,IGLV3-25,IGLV3-21,IGLV3-19,IGLV3-1,COLEC12,IGKV1-5,IGLV2-23,IGLV2-14,IGLV2-11,IGLV1-47,IGLV1-44,IGLV1-40,FCGR1A,FCGR2B,C3,CCR7,CCL19,CCL21,IGHV4-59,IGHV4-39,IGHV4-34,IGKV4-1,IGKV3-20,IGKV3-15,IGKV2-30,IGHV3-48,IGKV1-17,IGKV1-16,IGKV1-12,SFRP4,IGHV3-23,HTR2B,IGHV3-11,IGHV3-7,IGHV2-5,IGHV1-69,TF,IGHA1,IGHA2,IGLC2,IGLC3,MIR27B
GO: Biological Process	GO:0098609	cell-cell adhesion	2.084e-26	1.373e-23	71	911	CADM3,IL12RB1,PDGFRA,TNFSF14,IDO1,SPN,VSIG4,NCAM1,PTPN22,IKZF1,ITGA4,ITGAL,ITGAM,ITGAX,JAML,LILRB1,TESPA1,CD209,LAX1,NOD2,CD84,CCR2,SRPX2,PTPRC,FCGR2B,SASH3,PIK3CG,GRAP2,FGA,FGB,COL14A1,CCR7,CCL19,PLEK,CCL21,PCDH18,VAV1,RAC2,LILRB4,SELL,SELPLG,CARMIL2,WNT5A,RET,LCK,TSPAN32,RUNX3,ZAP70,CD200R1,CORO1A,CD2,CD3E,CD4,CD5,CD6,TIGIT,EBI3,CD27,CD28,CD86,CD33,CD53,CARD11,TNF,SIGLEC1,IL2RG,MEGF11,CDH11,CX3…
GO: Biological Process	GO:0050863	regulation of T cell activation	2.353e-26	1.53e-23	46	354	IL12RB1,TNFSF14,IDO1,SPN,VSIG4,IRF4,PTPN22,IKZF1,ITGAL,SIT1,LILRB1,TESPA1,CD209,LAX1,NOD2,CCR2,PTPRC,FCGR2B,SASH3,GRAP2,CCR7,CCL19,CCL21,VAV1,RAC2,LILRB4,CARMIL2,CAMK4,LCK,RUNX3,ZAP70,CORO1A,CD2,CD3E,CD4,CD5,CD6,TIGIT,EBI3,CD27,CD28,CD86,CARD11,IL2RG,IL7R,NCKAP1L
GO: Biological Process	GO:0001816	cytokine production	5.981e-26	3.835e-23	69	875	CYBB,SERPINB7,HGF,IL12RB1,ABCA1,IDO1,SPN,VSIG4,IRF4,PTPN22,TLR7,TLR6,LILRB1,TLR8,ADCY7,ITK,NOD2,CD84,EOMES,CCR2,FBLN1,SLAMF6,ADRA2A,PTPRC,GBP5,FCGR2B,SASH3,FCN1,PIK3CG,BTK,C3,C3AR1,CCR7,CCL19,CXCL6,TNFSF15,CXCR3,CARMIL2,HTR2B,CAMK4,WNT5A,IRF8,RUNX3,NFAM1,CD200R1,TLR10,POSTN,CD2,CD3E,CD4,CD6,TIGIT,P2RX7,EBI3,IGHD,CD27,CD28,CD86,CD33,TREM2,CARD11,TNF,LTF,LUM,LY9,ACKR1,CD96,CX3CR1,NCKAP1L
GO: Biological Process	GO:0046651	lymphocyte proliferation	2.492e-25	1.577e-22	43	319	IL12RB1,TNFSF14,IDO1,SPN,MZB1,VSIG4,GAPT,PTPN22,ITGAL,ITGAM,ITGAX,LILRB1,CD209,CCR2,SLAMF6,PTPRC,FCGR2B,SASH3,PIK3CG,BTK,TAC1,CCR7,CCL19,RAC2,DOCK2,CARMIL2,ZAP70,CORO1A,CD3E,CD4,CD6,P2RX7,MS4A1,EBI3,CD27,CD28,CD86,CD38,CD79A,CARD11,CD180,IL7R,NCKAP1L
GO: Biological Process	GO:0032943	mononuclear cell proliferation	3.66e-25	2.286e-22	43	322	IL12RB1,TNFSF14,IDO1,SPN,MZB1,VSIG4,GAPT,PTPN22,ITGAL,ITGAM,ITGAX,LILRB1,CD209,CCR2,SLAMF6,PTPRC,FCGR2B,SASH3,PIK3CG,BTK,TAC1,CCR7,CCL19,RAC2,DOCK2,CARMIL2,ZAP70,CORO1A,CD3E,CD4,CD6,P2RX7,MS4A1,EBI3,CD27,CD28,CD86,CD38,CD79A,CARD11,CD180,IL7R,NCKAP1L
GO: Biological Process	GO:0022409	positive regulation of cell-cell adhesion	5.309e-25	3.274e-22	41	290	IL12RB1,TNFSF14,SPN,PTPN22,IKZF1,ITGA4,ITGAL,LILRB1,TESPA1,CD209,NOD2,CCR2,PTPRC,SASH3,GRAP2,FGA,FGB,CCR7,CCL19,CCL21,VAV1,LILRB4,CARMIL2,WNT5A,LCK,RUNX3,ZAP70,CORO1A,CD3E,CD4,CD5,CD6,EBI3,CD27,CD28,CD86,CARD11,TNF,IL2RG,IL7R,NCKAP1L
GO: Biological Process	GO:0070661	leukocyte proliferation	9.672e-25	5.888e-22	44	348	IL12RB1,TNFSF14,IDO1,SPN,MZB1,VSIG4,GAPT,PTPN22,ITGAL,ITGAM,ITGAX,LILRB1,CD209,CCR2,SLAMF6,PTPRC,FCGR2B,SASH3,PIK3CG,BTK,TAC1,CCR7,CCL19,RAC2,DOCK2,CARMIL2,ZAP70,CORO1A,CD3E,CD4,CD6,P2RX7,MS4A1,EBI3,CD27,CD28,CD86,CD38,TREM2,CD79A,CARD11,CD180,IL7R,NCKAP1L
GO: Biological Process	GO:1903039	positive regulation of leukocyte cell-cell adhesion	1.374e-24	8.259e-22	38	247	IL12RB1,TNFSF14,SPN,PTPN22,IKZF1,ITGA4,ITGAL,LILRB1,TESPA1,CD209,NOD2,CCR2,PTPRC,SASH3,GRAP2,CCR7,CCL19,CCL21,VAV1,LILRB4,CARMIL2,LCK,RUNX3,ZAP70,CORO1A,CD3E,CD4,CD5,CD6,EBI3,CD27,CD28,CD86,CARD11,TNF,IL2RG,IL7R,NCKAP1L
GO: Biological Process	GO:1903037	regulation of leukocyte cell-cell adhesion	2.083e-24	1.237e-21	43	336	IL12RB1,TNFSF14,IDO1,SPN,VSIG4,PTPN22,IKZF1,ITGA4,ITGAL,LILRB1,TESPA1,CD209,LAX1,NOD2,CCR2,PTPRC,FCGR2B,SASH3,GRAP2,CCR7,CCL19,CCL21,VAV1,LILRB4,CARMIL2,LCK,RUNX3,ZAP70,CORO1A,CD3E,CD4,CD5,CD6,TIGIT,EBI3,CD27,CD28,CD86,CARD11,TNF,IL2RG,IL7R,NCKAP1L
GO: Biological Process	GO:0002521	leukocyte differentiation	4.123e-24	2.418e-21	55	591	SLAMF8,IL12RB1,SPN,RASSF2,EVI2B,IRF4,PTPN22,IKZF1,BCL11A,ITGA4,ITGAM,LILRB1,TESPA1,ITK,EOMES,CCR2,SLAMF6,PTPRC,FCGR2B,SASH3,BTK,C1QC,CCR7,CCL19,MMP9,VAV1,LILRB4,DOCK2,CARMIL2,CAMK4,POU2F2,LRRK1,LCK,RUNX3,NFAM1,ZAP70,CD2,CD3D,CD3E,CD3G,CD4,CD8A,MS4A1,CD27,CD28,CD86,TREM2,CD79A,CARD11,TNF,LTF,LY9,IL2RG,IL7R,NCKAP1L
GO: Biological Process	GO:0050870	positive regulation of T cell activation	1.13e-23	6.548e-21	36	229	IL12RB1,TNFSF14,SPN,PTPN22,IKZF1,ITGAL,LILRB1,TESPA1,CD209,NOD2,CCR2,PTPRC,SASH3,GRAP2,CCR7,CCL19,CCL21,VAV1,LILRB4,CARMIL2,LCK,RUNX3,ZAP70,CORO1A,CD3E,CD4,CD5,CD6,EBI3,CD27,CD28,CD86,CARD11,IL2RG,IL7R,NCKAP1L
GO: Biological Process	GO:0042742	defense response to bacterium	1.535e-23	8.786e-21	43	353	SLAMF8,SPN,TLR6,PLAC8,NOD2,FCGR1A,FGA,FGB,IGHV6-1,IGHV5-51,CXCL6,IGHV4-59,IGHV4-39,IGHV4-34,IGKV3-20,IGHV3-74,IGHV3-48,IGHV3-23,IGHV3-21,IGHV3-15,IGHV3-11,IGHV3-7,IGHV2-5,IGHV1-69,IGHV1-18,IRF8,MPEG1,CD4,P2RX7,IGHA1,IGHA2,IGHD,IGHG1,IGHG3,IGHG4,IGHM,TREM2,IGLC2,IGLC3,TNF,LTF,TRBC2,LYZ
GO: Biological Process	GO:0001817	regulation of cytokine production	3.235e-23	1.83e-20	62	789	CYBB,SERPINB7,HGF,IL12RB1,IDO1,SPN,VSIG4,IRF4,PTPN22,TLR7,TLR6,LILRB1,TLR8,ADCY7,NOD2,CD84,CCR2,FBLN1,SLAMF6,ADRA2A,PTPRC,GBP5,FCGR2B,SASH3,FCN1,BTK,C3,C3AR1,CCR7,CCL19,CXCL6,TNFSF15,CARMIL2,HTR2B,WNT5A,IRF8,NFAM1,CD200R1,TLR10,POSTN,CD2,CD3E,CD4,CD6,TIGIT,P2RX7,EBI3,IGHD,CD27,CD28,CD86,CD33,TREM2,CARD11,TNF,LTF,LUM,LY9,ACKR1,CD96,CX3CR1,NCKAP1L
GO: Biological Process	GO:0045785	positive regulation of cell adhesion	4.998e-23	2.795e-20	48	465	IL12RB1,TNFSF14,SPN,PTPN22,IKZF1,ITGA4,SMOC2,ITGAL,LILRB1,TESPA1,CD209,NOD2,CCR2,FBLN1,PTPRC,SASH3,GRAP2,FGA,FGB,CCR7,CCL19,CCL21,VAV1,LILRB4,SFRP2,CARMIL2,WNT5A,CCDC80,RET,LCK,RUNX3,EMILIN1,ZAP70,CORO1A,CD3E,CD4,CD5,CD6,EBI3,CD27,CD28,CD86,CARD11,TNF,IL2RG,MIR27B,IL7R,NCKAP1L
GO: Biological Process	GO:0030098	lymphocyte differentiation	5.559e-23	3.073e-20	45	404	SLAMF8,IL12RB1,SPN,IRF4,PTPN22,IKZF1,BCL11A,ITGA4,TESPA1,ITK,EOMES,CCR2,SLAMF6,PTPRC,FCGR2B,SASH3,BTK,CCR7,CCL19,VAV1,LILRB4,DOCK2,CARMIL2,CAMK4,POU2F2,LCK,RUNX3,NFAM1,ZAP70,CD2,CD3D,CD3E,CD3G,CD4,CD8A,MS4A1,CD27,CD28,CD86,CD79A,CARD11,LY9,IL2RG,IL7R,NCKAP1L
GO: Biological Process	GO:0030155	regulation of cell adhesion	4.379e-22	2.393e-19	60	777	IL12RB1,TNFSF14,IDO1,SPN,VSIG4,PTPN22,IKZF1,ITGA4,SMOC2,ITGAL,LILRB1,TESPA1,CD209,LAX1,NOD2,CCR2,FBLN1,PTPRC,FCGR2B,SASH3,PIK3CG,GRAP2,FGA,FGB,CCR7,MMP2,CCL19,CCL21,VAV1,RAC2,LILRB4,CXCR3,SFRP2,CARMIL2,TNC,WNT5A,LAMA2,CCDC80,RET,LCK,RUNX3,EMILIN1,ZAP70,POSTN,CORO1A,CD3E,CD4,CD5,CD6,TIGIT,EBI3,CD27,CD28,CD86,CARD11,TNF,IL2RG,MIR27B,IL7R,NCKAP1L
GO: Biological Process	GO:0022407	regulation of cell-cell adhesion	6.445e-22	3.483e-19	46	450	IL12RB1,TNFSF14,IDO1,SPN,VSIG4,PTPN22,IKZF1,ITGA4,ITGAL,LILRB1,TESPA1,CD209,LAX1,NOD2,CCR2,PTPRC,FCGR2B,SASH3,GRAP2,FGA,FGB,CCR7,CCL19,CCL21,VAV1,LILRB4,CARMIL2,WNT5A,LCK,RUNX3,ZAP70,CORO1A,CD3E,CD4,CD5,CD6,TIGIT,EBI3,CD27,CD28,CD86,CARD11,TNF,IL2RG,IL7R,NCKAP1L
GO: Biological Process	GO:0030217	T cell differentiation	1.322e-21	7.064e-19	37	280	IL12RB1,SPN,IRF4,PTPN22,IKZF1,BCL11A,TESPA1,ITK,EOMES,CCR2,SLAMF6,PTPRC,SASH3,CCR7,CCL19,VAV1,LILRB4,DOCK2,CARMIL2,CAMK4,LCK,RUNX3,ZAP70,CD2,CD3D,CD3E,CD3G,CD4,CD8A,CD27,CD28,CD86,CARD11,LY9,IL2RG,IL7R,NCKAP1L
GO: Biological Process	GO:0001819	positive regulation of cytokine production	2.226e-21	1.176e-18	48	508	CYBB,SERPINB7,HGF,IL12RB1,IDO1,SPN,IRF4,PTPN22,TLR7,TLR6,LILRB1,TLR8,NOD2,CD84,CCR2,SLAMF6,ADRA2A,PTPRC,GBP5,SASH3,FCN1,C3,C3AR1,CCR7,CCL19,TNFSF15,CARMIL2,HTR2B,WNT5A,IRF8,NFAM1,POSTN,CD2,CD3E,CD4,CD6,TIGIT,P2RX7,EBI3,IGHD,CD27,CD28,CD86,TREM2,CARD11,TNF,LUM,LY9
GO: Biological Process	GO:0002520	immune system development	5.258e-21	2.748e-18	71	1127	SLAMF8,IL12RB1,PDGFRA,IDO1,SPN,RASSF2,EVI2B,IRF4,PTPN22,IKZF1,BCL11A,ITGA4,ITGAM,LILRB1,TESPA1,ITK,EOMES,CCR2,SLAMF6,PTPRC,FCGR2B,SASH3,ANLN,BTK,C1QC,C3AR1,CCR4,CCR7,SMPD3,CCL19,PLEK,CCL21,MMP9,VAV1,PLD4,LILRB4,DOCK2,SFRP2,CARMIL2,CAMK4,WNT5A,IRF8,POU2F2,SAMHD1,LRRK1,RET,LCK,RUNX3,NFAM1,ZAP70,CD2,CD3D,CD3E,CD3G,CD4,CD8A,MS4A1,CD27,CD28,CD86,TREM2,PRKCB,CD79A,CARD11,TNF,LTF,LY9,IL2RG,TOP2A,IL7R,NC…
GO: Biological Process	GO:0048534	hematopoietic or lymphoid organ development	8.842e-20	4.572e-17	67	1065	SLAMF8,IL12RB1,PDGFRA,SPN,RASSF2,EVI2B,IRF4,PTPN22,IKZF1,BCL11A,ITGA4,ITGAM,LILRB1,TESPA1,ITK,EOMES,CCR2,SLAMF6,PTPRC,FCGR2B,SASH3,ANLN,BTK,C1QC,CCR7,SMPD3,CCL19,PLEK,CCL21,MMP9,VAV1,PLD4,LILRB4,DOCK2,SFRP2,CARMIL2,CAMK4,WNT5A,IRF8,POU2F2,LRRK1,RET,LCK,RUNX3,NFAM1,ZAP70,CD2,CD3D,CD3E,CD3G,CD4,CD8A,MS4A1,CD27,CD28,CD86,TREM2,PRKCB,CD79A,CARD11,TNF,LTF,LY9,IL2RG,TOP2A,IL7R,NCKAP1L
GO: Biological Process	GO:0030097	hemopoiesis	1.604e-19	8.208e-17	65	1018	SLAMF8,IL12RB1,PDGFRA,SPN,RASSF2,EVI2B,IRF4,PTPN22,IKZF1,BCL11A,ITGA4,ITGAM,LILRB1,TESPA1,ITK,EOMES,CCR2,SLAMF6,PTPRC,FCGR2B,SASH3,ANLN,BTK,C1QC,CCR7,SMPD3,CCL19,PLEK,MMP9,VAV1,PLD4,LILRB4,DOCK2,SFRP2,CARMIL2,CAMK4,WNT5A,IRF8,POU2F2,LRRK1,LCK,RUNX3,NFAM1,ZAP70,CD2,CD3D,CD3E,CD3G,CD4,CD8A,MS4A1,CD27,CD28,CD86,TREM2,PRKCB,CD79A,CARD11,TNF,LTF,LY9,IL2RG,TOP2A,IL7R,NCKAP1L
GO: Biological Process	GO:0006954	inflammatory response	3.293e-19	1.667e-16	57	805	CYBB,SLAMF8,HGF,IDO1,SPN,TLR7,TLR6,ITGAL,ITGAM,TLR8,ADCY7,CD163,NOD2,CCR2,ADRA2A,PTPRC,FCGR1A,GBP5,FCGR2B,PIK3CG,PTX3,BTK,SIGLEC10,C1QA,C3,C3AR1,TAC1,CCR4,CCR5,CCL11,CCR7,CCL19,CCL21,MMP9,CXCL6,ALOX5,XCR1,CXCR3,CAMK4,WNT5A,FPR3,AOAH,NFAM1,CD200R1,TLR10,CD6,P2RX7,CXCR6,CD28,TREM2,TNF,SIGLEC1,CD180,ACKR1,LYZ,CD96,CX3CR1
GO: Biological Process	GO:0042098	T cell proliferation	7.348e-19	3.681e-16	31	224	IL12RB1,TNFSF14,IDO1,SPN,VSIG4,PTPN22,ITGAL,ITGAM,ITGAX,LILRB1,CD209,CCR2,PTPRC,SASH3,PIK3CG,CCR7,CCL19,RAC2,DOCK2,CARMIL2,ZAP70,CORO1A,CD3E,CD4,CD6,P2RX7,EBI3,CD28,CD86,CARD11,NCKAP1L
GO: Biological Process	GO:0032101	regulation of response to external stimulus	7.442e-19	3.69e-16	70	1201	SLAMF8,A2M,HGF,IL12RB1,PDGFRA,TNFSF14,IDO1,SPN,VSIG4,IRF4,PTPN22,TLR7,TLR6,SMOC2,ITGAM,LILRB1,TLR8,ADCY7,CD209,NOD2,CD84,CCR2,COLEC12,FAP,SLAMF6,PTPRC,FCGR1A,GBP5,FCGR2B,FCN1,PIK3CG,BTK,SIGLEC10,FGA,FGB,C3,C3AR1,TAC1,CCR4,CCR7,MMP2,CCL19,PLEK,CCL21,MMP9,CLEC10A,CXCL6,VAV1,RAC2,SELL,CXCR3,WNT5A,AOAH,SAMHD1,TSPAN32,LPAR1,CD200R1,TLR10,CD6,CD28,CD86,CD37,TREM2,CARD11,TNF,LTF,CD180,CD96,CX3CR1,NCKAP1L
GO: Biological Process	GO:1902105	regulation of leukocyte differentiation	1.479e-17	7.259e-15	35	326	SLAMF8,IL12RB1,RASSF2,EVI2B,IRF4,IKZF1,LILRB1,TESPA1,CCR2,PTPRC,FCGR2B,SASH3,BTK,C1QC,CCR7,CCL19,LILRB4,CARMIL2,CAMK4,LCK,RUNX3,NFAM1,ZAP70,CD2,CD4,CD27,CD28,CD86,TREM2,CARD11,TNF,LTF,IL2RG,IL7R,NCKAP1L
GO: Biological Process	GO:0050670	regulation of lymphocyte proliferation	3.92e-17	1.904e-14	30	238	IL12RB1,IDO1,SPN,MZB1,VSIG4,PTPN22,ITGAL,LILRB1,CD209,CCR2,PTPRC,FCGR2B,SASH3,BTK,TAC1,CCR7,CCL19,RAC2,CARMIL2,ZAP70,CORO1A,CD3E,CD4,CD6,EBI3,CD28,CD86,CD38,CARD11,NCKAP1L
GO: Biological Process	GO:0032944	regulation of mononuclear cell proliferation	4.961e-17	2.386e-14	30	240	IL12RB1,IDO1,SPN,MZB1,VSIG4,PTPN22,ITGAL,LILRB1,CD209,CCR2,PTPRC,FCGR2B,SASH3,BTK,TAC1,CCR7,CCL19,RAC2,CARMIL2,ZAP70,CORO1A,CD3E,CD4,CD6,EBI3,CD28,CD86,CD38,CARD11,NCKAP1L
GO: Biological Process	GO:0032609	interferon-gamma production	1.78e-16	8.474e-14	23	133	IL12RB1,SPN,PTPN22,TLR7,LILRB1,TLR8,ITK,NOD2,EOMES,CCR2,SLAMF6,SASH3,CCR7,CARMIL2,WNT5A,IRF8,RUNX3,CD2,CD3E,EBI3,CD27,TNF,CD96
GO: Biological Process	GO:0070663	regulation of leukocyte proliferation	2.699e-16	1.273e-13	30	255	IL12RB1,IDO1,SPN,MZB1,VSIG4,PTPN22,ITGAL,LILRB1,CD209,CCR2,PTPRC,FCGR2B,SASH3,BTK,TAC1,CCR7,CCL19,RAC2,CARMIL2,ZAP70,CORO1A,CD3E,CD4,CD6,EBI3,CD28,CD86,CD38,CARD11,NCKAP1L
GO: Biological Process	GO:0031347	regulation of defense response	6.122e-16	2.858e-13	54	861	SLAMF8,A2M,HGF,IL12RB1,IDO1,SPN,VSIG4,IRF4,PTPN22,TLR7,TLR6,ITGAM,LILRB1,TLR8,ADCY7,CD209,NOD2,CCR2,COLEC12,SLAMF6,PTPRC,FCGR1A,GBP5,FCGR2B,FCN1,PIK3CG,BTK,SIGLEC10,FGA,FGB,C3,TAC1,CCR7,MMP2,MMP9,CLEC10A,CXCL6,VAV1,WNT5A,AOAH,SAMHD1,TSPAN32,CD200R1,TLR10,CD6,CD28,CD86,CD37,TREM2,CARD11,TNF,LTF,CD96,CX3CR1
GO: Biological Process	GO:0042102	positive regulation of T cell proliferation	6.772e-16	3.132e-13	21	112	IL12RB1,SPN,PTPN22,ITGAL,CD209,CCR2,PTPRC,SASH3,CCR7,CCL19,CARMIL2,ZAP70,CORO1A,CD3E,CD4,CD6,EBI3,CD28,CD86,CARD11,NCKAP1L
GO: Biological Process	GO:0046631	alpha-beta T cell activation	2.294e-15	1.051e-12	24	165	IL12RB1,SPN,IRF4,PTPN22,IKZF1,LILRB1,ITK,EOMES,CCR2,SLAMF6,PTPRC,SASH3,CCR7,CCL19,DOCK2,RUNX3,ZAP70,CD3E,EBI3,CD28,CD86,LY9,IL2RG,NCKAP1L
GO: Biological Process	GO:0032940	secretion by cell	2.515e-15	1.141e-12	78	1682	CYBB,A2M,MYO1G,HGF,ABCA1,ASIC1,SIGLEC9,NCAM1,PTPN22,ISLR,TLR6,ITGAL,ITGAM,ITGAX,TTN,LILRB1,TLR8,LAX1,PLAC8,NOD2,CD84,CCR2,CFD,FBLN1,ADRA2A,PTPRC,GBP5,FCGR2B,FCN1,PIK3CG,PTX3,BTK,FGA,FGB,SLC17A7,C3,C3AR1,TAC1,CCR7,SMPD3,CCL19,PLEK,MMP9,TNFSF15,ALOX5,RAC2,DOCK2,SELL,CARMIL2,HTR2B,WNT5A,LAIR1,POU2F2,BIRC5,NFAM1,TF,SLC1A3,CD200R1,TLR10,POSTN,CORO1A,CD2,ABCG1,CBLN4,P2RX7,IGHD,CD27,CD33,CD38,TREM2,CD53…
GO: Biological Process	GO:0042129	regulation of T cell proliferation	2.662e-15	1.197e-12	25	183	IL12RB1,IDO1,SPN,VSIG4,PTPN22,ITGAL,LILRB1,CD209,CCR2,PTPRC,SASH3,CCR7,CCL19,RAC2,CARMIL2,ZAP70,CORO1A,CD3E,CD4,CD6,EBI3,CD28,CD86,CARD11,NCKAP1L
GO: Biological Process	GO:0050671	positive regulation of lymphocyte proliferation	2.738e-15	1.219e-12	23	150	IL12RB1,SPN,PTPN22,ITGAL,CD209,CCR2,PTPRC,SASH3,TAC1,CCR7,CCL19,CARMIL2,ZAP70,CORO1A,CD3E,CD4,CD6,EBI3,CD28,CD86,CD38,CARD11,NCKAP1L
GO: Biological Process	GO:0045619	regulation of lymphocyte differentiation	3.564e-15	1.573e-12	26	203	SLAMF8,IL12RB1,IRF4,IKZF1,TESPA1,CCR2,PTPRC,SASH3,BTK,CCR7,CCL19,LILRB4,CARMIL2,CAMK4,LCK,RUNX3,NFAM1,ZAP70,CD2,CD27,CD28,CD86,CARD11,IL2RG,IL7R,NCKAP1L
GO: Biological Process	GO:0032946	positive regulation of mononuclear cell proliferation	3.685e-15	1.611e-12	23	152	IL12RB1,SPN,PTPN22,ITGAL,CD209,CCR2,PTPRC,SASH3,TAC1,CCR7,CCL19,CARMIL2,ZAP70,CORO1A,CD3E,CD4,CD6,EBI3,CD28,CD86,CD38,CARD11,NCKAP1L
GO: Biological Process	GO:0008284	positive regulation of cell population proliferation	6.036e-15	2.615e-12	60	1096	SERPINB7,IL12RB1,CRLF1,PDGFRA,SPN,MZB1,NCAM1,PTPN22,ITGA4,ITGAL,ITGAX,JAML,CD209,PLAC8,NOD2,CCR2,FBLN1,ADRA2A,PTPRC,SASH3,CTHRC1,C3AR1,TAC1,CCL11,CCR7,SMPD3,MMP2,CCL19,MMP9,IQGAP3,RAC2,CXCR3,PRRX1,SFRP2,CARMIL2,HTR2B,TNC,WNT5A,BIRC5,REG1A,TMEM119,ST8SIA1,ZAP70,CCNA2,CORO1A,CD3E,CD4,CD6,EBI3,CD28,CD86,CD38,VASH2,CARD11,TNF,LTF,MIR27B,CX3CR1,IL7R,NCKAP1L
GO: Biological Process	GO:0030198	extracellular matrix organization	7.769e-15	3.336e-12	35	399	A2M,TPSAB1,PDGFRA,ITGA4,SMOC2,ITGAL,ITGAM,ITGAX,FAP,FBLN1,PTX3,FGA,FGB,COL14A1,SMPD3,MMP2,MMP9,MMP19,COL3A1,COL6A3,COL10A1,SFRP2,FMOD,CARMIL2,ADAMTS2,TNC,LAMA2,CCDC80,LCP1,ADAM12,EMILIN1,POSTN,VCAN,TNF,LUM
GO: Biological Process	GO:0032103	positive regulation of response to external stimulus	1.144e-14	4.868e-12	46	689	TNFSF14,IDO1,IRF4,PTPN22,TLR7,TLR6,SMOC2,ITGAM,TLR8,CD209,NOD2,CCR2,COLEC12,SLAMF6,FCGR1A,GBP5,FCN1,PIK3CG,BTK,FGA,FGB,C3,C3AR1,TAC1,CCR4,CCR7,MMP2,CCL19,CCL21,CLEC10A,VAV1,RAC2,SELL,CXCR3,WNT5A,LPAR1,TLR10,CD6,CD28,CD86,TREM2,CARD11,TNF,LTF,CD180,NCKAP1L
GO: Biological Process	GO:0140352	export from cell	1.154e-14	4.868e-12	78	1730	CYBB,A2M,MYO1G,HGF,ABCA1,ASIC1,SIGLEC9,NCAM1,PTPN22,ISLR,TLR6,ITGAL,ITGAM,ITGAX,TTN,LILRB1,TLR8,LAX1,PLAC8,NOD2,CD84,CCR2,CFD,FBLN1,ADRA2A,PTPRC,GBP5,FCGR2B,FCN1,PIK3CG,PTX3,BTK,FGA,FGB,SLC17A7,C3,C3AR1,TAC1,CCR7,SMPD3,CCL19,PLEK,MMP9,TNFSF15,ALOX5,RAC2,DOCK2,SELL,CARMIL2,HTR2B,WNT5A,LAIR1,POU2F2,BIRC5,NFAM1,TF,SLC1A3,CD200R1,TLR10,POSTN,CORO1A,CD2,ABCG1,CBLN4,P2RX7,IGHD,CD27,CD33,CD38,TREM2,CD53…
GO: Biological Process	GO:0070665	positive regulation of leukocyte proliferation	1.521e-14	6.36e-12	23	162	IL12RB1,SPN,PTPN22,ITGAL,CD209,CCR2,PTPRC,SASH3,TAC1,CCR7,CCL19,CARMIL2,ZAP70,CORO1A,CD3E,CD4,CD6,EBI3,CD28,CD86,CD38,CARD11,NCKAP1L
GO: Biological Process	GO:0043062	extracellular structure organization	1.907e-14	7.907e-12	39	510	A2M,TPSAB1,ABCA1,PDGFRA,ITGA4,SMOC2,ITGAL,ITGAM,ITGAX,FAP,FBLN1,PTX3,FGA,FGB,COL14A1,SMPD3,MMP2,MMP9,MMP19,PLTP,COL3A1,COL6A3,COL10A1,SFRP2,FMOD,CARMIL2,ADAMTS2,TNC,LAMA2,CCDC80,LCP1,ADAM12,EMILIN1,POSTN,ABCG1,VCAN,TNF,LUM,MIR27B
GO: Biological Process	GO:0002366	leukocyte activation involved in immune response	2.446e-14	1.006e-11	47	732	CYBB,IL12RB1,SPN,SIGLEC9,GAPT,IRF4,ITGAL,ITGAM,ITGAX,LILRB1,PLAC8,CD84,EOMES,CCR2,CFD,SLAMF6,PTPRC,FCGR2B,FCN1,PIK3CG,PTX3,BTK,C3,C3AR1,CCR7,CCL19,MMP9,ALOX5,RAC2,DOCK2,SELL,LAIR1,LCP1,NFAM1,CD1C,CORO1A,CD28,CD86,CD33,TREM2,CD53,LTF,LY9,CD180,LYZ,CX3CR1,NCKAP1L
GO: Biological Process	GO:0045058	T cell selection	2.701e-14	1.101e-11	15	55	IL12RB1,SPN,IRF4,SLAMF6,PTPRC,CCR7,DOCK2,ZAP70,CD3D,CD3E,CD3G,CD4,CD28,CARD11,LY9
GO: Biological Process	GO:0045580	regulation of T cell differentiation	2.972e-14	1.199e-11	23	167	IL12RB1,IRF4,IKZF1,TESPA1,CCR2,PTPRC,SASH3,CCR7,CCL19,LILRB4,CARMIL2,CAMK4,LCK,RUNX3,ZAP70,CD2,CD27,CD28,CD86,CARD11,IL2RG,IL7R,NCKAP1L
GO: Biological Process	GO:0002263	cell activation involved in immune response	2.992e-14	1.199e-11	47	736	CYBB,IL12RB1,SPN,SIGLEC9,GAPT,IRF4,ITGAL,ITGAM,ITGAX,LILRB1,PLAC8,CD84,EOMES,CCR2,CFD,SLAMF6,PTPRC,FCGR2B,FCN1,PIK3CG,PTX3,BTK,C3,C3AR1,CCR7,CCL19,MMP9,ALOX5,RAC2,DOCK2,SELL,LAIR1,LCP1,NFAM1,CD1C,CORO1A,CD28,CD86,CD33,TREM2,CD53,LTF,LY9,CD180,LYZ,CX3CR1,NCKAP1L
GO: Biological Process	GO:0002699	positive regulation of immune effector process	3.277e-14	1.302e-11	27	242	IL12RB1,MZB1,PTPN22,ITGAM,LILRB1,NOD2,CD84,CCR2,SLAMF6,PTPRC,FCGR1A,SASH3,BTK,C3,CCR7,C6,CCL19,VAV1,RAC2,WNT5A,CD1C,CD1E,P2RX7,CD28,CD86,CD37,TNF
GO: Biological Process	GO:0042108	positive regulation of cytokine biosynthetic process	3.696e-14	1.457e-11	17	79	CYBB,SPN,IRF4,TLR7,TLR6,TLR8,CCR2,PTPRC,WNT5A,CD3E,CD4,EBI3,CD27,CD28,CD86,CARD11,TNF
GO: Biological Process	GO:0019221	cytokine-mediated signaling pathway	7.588e-14	2.967e-11	49	814	HGF,IL12RB1,CRLF1,TNFSF14,NCAM1,IRF4,ITGAM,ITGAX,GFRA1,NOD2,CCR2,PTPRC,FCGR1A,CCR4,CCR5,CCL11,CCR7,MMP2,CCL19,CCL21,MMP9,CXCL6,TNFSF15,ALOX5,VAV1,XCR1,CXCR3,WNT5A,IRF8,OAS2,OAS3,BIRC5,SAMHD1,LCP1,CD4,EBI3,CXCR6,CD27,IGHG1,CD86,IGHG4,OASL,TREM2,TNF,ACKR1,IL2RB,IL2RG,CX3CR1,IL7R
GO: Biological Process	GO:0046903	secretion	8.66e-14	3.359e-11	79	1834	CYBB,A2M,MYO1G,HGF,ABCA1,ASIC1,SIGLEC9,NCAM1,PTPN22,ISLR,TLR6,ITGAL,ITGAM,ITGAX,TTN,LILRB1,TLR8,LAX1,PLAC8,NOD2,CD84,CCR2,CFD,FBLN1,ADRA2A,PTPRC,GBP5,FCGR2B,FCN1,PIK3CG,PTX3,BTK,FGA,FGB,SLC17A7,C3,C3AR1,TAC1,CCR7,SMPD3,CCL19,PLEK,MMP9,TNFSF15,ALOX5,RAC2,DOCK2,SELL,CARMIL2,HTR2B,WNT5A,LAIR1,OAS2,POU2F2,BIRC5,NFAM1,TF,SLC1A3,CD200R1,TLR10,POSTN,CORO1A,CD2,ABCG1,CBLN4,P2RX7,IGHD,CD27,CD33,CD38,TREM2…
GO: Biological Process	GO:1902107	positive regulation of leukocyte differentiation	1.195e-13	4.599e-11	23	178	IL12RB1,EVI2B,IKZF1,TESPA1,CCR2,PTPRC,SASH3,BTK,CCR7,CCL19,LILRB4,CARMIL2,LCK,RUNX3,ZAP70,CD4,CD27,CD86,TREM2,TNF,IL2RG,IL7R,NCKAP1L
GO: Biological Process	GO:0046635	positive regulation of alpha-beta T cell activation	1.552e-13	5.925e-11	16	73	IL12RB1,PTPN22,IKZF1,CCR2,PTPRC,SASH3,CCR7,CCL19,RUNX3,ZAP70,CD3E,EBI3,CD28,CD86,IL2RG,NCKAP1L
GO: Biological Process	GO:0002274	myeloid leukocyte activation	1.585e-13	6.003e-11	44	683	CYBB,SIGLEC9,VSIG4,IRF4,TLR7,TLR6,ITGAL,ITGAM,ITGAX,TLR8,PLAC8,CD84,CCR2,CFD,PTPRC,FCGR2B,FCN1,PIK3CG,PTX3,BTK,C1QA,C3,C3AR1,MMP9,CXCL6,ALOX5,RAC2,DOCK2,SELL,CAMK4,WNT5A,LAIR1,TSPAN32,NFAM1,CD2,CD33,CD37,TREM2,CD53,TNF,LTF,LYZ,CX3CR1,NCKAP1L
GO: Biological Process	GO:0034097	response to cytokine	1.911e-13	7.18e-11	63	1287	HGF,IL12RB1,CRLF1,TNFSF14,NCAM1,IRF4,ITGA4,ITGAM,ITGAX,GFRA1,NOD2,CCR2,PTPRC,FCGR1A,GBP5,BTK,FGB,CCR4,CCR5,CCL11,CCR7,GNAO1,SMPD3,MMP2,CCL19,CCL21,MMP9,CXCL6,TNFSF15,ALOX5,VAV1,COL3A1,SELPLG,XCR1,CXCR3,WNT5A,IRF8,OAS2,OAS3,BIRC5,REG1A,SAMHD1,LCP1,POSTN,CORO1A,CD4,EBI3,CXCR6,CD27,IGHG1,CD86,IGHG4,CD38,OASL,TREM2,LAMP3,LSP1,TNF,ACKR1,IL2RB,IL2RG,CX3CR1,IL7R
GO: Biological Process	GO:0045621	positive regulation of lymphocyte differentiation	2.189e-13	8.162e-11	19	116	IL12RB1,IKZF1,TESPA1,CCR2,PTPRC,SASH3,BTK,CCR7,CCL19,LILRB4,CARMIL2,LCK,RUNX3,ZAP70,CD27,CD86,IL2RG,IL7R,NCKAP1L
GO: Biological Process	GO:0045582	positive regulation of T cell differentiation	2.493e-13	9.221e-11	18	102	IL12RB1,IKZF1,TESPA1,CCR2,PTPRC,SASH3,CCR7,CCL19,LILRB4,CARMIL2,LCK,RUNX3,ZAP70,CD27,CD86,IL2RG,IL7R,NCKAP1L
GO: Biological Process	GO:0032649	regulation of interferon-gamma production	3.016e-13	1.1e-10	19	118	IL12RB1,PTPN22,TLR7,LILRB1,TLR8,NOD2,CCR2,SLAMF6,SASH3,CCR7,CARMIL2,WNT5A,IRF8,CD2,CD3E,EBI3,CD27,TNF,CD96
GO: Biological Process	GO:0002831	regulation of response to biotic stimulus	3.019e-13	1.1e-10	39	556	SLAMF8,A2M,IL12RB1,SPN,VSIG4,IRF4,PTPN22,TLR7,TLR6,ITGAM,LILRB1,TLR8,CD209,NOD2,CD84,COLEC12,SLAMF6,GBP5,FCGR2B,FCN1,BTK,FGA,FGB,MMP2,CLEC10A,CXCL6,VAV1,WNT5A,SAMHD1,TSPAN32,TLR10,CD86,CD37,TREM2,CARD11,TNF,LTF,CD180,CD96
GO: Biological Process	GO:0043900	regulation of multi-organism process	4.887e-13	1.767e-10	48	825	SLAMF8,A2M,IL12RB1,SPN,VSIG4,IRF4,PTPN22,TLR7,TLR6,ITGAM,LILRB1,TLR8,CD209,NOD2,CD84,COLEC12,FBLN1,SLAMF6,GBP5,FCGR2B,FCN1,PTX3,BTK,FGA,FGB,MMP2,CLEC10A,CXCL6,VAV1,WNT5A,OAS3,SAMHD1,TSPAN32,TLR10,CD4,P2RX7,CD28,CD86,CD37,OASL,TREM2,LAMP3,CARD11,TNF,LTF,CD180,TOP2A,CD96
GO: Biological Process	GO:0071345	cellular response to cytokine stimulus	6.95e-13	2.494e-10	59	1188	HGF,IL12RB1,CRLF1,TNFSF14,NCAM1,IRF4,ITGA4,ITGAM,ITGAX,GFRA1,NOD2,CCR2,PTPRC,FCGR1A,GBP5,BTK,FGB,CCR4,CCR5,CCL11,CCR7,SMPD3,MMP2,CCL19,CCL21,MMP9,CXCL6,TNFSF15,ALOX5,VAV1,SELPLG,XCR1,CXCR3,WNT5A,IRF8,OAS2,OAS3,BIRC5,REG1A,SAMHD1,LCP1,POSTN,CORO1A,CD4,EBI3,CXCR6,CD27,IGHG1,CD86,IGHG4,OASL,TREM2,LSP1,TNF,ACKR1,IL2RB,IL2RG,CX3CR1,IL7R
GO: Biological Process	GO:0060326	cell chemotaxis	1.428e-12	5.089e-10	29	328	SLAMF8,HGF,PDGFRA,TNFSF14,SMOC2,ITGAM,JAML,NOD2,CCR2,PIK3CG,C3AR1,CCR4,CCR5,CCL11,CCR7,CCL19,CCL21,CXCL6,VAV1,RAC2,SELL,XCR1,CXCR3,WNT5A,LPAR1,CORO1A,CXCR6,CX3CR1,NCKAP1L
GO: Biological Process	GO:0046634	regulation of alpha-beta T cell activation	1.553e-12	5.493e-10	18	113	IL12RB1,IRF4,PTPN22,IKZF1,LILRB1,CCR2,PTPRC,SASH3,CCR7,CCL19,RUNX3,ZAP70,CD3E,EBI3,CD28,CD86,IL2RG,NCKAP1L
GO: Biological Process	GO:0042107	cytokine metabolic process	1.624e-12	5.702e-10	20	146	CYBB,SPN,IRF4,TLR7,TLR6,LILRB1,TLR8,CCR2,PTPRC,TNFSF15,WNT5A,CD3E,CD4,EBI3,CD27,CD28,CD86,CARD11,TNF,CX3CR1
GO: Biological Process	GO:0042035	regulation of cytokine biosynthetic process	2.401e-12	8.368e-10	19	132	CYBB,SPN,IRF4,TLR7,TLR6,LILRB1,TLR8,CCR2,PTPRC,WNT5A,CD3E,CD4,EBI3,CD27,CD28,CD86,CARD11,TNF,CX3CR1
GO: Biological Process	GO:0002703	regulation of leukocyte mediated immunity	3.89e-12	1.346e-09	24	230	IL12RB1,SPN,ITGAM,LILRB1,NOD2,CD84,CCR2,SLAMF6,PTPRC,FCGR1A,FCGR2B,SASH3,BTK,C3,CXCL6,VAV1,RAC2,CD1C,CD1E,P2RX7,CD28,TNF,CD96,IL7R
GO: Biological Process	GO:1902533	positive regulation of intracellular signal transduction	7.072e-12	2.429e-09	55	1119	HGF,PDGFRA,TNFSF14,RASSF2,NCAM1,PTPN22,TLR7,TLR6,ITGAL,NOD2,CD84,ADRA2A,PTPRC,FCGR2B,PIK3CG,BUB1,FGA,FGB,C3,CCL11,CCR7,SMPD3,CCL19,CCL21,SCIMP,TNFSF15,IQGAP3,VAV1,RAC2,COL3A1,DOCK2,HTR2B,FGD2,WNT5A,LRRK1,RET,LCK,LPAR1,ZAP70,CD3E,CD4,CD8A,GUCY1A2,P2RX7,CD27,CD28,CD86,TREM2,PRKCB,CARD11,TNF,LTF,MIR27B,PIK3R5,CX3CR1
GO: Biological Process	GO:0032729	positive regulation of interferon-gamma production	8.31e-12	2.834e-09	15	79	IL12RB1,PTPN22,TLR7,TLR8,CCR2,SLAMF6,SASH3,CARMIL2,WNT5A,IRF8,CD2,CD3E,EBI3,CD27,TNF
GO: Biological Process	GO:1903706	regulation of hemopoiesis	1.022e-11	3.462e-09	36	538	SLAMF8,IL12RB1,RASSF2,EVI2B,IRF4,IKZF1,LILRB1,TESPA1,CCR2,PTPRC,FCGR2B,SASH3,BTK,C1QC,CCR7,CCL19,LILRB4,CARMIL2,CAMK4,LCK,RUNX3,NFAM1,ZAP70,CD2,CD4,CD27,CD28,CD86,TREM2,PRKCB,CARD11,TNF,LTF,IL2RG,IL7R,NCKAP1L
GO: Biological Process	GO:0009967	positive regulation of signal transduction	1.152e-11	3.875e-09	74	1823	HGF,CRLF1,PDGFRA,TNFSF14,RASSF2,NCAM1,PTPN22,TLR7,TLR6,SMOC2,ITGAL,TESPA1,NOD2,CD84,CCR2,ADRA2A,PTPRC,FCGR2B,PIK3CG,GRAP2,BUB1,FGA,FGB,C3,SLA2,CCL11,CCR7,SMPD3,CCL19,CCL21,MMP9,SCIMP,TNFSF15,IQGAP3,VAV1,RAC2,COL3A1,DOCK2,PRRX1,SFRP2,SFRP4,HTR2B,FGD2,WNT5A,GRIN2A,LRRK1,RET,LCK,RUNX3,NFAM1,LPAR1,ZAP70,RSPO3,CD3E,CD3G,CD4,CD8A,GUCY1A2,P2RX7,CD27,CD28,CD86,TREM2,PRKCB,HSH2D,CARD11,TNF,SIGLEC1,LTF,CD1…
GO: Biological Process	GO:0042089	cytokine biosynthetic process	1.163e-11	3.885e-09	19	144	CYBB,SPN,IRF4,TLR7,TLR6,LILRB1,TLR8,CCR2,PTPRC,WNT5A,CD3E,CD4,EBI3,CD27,CD28,CD86,CARD11,TNF,CX3CR1
GO: Biological Process	GO:0045061	thymic T cell selection	1.174e-11	3.894e-09	10	26	SPN,PTPRC,CCR7,DOCK2,ZAP70,CD3D,CD3E,CD3G,CD28,CARD11
GO: Biological Process	GO:0002685	regulation of leukocyte migration	1.281e-11	4.218e-09	23	222	SLAMF8,TNFSF14,SPN,PTPN22,ITGA4,NOD2,CCR2,C3AR1,CCR7,SMPD3,CCL19,CCL21,MMP9,RAC2,SELL,CXCR3,WNT5A,EMILIN1,CD200R1,TREM2,TNF,CX3CR1,NCKAP1L
GO: Biological Process	GO:1903708	positive regulation of hemopoiesis	1.405e-11	4.596e-09	23	223	IL12RB1,EVI2B,IKZF1,TESPA1,CCR2,PTPRC,SASH3,BTK,CCR7,CCL19,LILRB4,CARMIL2,LCK,RUNX3,ZAP70,CD4,CD27,CD86,TREM2,TNF,IL2RG,IL7R,NCKAP1L
GO: Biological Process	GO:0002819	regulation of adaptive immune response	2.194e-11	7.131e-09	21	187	IL12RB1,SPN,LILRB1,ADCY7,NOD2,CCR2,PTPRC,FCGR1A,FCGR2B,SASH3,BTK,C3,CCR7,CCL19,CD1C,CD1E,CD4,P2RX7,CD28,TNF,IL7R
GO: Biological Process	GO:0050663	cytokine secretion	2.269e-11	7.322e-09	25	272	ABCA1,PTPN22,TLR6,LILRB1,TLR8,NOD2,CD84,FBLN1,GBP5,FCGR2B,FCN1,CCR7,CCL19,TNFSF15,CARMIL2,HTR2B,WNT5A,CD200R1,TLR10,POSTN,CD2,P2RX7,IGHD,CARD11,TNF
GO: Biological Process	GO:0002822	regulation of adaptive immune response based on somatic recombination of immune receptors built from immunoglobulin superfamily domains	2.825e-11	9.057e-09	20	170	IL12RB1,SPN,LILRB1,NOD2,CCR2,PTPRC,FCGR1A,FCGR2B,SASH3,BTK,C3,CCR7,CCL19,CD1C,CD1E,CD4,P2RX7,CD28,TNF,IL7R
GO: Biological Process	GO:0002706	regulation of lymphocyte mediated immunity	3.505e-11	1.116e-08	20	172	IL12RB1,SPN,LILRB1,NOD2,CCR2,SLAMF6,PTPRC,FCGR1A,FCGR2B,SASH3,BTK,C3,VAV1,CD1C,CD1E,P2RX7,CD28,TNF,CD96,IL7R
GO: Biological Process	GO:0031295	T cell costimulation	3.57e-11	1.129e-08	13	60	TNFSF14,SPN,GRAP2,CCR7,CCL19,CCL21,VAV1,LCK,CD3E,CD5,CD28,CD86,CARD11
GO: Biological Process	GO:0046632	alpha-beta T cell differentiation	4.526e-11	1.423e-08	17	120	IL12RB1,SPN,IRF4,IKZF1,ITK,EOMES,CCR2,SLAMF6,SASH3,CCR7,CCL19,RUNX3,ZAP70,CD86,LY9,IL2RG,NCKAP1L
GO: Biological Process	GO:2000106	regulation of leukocyte apoptotic process	4.737e-11	1.479e-08	16	104	IDO1,LILRB1,NOD2,BTK,CCR5,CCR7,CCL19,CCL21,WNT5A,CD3G,P2RX7,CD27,HSH2D,SIGLEC1,IL7R,FCMR
GO: Biological Process	GO:0031294	lymphocyte costimulation	5.559e-11	1.725e-08	13	62	TNFSF14,SPN,GRAP2,CCR7,CCL19,CCL21,VAV1,LCK,CD3E,CD5,CD28,CD86,CARD11
GO: Biological Process	GO:0051094	positive regulation of developmental process	8.343e-11	2.572e-08	67	1632	CYBB,SERPINB7,HGF,IL12RB1,PDGFRA,TNFSF14,IDO1,NCAM1,EVI2B,IKZF1,BCL11A,SMOC2,ITGAX,TESPA1,CCR2,SRPX2,PTPRC,SASH3,BASP1,BTK,FGA,FGB,CTHRC1,OLFM1,C3,C3AR1,CCL11,CCR7,C6,CCL19,MMP9,IQGAP3,LILRB4,CXCR3,SFRP2,SFRP4,CARMIL2,CHODL,WNT5A,REG1A,TMEM119,RET,LCK,RUNX3,ADAM12,LPAR1,ZAP70,LRRN3,CD3E,CD4,ALX1,P2RX7,CD27,CD28,CD86,HSPB6,VASH2,TREM2,CD53,PRKCB,TNF,LTF,IL2RG,MIR27B,CX3CR1,IL7R,NCKAP1L
GO: Biological Process	GO:0043368	positive T cell selection	9.666e-11	2.961e-08	11	41	IL12RB1,SPN,IRF4,SLAMF6,PTPRC,DOCK2,ZAP70,CD3D,CD3E,CD3G,LY9
GO: Biological Process	GO:0045088	regulation of innate immune response	1.294e-10	3.939e-08	32	475	SLAMF8,A2M,VSIG4,IRF4,PTPN22,TLR7,TLR6,ITGAM,LILRB1,TLR8,CD209,NOD2,COLEC12,SLAMF6,GBP5,FCGR2B,FCN1,BTK,FGA,FGB,MMP2,CLEC10A,VAV1,WNT5A,SAMHD1,TLR10,CD86,TREM2,CARD11,TNF,LTF,CD96
GO: Biological Process	GO:0009306	protein secretion	1.381e-10	4.176e-08	39	680	ABCA1,PTPN22,TLR6,TTN,LILRB1,TLR8,LAX1,NOD2,CD84,FBLN1,ADRA2A,GBP5,FCGR2B,FCN1,FGA,FGB,CCR7,CCL19,PLEK,TNFSF15,CARMIL2,HTR2B,WNT5A,POU2F2,BIRC5,CD200R1,TLR10,POSTN,CD2,ABCG1,CBLN4,P2RX7,IGHD,CD27,CD33,CD38,TREM2,CARD11,TNF
GO: Biological Process	GO:0035592	establishment of protein localization to extracellular region	1.441e-10	4.332e-08	39	681	ABCA1,PTPN22,TLR6,TTN,LILRB1,TLR8,LAX1,NOD2,CD84,FBLN1,ADRA2A,GBP5,FCGR2B,FCN1,FGA,FGB,CCR7,CCL19,PLEK,TNFSF15,CARMIL2,HTR2B,WNT5A,POU2F2,BIRC5,CD200R1,TLR10,POSTN,CD2,ABCG1,CBLN4,P2RX7,IGHD,CD27,CD33,CD38,TREM2,CARD11,TNF
GO: Biological Process	GO:0002824	positive regulation of adaptive immune response based on somatic recombination of immune receptors built from immunoglobulin superfamily domains	1.711e-10	5.112e-08	16	113	IL12RB1,NOD2,CCR2,PTPRC,FCGR1A,SASH3,BTK,C3,CCR7,CCL19,CD1C,CD1E,CD4,P2RX7,CD28,TNF
GO: Biological Process	GO:0071692	protein localization to extracellular region	1.942e-10	5.766e-08	39	688	ABCA1,PTPN22,TLR6,TTN,LILRB1,TLR8,LAX1,NOD2,CD84,FBLN1,ADRA2A,GBP5,FCGR2B,FCN1,FGA,FGB,CCR7,CCL19,PLEK,TNFSF15,CARMIL2,HTR2B,WNT5A,POU2F2,BIRC5,CD200R1,TLR10,POSTN,CD2,ABCG1,CBLN4,P2RX7,IGHD,CD27,CD33,CD38,TREM2,CARD11,TNF
GO: Biological Process	GO:0019722	calcium-mediated signaling	2.129e-10	6.282e-08	23	255	NCAM1,ITGAL,CCR2,PTPRC,BTK,SLA2,CCR4,CCR5,CCR7,PLEK,XCR1,CXCR3,HTR2B,GRIN2A,ZAP70,CD3E,CD4,CD8A,P2RX7,CXCR6,TREM2,TNF,CX3CR1
GO: Biological Process	GO:0080134	regulation of response to stress	2.29e-10	6.715e-08	67	1671	SLAMF8,A2M,HGF,IL12RB1,PDGFRA,IDO1,SPN,RASSF2,VSIG4,IRF4,PTPN22,TLR7,TLR6,SMOC2,ITGAM,LILRB1,TLR8,ADCY7,CD209,NOD2,CCR2,COLEC12,FAP,SLAMF6,ADRA2A,PTPRC,FCGR1A,GBP5,FCGR2B,FCN1,PIK3CG,BTK,SIGLEC10,FGA,FGB,C3,TAC1,CCR7,MMP2,CCL19,PLEK,CCL21,MMP9,CLEC10A,CXCL6,VAV1,PRRX1,SFRP2,SFRP4,FGD2,WNT5A,AOAH,SAMHD1,TSPAN32,CD200R1,TLR10,CD6,CD27,CD28,CD86,CD37,TREM2,CARD11,TNF,LTF,CD96,CX3CR1
GO: Biological Process	GO:0002683	negative regulation of immune system process	2.41e-10	7.026e-08	33	515	SLAMF8,A2M,IDO1,SPN,VSIG4,IRF4,PTPN22,TLR6,LILRB1,LAX1,NOD2,CD84,CCR2,PTPRC,FCGR2B,BTK,C1QC,SLA2,CCL21,LILRB4,COL3A1,SAMHD1,TSPAN32,RUNX3,EMILIN1,CD200R1,TIGIT,CD86,CD37,TNF,LTF,CD96,IL7R
GO: Biological Process	GO:1990868	response to chemokine	2.783e-10	8.015e-08	15	100	CCR2,CCR4,CCR5,CCL11,CCR7,CCL19,CCL21,CXCL6,XCR1,CXCR3,REG1A,CXCR6,TREM2,ACKR1,CX3CR1
GO: Biological Process	GO:1990869	cellular response to chemokine	2.783e-10	8.015e-08	15	100	CCR2,CCR4,CCR5,CCL11,CCR7,CCL19,CCL21,CXCL6,XCR1,CXCR3,REG1A,CXCR6,TREM2,ACKR1,CX3CR1
GO: Biological Process	GO:0006935	chemotaxis	2.832e-10	8.108e-08	39	697	SLAMF8,HGF,PDGFRA,TNFSF14,SPN,NCAM1,SMOC2,ITGAM,JAML,GFRA1,NOD2,CCR2,PIK3CG,C3AR1,CCR4,CCR5,CCL11,CCR7,CCL19,CCL21,CXCL6,VAV1,RAC2,DOCK2,SELL,XCR1,CXCR3,WNT5A,FPR3,LAMA2,RET,RUNX3,LPAR1,CORO1A,CXCR6,TREM2,LSP1,CX3CR1,NCKAP1L
GO: Biological Process	GO:0002790	peptide secretion	2.93e-10	8.339e-08	40	729	ABCA1,PTPN22,TLR6,TTN,LILRB1,TLR8,LAX1,NOD2,CD84,FBLN1,ADRA2A,GBP5,FCGR2B,FCN1,FGA,FGB,CCR7,SMPD3,CCL19,PLEK,TNFSF15,CARMIL2,HTR2B,WNT5A,POU2F2,BIRC5,CD200R1,TLR10,POSTN,CD2,ABCG1,CBLN4,P2RX7,IGHD,CD27,CD33,CD38,TREM2,CARD11,TNF
GO: Biological Process	GO:0050707	regulation of cytokine secretion	3.062e-10	8.661e-08	22	237	PTPN22,TLR6,LILRB1,TLR8,NOD2,CD84,FBLN1,FCGR2B,FCN1,CCR7,CCL19,TNFSF15,CARMIL2,HTR2B,WNT5A,CD200R1,TLR10,POSTN,CD2,P2RX7,IGHD,TNF
GO: Biological Process	GO:0042330	taxis	3.207e-10	9.02e-08	39	700	SLAMF8,HGF,PDGFRA,TNFSF14,SPN,NCAM1,SMOC2,ITGAM,JAML,GFRA1,NOD2,CCR2,PIK3CG,C3AR1,CCR4,CCR5,CCL11,CCR7,CCL19,CCL21,CXCL6,VAV1,RAC2,DOCK2,SELL,XCR1,CXCR3,WNT5A,FPR3,LAMA2,RET,RUNX3,LPAR1,CORO1A,CXCR6,TREM2,LSP1,CX3CR1,NCKAP1L
GO: Biological Process	GO:0042127	regulation of cell population proliferation	3.384e-10	9.461e-08	73	1921	SERPINB7,IL12RB1,CRLF1,PDGFRA,IDO1,SPN,MZB1,VSIG4,NCAM1,PTPN22,ITGA4,ITGAL,ITGAX,JAML,LILRB1,CD209,PLAC8,NOD2,CCR2,FAP,FBLN1,ADRA2A,PTPRC,FCGR2B,SASH3,BTK,CTHRC1,C3AR1,TAC1,CCL11,CCR7,SMPD3,MMP2,CCL19,MMP9,IQGAP3,RAC2,CXCR3,PRRX1,SFRP2,SFRP4,CARMIL2,HTR2B,RARRES1,TNC,WNT5A,BIRC5,REG1A,TMEM119,ST8SIA1,TSPAN32,RUNX3,ZAP70,CCNA2,CORO1A,CD3E,CD4,CD6,EBI3,CD28,CD86,CD33,CD37,CD38,VASH2,PODN,CARD11,TNF…
GO: Biological Process	GO:0031349	positive regulation of defense response	3.598e-10	1e-07	34	552	IDO1,IRF4,PTPN22,TLR7,TLR6,ITGAM,TLR8,CD209,NOD2,CCR2,COLEC12,SLAMF6,FCGR1A,GBP5,FCN1,PIK3CG,BTK,FGA,FGB,C3,TAC1,CCR7,MMP2,CLEC10A,VAV1,WNT5A,TLR10,CD6,CD28,CD86,TREM2,CARD11,TNF,LTF
GO: Biological Process	GO:0098883	synapse pruning	3.946e-10	1.091e-07	7	12	ITGAM,C1QA,C1QB,C1QC,C3,TREM2,CX3CR1
GO: Biological Process	GO:0061025	membrane fusion	4.476e-10	1.221e-07	51	1107	CYBB,A2M,MYO1G,HGF,TNFSF14,SIGLEC9,NCAM1,ISLR,ITGAL,ITGAM,ITGAX,TTN,PLAC8,CD84,CCR2,CFD,ADRA2A,PTPRC,FCGR2B,FCN1,PIK3CG,PTX3,BTK,FGA,FGB,C3,C3AR1,CCR5,SMPD3,PLEK,MMP9,ALOX5,RAC2,DOCK2,SELL,LAIR1,NFAM1,ADAM12,TF,CORO1A,CD4,P2RX7,CD33,VASH2,TREM2,CD53,PRKCB,LTF,LYZ,CTSW,NCKAP1L
GO: Biological Process	GO:0050727	regulation of inflammatory response	4.486e-10	1.221e-07	29	416	SLAMF8,HGF,IDO1,SPN,TLR7,TLR6,ADCY7,NOD2,CCR2,PTPRC,FCGR1A,GBP5,FCGR2B,PIK3CG,BTK,SIGLEC10,C3,TAC1,CCR7,MMP9,WNT5A,AOAH,CD200R1,TLR10,CD6,CD28,TREM2,TNF,CX3CR1
GO: Biological Process	GO:0002285	lymphocyte activation involved in immune response	4.492e-10	1.221e-07	20	198	IL12RB1,SPN,GAPT,IRF4,ITGAL,LILRB1,EOMES,CCR2,SLAMF6,PTPRC,FCGR2B,CCR7,CCL19,LCP1,CD1C,CORO1A,CD28,CD86,LY9,CD180
GO: Biological Process	GO:0002821	positive regulation of adaptive immune response	4.853e-10	1.311e-07	16	121	IL12RB1,NOD2,CCR2,PTPRC,FCGR1A,SASH3,BTK,C3,CCR7,CCL19,CD1C,CD1E,CD4,P2RX7,CD28,TNF
GO: Biological Process	GO:0030595	leukocyte chemotaxis	4.94e-10	1.327e-07	22	243	SLAMF8,TNFSF14,ITGAM,JAML,NOD2,CCR2,PIK3CG,C3AR1,CCR5,CCL11,CCR7,CCL19,CCL21,CXCL6,VAV1,RAC2,SELL,CXCR3,WNT5A,CORO1A,CX3CR1,NCKAP1L
GO: Biological Process	GO:0070098	chemokine-mediated signaling pathway	5.763e-10	1.54e-07	14	89	CCR2,CCR4,CCR5,CCL11,CCR7,CCL19,CCL21,CXCL6,XCR1,CXCR3,CXCR6,TREM2,ACKR1,CX3CR1
GO: Biological Process	GO:0033077	T cell differentiation in thymus	7.811e-10	2.075e-07	14	91	SPN,TESPA1,PTPRC,CCR7,DOCK2,CAMK4,ZAP70,CD3D,CD3E,CD3G,CD28,CARD11,IL2RG,IL7R
GO: Biological Process	GO:1903555	regulation of tumor necrosis factor superfamily cytokine production	8.486e-10	2.242e-07	19	184	CYBB,SPN,PTPN22,TLR6,LILRB1,NOD2,CD84,CCR2,PTPRC,SASH3,CCR7,CCL19,WNT5A,CD2,CD86,CD33,TREM2,LTF,CX3CR1
GO: Biological Process	GO:0032743	positive regulation of interleukin-2 production	8.638e-10	2.27e-07	10	38	IRF4,CCR2,PTPRC,SASH3,CARMIL2,CD3E,CD4,CD28,CD86,CARD11
GO: Biological Process	GO:0032663	regulation of interleukin-2 production	1.006e-09	2.63e-07	12	63	VSIG4,IRF4,NOD2,CCR2,PTPRC,SASH3,CARMIL2,CD3E,CD4,CD28,CD86,CARD11
GO: Biological Process	GO:0071887	leukocyte apoptotic process	1.271e-09	3.303e-07	16	129	IDO1,LILRB1,NOD2,BTK,CCR5,CCR7,CCL19,CCL21,WNT5A,CD3G,P2RX7,CD27,HSH2D,SIGLEC1,IL7R,FCMR
GO: Biological Process	GO:0071706	tumor necrosis factor superfamily cytokine production	1.337e-09	3.458e-07	19	189	CYBB,SPN,PTPN22,TLR6,LILRB1,NOD2,CD84,CCR2,PTPRC,SASH3,CCR7,CCL19,WNT5A,CD2,CD86,CD33,TREM2,LTF,CX3CR1
GO: Biological Process	GO:0045055	regulated exocytosis	1.52e-09	3.91e-07	42	837	CYBB,A2M,HGF,SIGLEC9,ISLR,ITGAL,ITGAM,ITGAX,TTN,PLAC8,CD84,CCR2,CFD,ADRA2A,PTPRC,FCGR2B,FCN1,PIK3CG,PTX3,BTK,FGA,FGB,C3,C3AR1,PLEK,MMP9,ALOX5,RAC2,DOCK2,SELL,LAIR1,NFAM1,TF,CORO1A,P2RX7,CD33,CD53,PRKCB,LTF,LYZ,CTSW,NCKAP1L
GO: Biological Process	GO:0050766	positive regulation of phagocytosis	1.579e-09	4.041e-07	13	80	NOD2,PTPRC,FCGR1A,FCGR2B,PTX3,C3,CCR7,DOCK2,TREM2,TNF,IL2RB,IL2RG,NCKAP1L
GO: Biological Process	GO:0045060	negative thymic T cell selection	1.658e-09	4.22e-07	7	14	SPN,PTPRC,CCR7,DOCK2,ZAP70,CD3E,CD28
GO: Biological Process	GO:0002861	regulation of inflammatory response to antigenic stimulus	1.685e-09	4.265e-07	9	30	SPN,NOD2,FCGR1A,FCGR2B,BTK,C3,CCR7,CD28,TNF
GO: Biological Process	GO:0072676	lymphocyte migration	2.068e-09	5.207e-07	15	115	MYO1G,TNFSF14,SPN,ITGA4,CCR2,PIK3CG,CCL11,CCR7,CCL19,CCL21,CXCR3,WNT5A,RET,ZAP70,CD200R1
GO: Biological Process	GO:0050729	positive regulation of inflammatory response	2.102e-09	5.264e-07	18	173	IDO1,TLR7,TLR6,NOD2,CCR2,FCGR1A,GBP5,PIK3CG,BTK,C3,TAC1,CCR7,WNT5A,TLR10,CD6,CD28,TREM2,TNF
GO: Biological Process	GO:0006887	exocytosis	2.509e-09	6.187e-07	45	953	CYBB,A2M,MYO1G,HGF,SIGLEC9,NCAM1,ISLR,ITGAL,ITGAM,ITGAX,TTN,PLAC8,CD84,CCR2,CFD,ADRA2A,PTPRC,FCGR2B,FCN1,PIK3CG,PTX3,BTK,FGA,FGB,C3,C3AR1,SMPD3,PLEK,MMP9,ALOX5,RAC2,DOCK2,SELL,LAIR1,NFAM1,TF,CORO1A,P2RX7,CD33,CD53,PRKCB,LTF,LYZ,CTSW,NCKAP1L
GO: Biological Process	GO:0140029	exocytic process	2.509e-09	6.187e-07	45	953	CYBB,A2M,MYO1G,HGF,SIGLEC9,NCAM1,ISLR,ITGAL,ITGAM,ITGAX,TTN,PLAC8,CD84,CCR2,CFD,ADRA2A,PTPRC,FCGR2B,FCN1,PIK3CG,PTX3,BTK,FGA,FGB,C3,C3AR1,SMPD3,PLEK,MMP9,ALOX5,RAC2,DOCK2,SELL,LAIR1,NFAM1,TF,CORO1A,P2RX7,CD33,CD53,PRKCB,LTF,LYZ,CTSW,NCKAP1L
GO: Biological Process	GO:0099500	vesicle fusion to plasma membrane	2.509e-09	6.187e-07	45	953	CYBB,A2M,MYO1G,HGF,SIGLEC9,NCAM1,ISLR,ITGAL,ITGAM,ITGAX,TTN,PLAC8,CD84,CCR2,CFD,ADRA2A,PTPRC,FCGR2B,FCN1,PIK3CG,PTX3,BTK,FGA,FGB,C3,C3AR1,SMPD3,PLEK,MMP9,ALOX5,RAC2,DOCK2,SELL,LAIR1,NFAM1,TF,CORO1A,P2RX7,CD33,CD53,PRKCB,LTF,LYZ,CTSW,NCKAP1L
GO: Biological Process	GO:0046638	positive regulation of alpha-beta T cell differentiation	2.929e-09	7.187e-07	11	55	IL12RB1,IKZF1,CCR2,SASH3,CCR7,CCL19,RUNX3,ZAP70,CD86,IL2RG,NCKAP1L
GO: Biological Process	GO:0002286	T cell activation involved in immune response	2.974e-09	7.26e-07	15	118	IL12RB1,SPN,IRF4,ITGAL,LILRB1,EOMES,CCR2,SLAMF6,FCGR2B,CCR7,CCL19,LCP1,CD1C,CD86,LY9
GO: Biological Process	GO:0043383	negative T cell selection	3.062e-09	7.437e-07	7	15	SPN,PTPRC,CCR7,DOCK2,ZAP70,CD3E,CD28
GO: Biological Process	GO:0072678	T cell migration	3.587e-09	8.668e-07	12	70	MYO1G,TNFSF14,SPN,ITGA4,CCR2,PIK3CG,CCR7,CCL21,CXCR3,WNT5A,ZAP70,CD200R1
GO: Biological Process	GO:0042100	B cell proliferation	4.149e-09	9.976e-07	14	103	MZB1,GAPT,PTPRC,FCGR2B,SASH3,BTK,MS4A1,CD27,CD38,CD79A,CARD11,CD180,IL7R,NCKAP1L
GO: Biological Process	GO:0032680	regulation of tumor necrosis factor production	4.344e-09	1.04e-06	18	181	CYBB,SPN,PTPN22,TLR6,LILRB1,NOD2,CD84,CCR2,PTPRC,SASH3,CCR7,CCL19,WNT5A,CD2,CD33,TREM2,LTF,CX3CR1
GO: Biological Process	GO:0043367	CD4-positive, alpha-beta T cell differentiation	5.293e-09	1.254e-06	13	88	IL12RB1,SPN,IRF4,CCR2,SLAMF6,SASH3,CCR7,CCL19,RUNX3,CD86,LY9,IL2RG,NCKAP1L
GO: Biological Process	GO:0032653	regulation of interleukin-10 production	5.314e-09	1.254e-06	11	58	HGF,IDO1,IRF4,LILRB1,NOD2,CD84,FCGR2B,SASH3,TIGIT,CD28,TREM2
GO: Biological Process	GO:0001909	leukocyte mediated cytotoxicity	5.318e-09	1.254e-06	15	123	IL12RB1,ITGAM,LILRB1,SLAMF6,PTPRC,FCGR1A,FCGR2B,CXCL6,VAV1,CD1C,CORO1A,CD1E,P2RX7,SLAMF7,IL7R
GO: Biological Process	GO:0032640	tumor necrosis factor production	5.647e-09	1.325e-06	18	184	CYBB,SPN,PTPN22,TLR6,LILRB1,NOD2,CD84,CCR2,PTPRC,SASH3,CCR7,CCL19,WNT5A,CD2,CD33,TREM2,LTF,CX3CR1
GO: Biological Process	GO:0032623	interleukin-2 production	5.908e-09	1.379e-06	12	73	VSIG4,IRF4,NOD2,CCR2,PTPRC,SASH3,CARMIL2,CD3E,CD4,CD28,CD86,CARD11
GO: Biological Process	GO:0051480	regulation of cytosolic calcium ion concentration	7.256e-09	1.686e-06	27	413	PDGFRA,CCR2,PTPRC,PIK3CG,C3AR1,TAC1,CCR4,CCR5,CCR7,SMPD3,CCL19,CCL21,XCR1,CXCR3,HTR2B,WNT5A,FPR3,GRIN2A,LCK,LPAR1,CORO1A,CD4,P2RX7,MS4A1,CXCR6,CD38,CX3CR1
GO: Biological Process	GO:0001906	cell killing	8.639e-09	1.998e-06	18	189	IL12RB1,ITGAM,LILRB1,SLAMF6,PTPRC,FCGR1A,FCGR2B,C3,CXCL6,VAV1,CD1C,CORO1A,CD1E,P2RX7,LTF,SLAMF7,LYZ,IL7R
GO: Biological Process	GO:0097529	myeloid leukocyte migration	8.92e-09	2.053e-06	20	235	SLAMF8,ITGAM,JAML,NOD2,CCR2,PIK3CG,C3AR1,CCL11,CCR7,CCL19,CCL21,CXCL6,VAV1,RAC2,SELL,EMILIN1,CD200R1,TREM2,CX3CR1,NCKAP1L
GO: Biological Process	GO:2000107	negative regulation of leukocyte apoptotic process	9.303e-09	2.131e-06	11	61	IDO1,LILRB1,NOD2,CCR5,CCR7,CCL19,CCL21,CD27,HSH2D,IL7R,FCMR
GO: Biological Process	GO:0007204	positive regulation of cytosolic calcium ion concentration	9.477e-09	2.16e-06	25	363	PDGFRA,CCR2,PTPRC,PIK3CG,C3AR1,TAC1,CCR4,CCR5,CCR7,CCL19,CCL21,XCR1,CXCR3,HTR2B,FPR3,GRIN2A,LCK,LPAR1,CORO1A,CD4,P2RX7,MS4A1,CXCR6,CD38,CX3CR1
GO: Biological Process	GO:0001934	positive regulation of protein phosphorylation	9.863e-09	2.237e-06	49	1140	HGF,CRLF1,PDGFRA,SPN,RASSF2,PTPN22,TLR6,ADCY7,GFRA1,NOD2,CD84,ADRA2A,PTPRC,FCGR1A,FCGR2B,PIK3CG,FGA,FGB,C3,CCL11,CCR7,CCL19,CCL21,MMP9,SCIMP,TNFSF15,IQGAP3,SFRP2,HTR2B,FGD2,WNT5A,TMEM119,LRRK1,RET,LCK,LPAR1,LRRN3,CD3E,CD4,CD6,P2RX7,CD27,TREM2,TNF,LTF,MIR27B,PIK3R5,CX3CR1,NCKAP1L
GO: Biological Process	GO:0002444	myeloid leukocyte mediated immunity	1.055e-08	2.383e-06	32	568	CYBB,SIGLEC9,ITGAL,ITGAM,ITGAX,PLAC8,CD84,CCR2,CFD,PTPRC,FCGR1A,FCGR2B,FCN1,PIK3CG,PTX3,BTK,C3,C3AR1,MMP9,CXCL6,ALOX5,RAC2,DOCK2,SELL,CAMK4,LAIR1,NFAM1,CD33,CD53,LTF,LYZ,NCKAP1L
GO: Biological Process	GO:0046637	regulation of alpha-beta T cell differentiation	1.108e-08	2.49e-06	12	77	IL12RB1,IRF4,IKZF1,CCR2,SASH3,CCR7,CCL19,RUNX3,ZAP70,CD86,IL2RG,NCKAP1L
GO: Biological Process	GO:0006906	vesicle fusion	1.19e-08	2.661e-06	45	1003	CYBB,A2M,MYO1G,HGF,SIGLEC9,NCAM1,ISLR,ITGAL,ITGAM,ITGAX,TTN,PLAC8,CD84,CCR2,CFD,ADRA2A,PTPRC,FCGR2B,FCN1,PIK3CG,PTX3,BTK,FGA,FGB,C3,C3AR1,SMPD3,PLEK,MMP9,ALOX5,RAC2,DOCK2,SELL,LAIR1,NFAM1,TF,CORO1A,P2RX7,CD33,CD53,PRKCB,LTF,LYZ,CTSW,NCKAP1L
GO: Biological Process	GO:0050714	positive regulation of protein secretion	1.27e-08	2.828e-06	23	315	PTPN22,TTN,TLR8,NOD2,CD84,FCN1,FGA,FGB,CCR7,CCL19,TNFSF15,CARMIL2,HTR2B,WNT5A,POSTN,CD2,ABCG1,P2RX7,IGHD,CD33,CD38,TREM2,TNF
GO: Biological Process	GO:0002883	regulation of hypersensitivity	1.315e-08	2.915e-06	6	11	SPN,FCGR1A,FCGR2B,BTK,C3,CCR7
GO: Biological Process	GO:0032613	interleukin-10 production	1.327e-08	2.928e-06	11	63	HGF,IDO1,IRF4,LILRB1,NOD2,CD84,FCGR2B,SASH3,TIGIT,CD28,TREM2
GO: Biological Process	GO:0010941	regulation of cell death	1.373e-08	3.014e-06	70	1969	HGF,CRLF1,TNFSF14,IDO1,RASSF2,NCAM1,EVI2B,ITGA4,TLR6,ITGAM,LILRB1,PLAC8,NOD2,FAP,PTPRC,FCGR2B,PIK3CG,BTK,BUB1,TMC8,FGA,FGB,OLFM1,C1QA,CCR5,CCR7,MMP2,C6,CCL19,CCL21,MMP9,TNFSF15,VAV1,SELL,CXCR3,SFRP2,SFRP4,HTR2B,FGD2,WNT5A,BIRC5,GRIN2A,RET,LCK,RUNX3,LPAR1,CD200R1,HHIP,CORO1A,CD3E,CD3G,P2RX7,CD27,CD28,CD38,HSPB6,TREM2,LAMP3,HSH2D,CARD11,TNF,SIGLEC1,LTF,IL2RB,FAIM2,TOP2A,CX3CR1,IL7R,FCMR,NCKAP1L
GO: Biological Process	GO:0090174	organelle membrane fusion	1.422e-08	3.109e-06	45	1009	CYBB,A2M,MYO1G,HGF,SIGLEC9,NCAM1,ISLR,ITGAL,ITGAM,ITGAX,TTN,PLAC8,CD84,CCR2,CFD,ADRA2A,PTPRC,FCGR2B,FCN1,PIK3CG,PTX3,BTK,FGA,FGB,C3,C3AR1,SMPD3,PLEK,MMP9,ALOX5,RAC2,DOCK2,SELL,LAIR1,NFAM1,TF,CORO1A,P2RX7,CD33,CD53,PRKCB,LTF,LYZ,CTSW,NCKAP1L
GO: Biological Process	GO:0050708	regulation of protein secretion	1.453e-08	3.161e-06	31	545	PTPN22,TLR6,TTN,LILRB1,TLR8,NOD2,CD84,FBLN1,ADRA2A,FCGR2B,FCN1,FGA,FGB,CCR7,CCL19,TNFSF15,CARMIL2,HTR2B,WNT5A,BIRC5,CD200R1,TLR10,POSTN,CD2,ABCG1,P2RX7,IGHD,CD33,CD38,TREM2,TNF
GO: Biological Process	GO:0043410	positive regulation of MAPK cascade	1.46e-08	3.162e-06	33	607	HGF,PDGFRA,RASSF2,PTPN22,TLR6,NOD2,CD84,ADRA2A,PTPRC,FCGR2B,PIK3CG,FGA,FGB,C3,CCL11,CCR7,CCL19,CCL21,SCIMP,IQGAP3,HTR2B,FGD2,WNT5A,LRRK1,RET,LPAR1,CD4,P2RX7,CD27,TREM2,TNF,MIR27B,PIK3R5
GO: Biological Process	GO:0030593	neutrophil chemotaxis	1.579e-08	3.406e-06	14	114	ITGAM,JAML,NOD2,PIK3CG,C3AR1,CCL11,CCR7,CCL19,CCL21,CXCL6,VAV1,RAC2,SELL,NCKAP1L
GO: Biological Process	GO:0030334	regulation of cell migration	1.759e-08	3.777e-06	46	1052	SLAMF8,HGF,PDGFRA,TNFSF14,SPN,PTPN22,ITGA4,SMOC2,ITGAX,NOD2,CCR2,FBLN1,ADRA2A,SRPX2,PTPRC,FGA,OLFM1,C3AR1,TAC1,CCL11,CCR7,SMPD3,MMP2,CCL19,CCL21,MMP9,RAC2,COL3A1,SELL,CXCR3,SFRP2,CARMIL2,WNT5A,LAMA2,RET,EMILIN1,LPAR1,CD200R1,POSTN,CORO1A,TREM2,PODN,TNF,MIR27B,CX3CR1,NCKAP1L
GO: Biological Process	GO:0042981	regulation of apoptotic process	1.803e-08	3.853e-06	65	1779	HGF,CRLF1,TNFSF14,IDO1,RASSF2,EVI2B,ITGA4,ITGAM,LILRB1,PLAC8,NOD2,FAP,PTPRC,PIK3CG,BTK,BUB1,TMC8,FGA,FGB,OLFM1,CCR5,CCR7,MMP2,C6,CCL19,CCL21,MMP9,TNFSF15,VAV1,SELL,CXCR3,SFRP2,SFRP4,HTR2B,FGD2,WNT5A,BIRC5,GRIN2A,RET,LCK,RUNX3,LPAR1,HHIP,CORO1A,CD3E,CD3G,P2RX7,CD27,CD28,CD38,HSPB6,TREM2,LAMP3,HSH2D,CARD11,TNF,SIGLEC1,LTF,IL2RB,FAIM2,TOP2A,CX3CR1,IL7R,FCMR,NCKAP1L
GO: Biological Process	GO:0040017	positive regulation of locomotion	1.855e-08	3.946e-06	35	677	HGF,PDGFRA,TNFSF14,SPN,ITGA4,SMOC2,ITGAX,CCR2,FBLN1,ADRA2A,SRPX2,PTPRC,FGA,C3AR1,TAC1,CCR4,CCL11,CCR7,MMP2,CCL19,CCL21,MMP9,RAC2,SELL,CXCR3,CARMIL2,WNT5A,RET,LPAR1,POSTN,CORO1A,TREM2,TNF,MIR27B,NCKAP1L
GO: Biological Process	GO:1990266	neutrophil migration	1.923e-08	4.074e-06	15	135	SLAMF8,ITGAM,JAML,NOD2,PIK3CG,C3AR1,CCL11,CCR7,CCL19,CCL21,CXCL6,VAV1,RAC2,SELL,NCKAP1L
GO: Biological Process	GO:0050866	negative regulation of cell activation	2.071e-08	4.369e-06	19	223	PDGFRA,IDO1,SPN,VSIG4,PTPN22,LILRB1,LAX1,CD84,CCR2,PTPRC,FCGR2B,BTK,SLA2,TSPAN32,RUNX3,EMILIN1,TIGIT,CD86,CD37
GO: Biological Process	GO:0050901	leukocyte tethering or rolling	2.14e-08	4.495e-06	8	28	SPN,ITGA4,CCR2,CCL21,SELL,SELPLG,TNF,CX3CR1
GO: Biological Process	GO:0030335	positive regulation of cell migration	2.161e-08	4.52e-06	33	617	HGF,PDGFRA,TNFSF14,SPN,ITGA4,SMOC2,ITGAX,CCR2,FBLN1,ADRA2A,SRPX2,PTPRC,FGA,C3AR1,TAC1,CCL11,CCR7,MMP2,CCL19,CCL21,MMP9,RAC2,SELL,CARMIL2,WNT5A,RET,LPAR1,POSTN,CORO1A,TREM2,TNF,MIR27B,NCKAP1L
GO: Biological Process	GO:0002708	positive regulation of lymphocyte mediated immunity	2.214e-08	4.609e-06	14	117	IL12RB1,NOD2,SLAMF6,PTPRC,FCGR1A,SASH3,BTK,C3,VAV1,CD1C,CD1E,P2RX7,CD28,TNF
GO: Biological Process	GO:0050715	positive regulation of cytokine secretion	2.242e-08	4.647e-06	16	157	PTPN22,TLR8,NOD2,CD84,FCN1,CCR7,CCL19,TNFSF15,CARMIL2,HTR2B,WNT5A,POSTN,CD2,P2RX7,IGHD,TNF
GO: Biological Process	GO:0002709	regulation of T cell mediated immunity	2.306e-08	4.759e-06	12	82	IL12RB1,SPN,LILRB1,NOD2,CCR2,PTPRC,FCGR2B,SASH3,CD1C,CD1E,P2RX7,IL7R
GO: Biological Process	GO:0001818	negative regulation of cytokine production	2.408e-08	4.95e-06	23	326	HGF,IDO1,VSIG4,PTPN22,TLR6,LILRB1,TLR8,ADCY7,NOD2,CD84,FBLN1,PTPRC,FCGR2B,BTK,CD200R1,TIGIT,CD33,TREM2,TNF,LTF,CD96,CX3CR1,NCKAP1L
GO: Biological Process	GO:0045766	positive regulation of angiogenesis	2.571e-08	5.261e-06	19	226	CYBB,HGF,SMOC2,ITGAX,SRPX2,C3,C3AR1,CCL11,C6,MMP9,CXCR3,SFRP2,WNT5A,ADAM12,HSPB6,VASH2,PRKCB,MIR27B,CX3CR1
GO: Biological Process	GO:0048284	organelle fusion	2.777e-08	5.659e-06	45	1032	CYBB,A2M,MYO1G,HGF,SIGLEC9,NCAM1,ISLR,ITGAL,ITGAM,ITGAX,TTN,PLAC8,CD84,CCR2,CFD,ADRA2A,PTPRC,FCGR2B,FCN1,PIK3CG,PTX3,BTK,FGA,FGB,C3,C3AR1,SMPD3,PLEK,MMP9,ALOX5,RAC2,DOCK2,SELL,LAIR1,NFAM1,TF,CORO1A,P2RX7,CD33,CD53,PRKCB,LTF,LYZ,CTSW,NCKAP1L
GO: Biological Process	GO:0006875	cellular metal ion homeostasis	3.036e-08	6.161e-06	34	658	PDGFRA,CCR2,PTPRC,PIK3CG,C3AR1,TAC1,CCR4,CCR5,CCL11,CCR7,SMPD3,C7,CCL19,CCL21,XCR1,CXCR3,HTR2B,WNT5A,FPR3,CP,GRIN2A,LCK,TF,LPAR1,CORO1A,CD4,P2RX7,MS4A1,CXCR6,SCARA5,CD38,PRKCB,LTF,CX3CR1
GO: Biological Process	GO:1904018	positive regulation of vasculature development	3.1e-08	6.264e-06	20	253	CYBB,SERPINB7,HGF,SMOC2,ITGAX,SRPX2,C3,C3AR1,CCL11,C6,MMP9,CXCR3,SFRP2,WNT5A,ADAM12,HSPB6,VASH2,PRKCB,MIR27B,CX3CR1
GO: Biological Process	GO:0043067	regulation of programmed cell death	3.55e-08	7.143e-06	65	1811	HGF,CRLF1,TNFSF14,IDO1,RASSF2,EVI2B,ITGA4,ITGAM,LILRB1,PLAC8,NOD2,FAP,PTPRC,PIK3CG,BTK,BUB1,TMC8,FGA,FGB,OLFM1,CCR5,CCR7,MMP2,C6,CCL19,CCL21,MMP9,TNFSF15,VAV1,SELL,CXCR3,SFRP2,SFRP4,HTR2B,FGD2,WNT5A,BIRC5,GRIN2A,RET,LCK,RUNX3,LPAR1,HHIP,CORO1A,CD3E,CD3G,P2RX7,CD27,CD28,CD38,HSPB6,TREM2,LAMP3,HSH2D,CARD11,TNF,SIGLEC1,LTF,IL2RB,FAIM2,TOP2A,CX3CR1,IL7R,FCMR,NCKAP1L
GO: Biological Process	GO:0051050	positive regulation of transport	4.247e-08	8.511e-06	48	1157	ABCA1,PTPN22,ITGAM,TTN,TLR8,NOD2,CD84,CCR2,ADRA2A,PTPRC,FCGR1A,FCGR2B,FCN1,PTX3,SCN4B,FGA,FGB,C3,TAC1,CCR7,SMPD3,CCL19,CCL21,TNFSF15,PLTP,ALOX5,RAC2,DOCK2,CXCR3,SFRP4,CARMIL2,HTR2B,CAMK4,WNT5A,TF,POSTN,CD2,ABCG1,CD4,P2RX7,IGHD,CD33,CD38,TREM2,TNF,IL2RB,IL2RG,NCKAP1L
GO: Biological Process	GO:0055074	calcium ion homeostasis	4.414e-08	8.809e-06	30	541	PDGFRA,CCR2,PTPRC,PIK3CG,C3AR1,TAC1,CCR4,CCR5,CCL11,CCR7,SMPD3,CCL19,CCL21,XCR1,CXCR3,HTR2B,WNT5A,FPR3,REG1A,GRIN2A,LCK,LPAR1,CORO1A,CD4,P2RX7,MS4A1,CXCR6,CD38,PRKCB,CX3CR1
GO: Biological Process	GO:0042327	positive regulation of phosphorylation	4.57e-08	9.082e-06	49	1197	HGF,CRLF1,PDGFRA,SPN,RASSF2,PTPN22,TLR6,ADCY7,GFRA1,NOD2,CD84,ADRA2A,PTPRC,FCGR1A,FCGR2B,PIK3CG,FGA,FGB,C3,CCL11,CCR7,CCL19,CCL21,MMP9,SCIMP,TNFSF15,IQGAP3,SFRP2,HTR2B,FGD2,WNT5A,TMEM119,LRRK1,RET,LCK,LPAR1,LRRN3,CD3E,CD4,CD6,P2RX7,CD27,TREM2,TNF,LTF,MIR27B,PIK3R5,CX3CR1,NCKAP1L
GO: Biological Process	GO:0002524	hypersensitivity	4.74e-08	9.382e-06	6	13	SPN,FCGR1A,FCGR2B,BTK,C3,CCR7
GO: Biological Process	GO:0045123	cellular extravasation	4.86e-08	9.579e-06	11	71	SPN,ITGA4,ITGAM,JAML,CCR2,PIK3CG,CCL21,SELL,SELPLG,TNF,CX3CR1
GO: Biological Process	GO:0050801	ion homeostasis	4.882e-08	9.582e-06	41	909	SLAMF8,ABCA1,PDGFRA,CCR2,PTPRC,PIK3CG,TMC8,C3AR1,TAC1,CCR4,CCR5,CCL11,CCR7,SMPD3,C7,CCL19,CCL21,XCR1,CXCR3,SFRP4,HTR2B,WNT5A,FPR3,CP,REG1A,GRIN2A,LCK,TF,LPAR1,CORO1A,ABCG1,CD4,P2RX7,MS4A1,CXCR6,SCARA5,CD38,PRKCB,HSH2D,LTF,CX3CR1
GO: Biological Process	GO:0002922	positive regulation of humoral immune response	5.045e-08	9.863e-06	7	21	NOD2,PTPRC,FCGR2B,C3,CCR7,C6,TNF
GO: Biological Process	GO:0010562	positive regulation of phosphorus metabolic process	5.151e-08	9.988e-06	51	1277	HGF,CRLF1,PDGFRA,SPN,RASSF2,PTPN22,TLR6,ADCY7,GFRA1,NOD2,CD84,ADRA2A,PTPRC,FCGR1A,FCGR2B,PIK3CG,FGA,FGB,C3,CCL11,CCR7,CCL19,PLEK,CCL21,MMP9,SCIMP,TNFSF15,IQGAP3,SFRP2,HTR2B,FGD2,WNT5A,TMEM119,LRRK1,RET,LCK,LPAR1,LRRN3,CD3E,CD4,CD6,P2RX7,CD27,CD33,TREM2,TNF,LTF,MIR27B,PIK3R5,CX3CR1,NCKAP1L
GO: Biological Process	GO:0045937	positive regulation of phosphate metabolic process	5.151e-08	9.988e-06	51	1277	HGF,CRLF1,PDGFRA,SPN,RASSF2,PTPN22,TLR6,ADCY7,GFRA1,NOD2,CD84,ADRA2A,PTPRC,FCGR1A,FCGR2B,PIK3CG,FGA,FGB,C3,CCL11,CCR7,CCL19,PLEK,CCL21,MMP9,SCIMP,TNFSF15,IQGAP3,SFRP2,HTR2B,FGD2,WNT5A,TMEM119,LRRK1,RET,LCK,LPAR1,LRRN3,CD3E,CD4,CD6,P2RX7,CD27,CD33,TREM2,TNF,LTF,MIR27B,PIK3R5,CX3CR1,NCKAP1L
GO: Biological Process	GO:0001910	regulation of leukocyte mediated cytotoxicity	5.193e-08	1e-05	12	88	IL12RB1,ITGAM,LILRB1,SLAMF6,PTPRC,FCGR2B,CXCL6,VAV1,CD1C,CD1E,P2RX7,IL7R
GO: Biological Process	GO:0051607	defense response to virus	5.2e-08	1e-05	20	261	IL12RB1,SPN,PTPN22,TLR7,ITGAX,LILRB1,TLR8,PTPRC,KCNJ8,IFI44L,OAS2,ABCC9,OAS3,SAMHD1,TSPAN32,APOBEC3B,CD8A,CD86,CD37,OASL
GO: Biological Process	GO:0043299	leukocyte degranulation	5.407e-08	1.036e-05	30	546	CYBB,SIGLEC9,ITGAL,ITGAM,ITGAX,PLAC8,CD84,CCR2,CFD,PTPRC,FCGR2B,FCN1,PIK3CG,PTX3,BTK,C3,C3AR1,MMP9,ALOX5,RAC2,DOCK2,SELL,LAIR1,NFAM1,CORO1A,CD33,CD53,LTF,LYZ,NCKAP1L
GO: Biological Process	GO:0055065	metal ion homeostasis	5.536e-08	1.057e-05	36	741	PDGFRA,CCR2,PTPRC,PIK3CG,TMC8,C3AR1,TAC1,CCR4,CCR5,CCL11,CCR7,SMPD3,C7,CCL19,CCL21,XCR1,CXCR3,HTR2B,WNT5A,FPR3,CP,REG1A,GRIN2A,LCK,TF,LPAR1,CORO1A,CD4,P2RX7,MS4A1,CXCR6,SCARA5,CD38,PRKCB,LTF,CX3CR1
GO: Biological Process	GO:0002437	inflammatory response to antigenic stimulus	5.842e-08	1.11e-05	10	57	SPN,NOD2,FCGR1A,FCGR2B,BTK,C3,CCR7,CD6,CD28,TNF
GO: Biological Process	GO:2000147	positive regulation of cell motility	5.963e-08	1.125e-05	33	644	HGF,PDGFRA,TNFSF14,SPN,ITGA4,SMOC2,ITGAX,CCR2,FBLN1,ADRA2A,SRPX2,PTPRC,FGA,C3AR1,TAC1,CCL11,CCR7,MMP2,CCL19,CCL21,MMP9,RAC2,SELL,CARMIL2,WNT5A,RET,LPAR1,POSTN,CORO1A,TREM2,TNF,MIR27B,NCKAP1L
GO: Biological Process	GO:0050852	T cell receptor signaling pathway	5.967e-08	1.125e-05	18	214	SPN,PTPN22,TESPA1,ITK,PTPRC,BTK,GRAP2,CCR7,LILRB4,CARMIL2,LCK,ZAP70,CD3D,CD3E,CD3G,CD4,CD28,CARD11
GO: Biological Process	GO:0002705	positive regulation of leukocyte mediated immunity	6.087e-08	1.144e-05	15	147	IL12RB1,ITGAM,NOD2,SLAMF6,PTPRC,FCGR1A,SASH3,BTK,C3,VAV1,CD1C,CD1E,P2RX7,CD28,TNF
GO: Biological Process	GO:0002237	response to molecule of bacterial origin	6.199e-08	1.16e-05	24	371	ABCA1,IDO1,PTPN22,TLR6,LILRB1,NOD2,CD84,FCGR2B,KCNJ8,TAC1,CCR5,CCR7,CXCL6,WNT5A,IRF8,CD6,P2RX7,CD86,TREM2,TNF,LTF,CD180,CD96,CX3CR1
GO: Biological Process	GO:0002456	T cell mediated immunity	6.35e-08	1.184e-05	14	127	MYO1G,IL12RB1,SPN,LILRB1,NOD2,CCR2,PTPRC,FCGR2B,SASH3,CD1C,CD1E,CD8A,P2RX7,IL7R
GO: Biological Process	GO:0035710	CD4-positive, alpha-beta T cell activation	6.589e-08	1.224e-05	13	108	IL12RB1,SPN,IRF4,CCR2,SLAMF6,SASH3,CCR7,CCL19,RUNX3,CD86,LY9,IL2RG,NCKAP1L
GO: Biological Process	GO:0002793	positive regulation of peptide secretion	6.814e-08	1.26e-05	23	345	PTPN22,TTN,TLR8,NOD2,CD84,FCN1,FGA,FGB,CCR7,CCL19,TNFSF15,CARMIL2,HTR2B,WNT5A,POSTN,CD2,ABCG1,P2RX7,IGHD,CD33,CD38,TREM2,TNF
GO: Biological Process	GO:0043370	regulation of CD4-positive, alpha-beta T cell differentiation	6.948e-08	1.28e-05	10	58	IL12RB1,IRF4,CCR2,SASH3,CCR7,CCL19,RUNX3,CD86,IL2RG,NCKAP1L
GO: Biological Process	GO:0072507	divalent inorganic cation homeostasis	7.268e-08	1.324e-05	31	585	PDGFRA,CCR2,PTPRC,PIK3CG,TMC8,C3AR1,TAC1,CCR4,CCR5,CCL11,CCR7,SMPD3,CCL19,CCL21,XCR1,CXCR3,HTR2B,WNT5A,FPR3,REG1A,GRIN2A,LCK,LPAR1,CORO1A,CD4,P2RX7,MS4A1,CXCR6,CD38,PRKCB,CX3CR1
GO: Biological Process	GO:0002791	regulation of peptide secretion	7.268e-08	1.324e-05	31	585	PTPN22,TLR6,TTN,LILRB1,TLR8,NOD2,CD84,FBLN1,ADRA2A,FCGR2B,FCN1,FGA,FGB,CCR7,CCL19,TNFSF15,CARMIL2,HTR2B,WNT5A,BIRC5,CD200R1,TLR10,POSTN,CD2,ABCG1,P2RX7,IGHD,CD33,CD38,TREM2,TNF
GO: Biological Process	GO:0002577	regulation of antigen processing and presentation	7.287e-08	1.324e-05	7	22	PTPN22,NOD2,FCGR2B,CCR7,CCL19,CCL21,TREM2
GO: Biological Process	GO:0030183	B cell differentiation	7.293e-08	1.324e-05	15	149	SLAMF8,IKZF1,BCL11A,ITGA4,PTPRC,FCGR2B,BTK,POU2F2,NFAM1,MS4A1,CD27,CD79A,CARD11,IL2RG,NCKAP1L
GO: Biological Process	GO:0042116	macrophage activation	7.363e-08	1.331e-05	13	109	VSIG4,TLR7,TLR6,ITGAM,TLR8,CD84,PTPRC,FCGR2B,C1QA,WNT5A,TREM2,TNF,CX3CR1
GO: Biological Process	GO:0006874	cellular calcium ion homeostasis	7.797e-08	1.404e-05	29	524	PDGFRA,CCR2,PTPRC,PIK3CG,C3AR1,TAC1,CCR4,CCR5,CCL11,CCR7,SMPD3,CCL19,CCL21,XCR1,CXCR3,HTR2B,WNT5A,FPR3,GRIN2A,LCK,LPAR1,CORO1A,CD4,P2RX7,MS4A1,CXCR6,CD38,PRKCB,CX3CR1
GO: Biological Process	GO:0002275	myeloid cell activation involved in immune response	8.369e-08	1.502e-05	30	557	CYBB,SIGLEC9,ITGAL,ITGAM,ITGAX,PLAC8,CD84,CCR2,CFD,PTPRC,FCN1,PIK3CG,PTX3,BTK,C3,C3AR1,MMP9,ALOX5,RAC2,DOCK2,SELL,LAIR1,NFAM1,CD33,TREM2,CD53,LTF,LYZ,CX3CR1,NCKAP1L
GO: Biological Process	GO:0050921	positive regulation of chemotaxis	8.713e-08	1.558e-05	15	151	TNFSF14,SMOC2,CCR2,C3AR1,CCR4,CCR7,CCL19,CCL21,RAC2,SELL,CXCR3,WNT5A,LPAR1,TREM2,NCKAP1L
GO: Biological Process	GO:0009615	response to virus	8.845e-08	1.576e-05	23	350	IL12RB1,SPN,PTPN22,TLR7,ITGAX,LILRB1,TLR8,PTPRC,KCNJ8,CCL11,IFI44L,CCL19,OAS2,ABCC9,OAS3,SAMHD1,TSPAN32,APOBEC3B,CD8A,CD86,CD37,OASL,TNF
GO: Biological Process	GO:0002695	negative regulation of leukocyte activation	8.937e-08	1.586e-05	17	196	IDO1,SPN,VSIG4,PTPN22,LILRB1,LAX1,CD84,CCR2,PTPRC,FCGR2B,BTK,SLA2,TSPAN32,RUNX3,TIGIT,CD86,CD37
GO: Biological Process	GO:0050764	regulation of phagocytosis	9.159e-08	1.619e-05	13	111	NOD2,PTPRC,FCGR1A,FCGR2B,PTX3,C3,CCR7,DOCK2,TREM2,TNF,IL2RB,IL2RG,NCKAP1L
GO: Biological Process	GO:0046645	positive regulation of gamma-delta T cell activation	9.362e-08	1.649e-05	5	8	LILRB1,NOD2,PTPRC,LCK,NCKAP1L
GO: Biological Process	GO:0002687	positive regulation of leukocyte migration	9.512e-08	1.67e-05	15	152	TNFSF14,SPN,ITGA4,CCR2,C3AR1,CCR7,CCL19,CCL21,MMP9,RAC2,SELL,WNT5A,TREM2,TNF,NCKAP1L
GO: Biological Process	GO:0032677	regulation of interleukin-8 production	1.004e-07	1.756e-05	11	76	PTPN22,TLR7,TLR6,TLR8,NOD2,PTPRC,FCN1,WNT5A,CD2,CD33,TNF
GO: Biological Process	GO:0150062	complement-mediated synapse pruning	1.01e-07	1.759e-05	4	4	ITGAM,C1QA,C3,TREM2
GO: Biological Process	GO:2000145	regulation of cell motility	1.125e-07	1.954e-05	46	1120	SLAMF8,HGF,PDGFRA,TNFSF14,SPN,PTPN22,ITGA4,SMOC2,ITGAX,NOD2,CCR2,FBLN1,ADRA2A,SRPX2,PTPRC,FGA,OLFM1,C3AR1,TAC1,CCL11,CCR7,SMPD3,MMP2,CCL19,CCL21,MMP9,RAC2,COL3A1,SELL,CXCR3,SFRP2,CARMIL2,WNT5A,LAMA2,RET,EMILIN1,LPAR1,CD200R1,POSTN,CORO1A,TREM2,PODN,TNF,MIR27B,CX3CR1,NCKAP1L
GO: Biological Process	GO:0002224	toll-like receptor signaling pathway	1.131e-07	1.957e-05	15	154	IRF4,PTPN22,TLR7,TLR6,ITGAM,TLR8,NOD2,COLEC12,BTK,FGA,FGB,TLR10,CD86,TNF,LTF
GO: Biological Process	GO:0090022	regulation of neutrophil chemotaxis	1.139e-07	1.963e-05	8	34	NOD2,C3AR1,CCR7,CCL19,CCL21,RAC2,SELL,NCKAP1L
GO: Biological Process	GO:0001932	regulation of protein phosphorylation	1.156e-07	1.986e-05	59	1625	HGF,CRLF1,PDGFRA,SPN,RASSF2,PTPN22,TLR7,TLR6,TTN,TLR8,ADCY7,GFRA1,LAX1,NOD2,CD84,FBLN1,ADRA2A,PTPRC,FCGR1A,FCGR2B,PIK3CG,FGA,FGB,C3,CCL11,CCR7,SMPD3,CCL19,CCL21,MMP9,SCIMP,TNFSF15,IQGAP3,RAC2,SFRP2,SFRP4,HTR2B,FGD2,WNT5A,TMEM119,LRRK1,RET,LCK,EMILIN1,LPAR1,CCNA2,LRRN3,CD3E,CD4,CD6,P2RX7,CD27,TREM2,TNF,LTF,MIR27B,PIK3R5,CX3CR1,NCKAP1L
GO: Biological Process	GO:0060627	regulation of vesicle-mediated transport	1.21e-07	2.07e-05	32	631	NCAM1,ITGAM,LILRB1,NOD2,CD84,CCR2,ADRA2A,PTPRC,FCGR1A,FCGR2B,PTX3,FGA,FGB,SLC17A7,C3,CCR7,SMPD3,CCL19,CCL21,RAC2,DOCK2,SFRP4,WNT5A,TF,CORO1A,TREM2,PRKCB,TNF,IL2RB,IL2RG,MIR27B,NCKAP1L
GO: Biological Process	GO:1902622	regulation of neutrophil migration	1.229e-07	2.095e-05	9	47	SLAMF8,NOD2,C3AR1,CCR7,CCL19,CCL21,RAC2,SELL,NCKAP1L
GO: Biological Process	GO:0002863	positive regulation of inflammatory response to antigenic stimulus	1.341e-07	2.264e-05	6	15	FCGR1A,BTK,C3,CCR7,CD28,TNF
GO: Biological Process	GO:0045059	positive thymic T cell selection	1.341e-07	2.264e-05	6	15	PTPRC,DOCK2,ZAP70,CD3D,CD3E,CD3G
GO: Biological Process	GO:0030003	cellular cation homeostasis	1.345e-07	2.264e-05	35	734	SLAMF8,PDGFRA,CCR2,PTPRC,PIK3CG,C3AR1,TAC1,CCR4,CCR5,CCL11,CCR7,SMPD3,C7,CCL19,CCL21,XCR1,CXCR3,HTR2B,WNT5A,FPR3,CP,GRIN2A,LCK,TF,LPAR1,CORO1A,CD4,P2RX7,MS4A1,CXCR6,SCARA5,CD38,PRKCB,LTF,CX3CR1
GO: Biological Process	GO:0019932	second-messenger-mediated signaling	1.346e-07	2.264e-05	32	634	ABCA1,NCAM1,ITGAL,ADCY7,CCR2,ADRA2A,PTPRC,BTK,C3AR1,SLA2,CCR4,CCR5,CCR7,GNAO1,PLEK,ADGRD1,XCR1,CXCR3,HTR2B,FPR3,GRIN2A,LPAR1,ZAP70,CD3E,CD4,CD8A,GUCY1A2,P2RX7,CXCR6,TREM2,TNF,CX3CR1
GO: Biological Process	GO:0098771	inorganic ion homeostasis	1.371e-07	2.297e-05	38	838	SLAMF8,PDGFRA,CCR2,PTPRC,PIK3CG,TMC8,C3AR1,TAC1,CCR4,CCR5,CCL11,CCR7,SMPD3,C7,CCL19,CCL21,XCR1,CXCR3,SFRP4,HTR2B,WNT5A,FPR3,CP,REG1A,GRIN2A,LCK,TF,LPAR1,CORO1A,CD4,P2RX7,MS4A1,CXCR6,SCARA5,CD38,PRKCB,LTF,CX3CR1
GO: Biological Process	GO:0051272	positive regulation of cellular component movement	1.396e-07	2.331e-05	33	668	HGF,PDGFRA,TNFSF14,SPN,ITGA4,SMOC2,ITGAX,CCR2,FBLN1,ADRA2A,SRPX2,PTPRC,FGA,C3AR1,TAC1,CCL11,CCR7,MMP2,CCL19,CCL21,MMP9,RAC2,SELL,CARMIL2,WNT5A,RET,LPAR1,POSTN,CORO1A,TREM2,TNF,MIR27B,NCKAP1L
GO: Biological Process	GO:0046641	positive regulation of alpha-beta T cell proliferation	1.434e-07	2.386e-05	7	24	PTPN22,CCR2,PTPRC,ZAP70,CD3E,EBI3,CD28
GO: Biological Process	GO:0071219	cellular response to molecule of bacterial origin	1.46e-07	2.421e-05	18	227	ABCA1,PTPN22,TLR6,LILRB1,NOD2,CD84,FCGR2B,CCR5,CXCL6,WNT5A,IRF8,CD6,CD86,TREM2,TNF,LTF,CD180,CX3CR1
GO: Biological Process	GO:0002833	positive regulation of response to biotic stimulus	1.551e-07	2.564e-05	25	419	IRF4,PTPN22,TLR7,TLR6,ITGAM,TLR8,CD209,NOD2,COLEC12,SLAMF6,GBP5,FCN1,BTK,FGA,FGB,MMP2,CLEC10A,VAV1,WNT5A,TLR10,CD86,CARD11,TNF,LTF,CD180
GO: Biological Process	GO:0071216	cellular response to biotic stimulus	1.642e-07	2.705e-05	19	254	ABCA1,PTPN22,TLR6,LILRB1,NOD2,CD84,FCGR2B,BTK,CCR5,CXCL6,WNT5A,IRF8,CD6,CD86,TREM2,TNF,LTF,CD180,CX3CR1
GO: Biological Process	GO:0071621	granulocyte chemotaxis	1.81e-07	2.972e-05	14	138	ITGAM,JAML,NOD2,PIK3CG,C3AR1,CCL11,CCR7,CCL19,CCL21,CXCL6,VAV1,RAC2,SELL,NCKAP1L
GO: Biological Process	GO:0043372	positive regulation of CD4-positive, alpha-beta T cell differentiation	1.84e-07	3.01e-05	8	36	IL12RB1,CCR2,SASH3,CCR7,CCL19,CD86,IL2RG,NCKAP1L
GO: Biological Process	GO:0045089	positive regulation of innate immune response	2.077e-07	3.386e-05	24	396	IRF4,PTPN22,TLR7,TLR6,ITGAM,TLR8,CD209,NOD2,COLEC12,SLAMF6,GBP5,FCN1,BTK,FGA,FGB,MMP2,CLEC10A,VAV1,WNT5A,TLR10,CD86,CARD11,TNF,LTF
GO: Biological Process	GO:0006873	cellular ion homeostasis	2.111e-07	3.412e-05	35	748	SLAMF8,PDGFRA,CCR2,PTPRC,PIK3CG,C3AR1,TAC1,CCR4,CCR5,CCL11,CCR7,SMPD3,C7,CCL19,CCL21,XCR1,CXCR3,HTR2B,WNT5A,FPR3,CP,GRIN2A,LCK,TF,LPAR1,CORO1A,CD4,P2RX7,MS4A1,CXCR6,SCARA5,CD38,PRKCB,LTF,CX3CR1
GO: Biological Process	GO:0001771	immunological synapse formation	2.114e-07	3.412e-05	6	16	CCR7,CCL19,CCL21,DOCK2,CORO1A,CD6
GO: Biological Process	GO:0002864	regulation of acute inflammatory response to antigenic stimulus	2.114e-07	3.412e-05	6	16	SPN,FCGR1A,FCGR2B,BTK,C3,CCR7
GO: Biological Process	GO:0150076	neuroinflammatory response	2.231e-07	3.589e-05	11	82	TLR7,TLR6,ITGAM,TLR8,PTPRC,C1QA,MMP9,CD200R1,TREM2,TNF,CX3CR1
GO: Biological Process	GO:0042325	regulation of phosphorylation	2.31e-07	3.693e-05	62	1781	SLAMF8,HGF,CRLF1,PDGFRA,SPN,RASSF2,PTPN22,TLR7,TLR6,TTN,TLR8,ADCY7,GFRA1,LAX1,NOD2,CD84,FBLN1,ADRA2A,SRPX2,PTPRC,FCGR1A,FCGR2B,PIK3CG,FGA,FGB,C3,SLA2,CCL11,CCR7,SMPD3,CCL19,CCL21,MMP9,SCIMP,TNFSF15,IQGAP3,RAC2,SFRP2,SFRP4,HTR2B,FGD2,WNT5A,TMEM119,LRRK1,RET,LCK,EMILIN1,LPAR1,CCNA2,LRRN3,CD3E,CD4,CD6,P2RX7,CD27,TREM2,TNF,LTF,MIR27B,PIK3R5,CX3CR1,NCKAP1L
GO: Biological Process	GO:0001914	regulation of T cell mediated cytotoxicity	2.311e-07	3.693e-05	8	37	IL12RB1,LILRB1,PTPRC,FCGR2B,CD1C,CD1E,P2RX7,IL7R
GO: Biological Process	GO:0097530	granulocyte migration	2.389e-07	3.804e-05	15	163	SLAMF8,ITGAM,JAML,NOD2,PIK3CG,C3AR1,CCL11,CCR7,CCL19,CCL21,CXCL6,VAV1,RAC2,SELL,NCKAP1L
GO: Biological Process	GO:0043408	regulation of MAPK cascade	2.413e-07	3.829e-05	38	857	HGF,PDGFRA,RASSF2,PTPN22,TLR6,LAX1,NOD2,CD84,FBLN1,ADRA2A,PTPRC,FCGR2B,PIK3CG,FGA,FGB,C3,CCL11,CCR7,CCL19,CCL21,SCIMP,IQGAP3,SFRP2,SFRP4,HTR2B,FGD2,WNT5A,LRRK1,RET,EMILIN1,LPAR1,CD4,P2RX7,CD27,TREM2,TNF,MIR27B,PIK3R5
GO: Biological Process	GO:1903557	positive regulation of tumor necrosis factor superfamily cytokine production	2.45e-07	3.876e-05	12	101	CYBB,SPN,NOD2,CD84,CCR2,PTPRC,SASH3,CCR7,CCL19,WNT5A,CD2,CD86
GO: Biological Process	GO:0050920	regulation of chemotaxis	2.612e-07	4.118e-05	18	236	SLAMF8,PDGFRA,TNFSF14,SMOC2,NOD2,CCR2,C3AR1,CCR4,CCR7,CCL19,CCL21,RAC2,SELL,CXCR3,WNT5A,LPAR1,TREM2,NCKAP1L
GO: Biological Process	GO:0002407	dendritic cell chemotaxis	2.643e-07	4.154e-05	7	26	SLAMF8,CCR2,PIK3CG,CCR5,CCR7,CCL19,CCL21
GO: Biological Process	GO:0055080	cation homeostasis	2.66e-07	4.166e-05	37	825	SLAMF8,PDGFRA,CCR2,PTPRC,PIK3CG,TMC8,C3AR1,TAC1,CCR4,CCR5,CCL11,CCR7,SMPD3,C7,CCL19,CCL21,XCR1,CXCR3,HTR2B,WNT5A,FPR3,CP,REG1A,GRIN2A,LCK,TF,LPAR1,CORO1A,CD4,P2RX7,MS4A1,CXCR6,SCARA5,CD38,PRKCB,LTF,CX3CR1
GO: Biological Process	GO:1903530	regulation of secretion by cell	2.813e-07	4.393e-05	39	898	ASIC1,NCAM1,PTPN22,TLR6,ITGAM,TTN,LILRB1,TLR8,NOD2,CD84,CCR2,FBLN1,ADRA2A,FCGR2B,FCN1,FGA,FGB,TAC1,CCR7,SMPD3,CCL19,TNFSF15,RAC2,CARMIL2,HTR2B,WNT5A,BIRC5,CD200R1,TLR10,POSTN,CD2,ABCG1,P2RX7,IGHD,CD33,CD38,TREM2,PRKCB,TNF
GO: Biological Process	GO:0032637	interleukin-8 production	2.867e-07	4.463e-05	11	84	PTPN22,TLR7,TLR6,TLR8,NOD2,PTPRC,FCN1,WNT5A,CD2,CD33,TNF
GO: Biological Process	GO:0072503	cellular divalent inorganic cation homeostasis	3.035e-07	4.709e-05	29	559	PDGFRA,CCR2,PTPRC,PIK3CG,C3AR1,TAC1,CCR4,CCR5,CCL11,CCR7,SMPD3,CCL19,CCL21,XCR1,CXCR3,HTR2B,WNT5A,FPR3,GRIN2A,LCK,LPAR1,CORO1A,CD4,P2RX7,MS4A1,CXCR6,CD38,PRKCB,CX3CR1
GO: Biological Process	GO:1901700	response to oxygen-containing compound	3.187e-07	4.929e-05	63	1839	CYBB,HGF,ABCA1,PDGFRA,IDO1,MZB1,NCAM1,PTPN22,BCL11A,ITGA4,TLR6,LILRB1,ADCY7,NOD2,CD84,COLEC12,ADRA2A,FCGR2B,PIK3CG,KCNJ8,BTK,SLA2,TAC1,CCR5,CCR7,GNAO1,SMPD3,MMP2,CCL19,HSD17B2,CCL21,MMP9,CXCL6,MMP19,COL3A1,SELL,HTR2B,TNC,WNT5A,IRF8,BIRC5,REG1A,GRIN2A,TDO2,RET,LCK,SLC1A3,LPAR1,CCNA2,POSTN,CD4,CD6,P2RX7,CD27,CD86,CD38,TREM2,PRKCB,TNF,LTF,CD180,CD96,CX3CR1
GO: Biological Process	GO:0000165	MAPK cascade	3.208e-07	4.945e-05	43	1049	HGF,PDGFRA,RASSF2,NCAM1,PTPN22,TLR6,GFRA1,LAX1,NOD2,CD84,FBLN1,ADRA2A,PTPRC,FCGR2B,PIK3CG,FGA,FGB,C3,CCR5,CCL11,CCR7,CCL19,CCL21,SCIMP,IQGAP3,SFRP2,SFRP4,HTR2B,FGD2,WNT5A,LRRK1,RET,EMILIN1,LPAR1,CD4,P2RX7,CD27,TREM2,TNF,IL2RB,IL2RG,MIR27B,PIK3R5
GO: Biological Process	GO:0040012	regulation of locomotion	3.464e-07	5.323e-05	47	1203	SLAMF8,HGF,PDGFRA,TNFSF14,SPN,PTPN22,ITGA4,SMOC2,ITGAX,NOD2,CCR2,FBLN1,ADRA2A,SRPX2,PTPRC,FGA,OLFM1,C3AR1,TAC1,CCR4,CCL11,CCR7,SMPD3,MMP2,CCL19,CCL21,MMP9,RAC2,COL3A1,SELL,CXCR3,SFRP2,CARMIL2,WNT5A,LAMA2,RET,EMILIN1,LPAR1,CD200R1,POSTN,CORO1A,TREM2,PODN,TNF,MIR27B,CX3CR1,NCKAP1L
GO: Biological Process	GO:0090023	positive regulation of neutrophil chemotaxis	3.514e-07	5.365e-05	7	27	C3AR1,CCR7,CCL19,CCL21,RAC2,SELL,NCKAP1L
GO: Biological Process	GO:0002438	acute inflammatory response to antigenic stimulus	3.514e-07	5.365e-05	7	27	SPN,FCGR1A,FCGR2B,BTK,C3,CCR7,CD6
GO: Biological Process	GO:0002526	acute inflammatory response	3.732e-07	5.68e-05	13	125	SPN,CD163,ADRA2A,FCGR1A,FCGR2B,PIK3CG,BTK,C3,TAC1,CCR7,ALOX5,CD6,TNF
GO: Biological Process	GO:0002579	positive regulation of antigen processing and presentation	4.09e-07	6.194e-05	5	10	NOD2,CCR7,CCL19,CCL21,TREM2
GO: Biological Process	GO:0032612	interleukin-1 production	4.096e-07	6.194e-05	13	126	ABCA1,TLR6,TLR8,NOD2,GBP5,CCR7,CCL19,WNT5A,P2RX7,IGHD,CD33,TREM2,CX3CR1
GO: Biological Process	GO:0050777	negative regulation of immune response	4.125e-07	6.219e-05	15	170	SLAMF8,A2M,SPN,VSIG4,LILRB1,NOD2,CD84,CCR2,PTPRC,FCGR2B,COL3A1,SAMHD1,TNF,CD96,IL7R
GO: Biological Process	GO:0002673	regulation of acute inflammatory response	4.297e-07	6.457e-05	9	54	SPN,FCGR1A,FCGR2B,PIK3CG,BTK,C3,TAC1,CCR7,TNF
GO: Biological Process	GO:0023014	signal transduction by protein phosphorylation	4.358e-07	6.527e-05	43	1061	HGF,PDGFRA,RASSF2,NCAM1,PTPN22,TLR6,GFRA1,LAX1,NOD2,CD84,FBLN1,ADRA2A,PTPRC,FCGR2B,PIK3CG,FGA,FGB,C3,CCR5,CCL11,CCR7,CCL19,CCL21,SCIMP,IQGAP3,SFRP2,SFRP4,HTR2B,FGD2,WNT5A,LRRK1,RET,EMILIN1,LPAR1,CD4,P2RX7,CD27,TREM2,TNF,IL2RB,IL2RG,MIR27B,PIK3R5
GO: Biological Process	GO:0070228	regulation of lymphocyte apoptotic process	4.37e-07	6.527e-05	10	70	IDO1,BTK,WNT5A,CD3G,P2RX7,CD27,HSH2D,SIGLEC1,IL7R,FCMR
GO: Biological Process	GO:0046629	gamma-delta T cell activation	4.755e-07	7.08e-05	6	18	JAML,LILRB1,NOD2,PTPRC,LCK,NCKAP1L
GO: Biological Process	GO:0032496	response to lipopolysaccharide	4.851e-07	7.2e-05	22	356	ABCA1,IDO1,PTPN22,LILRB1,NOD2,CD84,KCNJ8,TAC1,CCR5,CCR7,CXCL6,WNT5A,IRF8,CD6,P2RX7,CD86,TREM2,TNF,LTF,CD180,CD96,CX3CR1
GO: Biological Process	GO:0002269	leukocyte activation involved in inflammatory response	5.057e-07	7.461e-05	9	55	TLR7,TLR6,ITGAM,TLR8,PTPRC,C1QA,TREM2,TNF,CX3CR1
GO: Biological Process	GO:0001774	microglial cell activation	5.057e-07	7.461e-05	9	55	TLR7,TLR6,ITGAM,TLR8,PTPRC,C1QA,TREM2,TNF,CX3CR1
GO: Biological Process	GO:0032611	interleukin-1 beta production	5.126e-07	7.539e-05	12	108	ABCA1,TLR6,TLR8,NOD2,GBP5,CCR7,CCL19,WNT5A,P2RX7,CD33,TREM2,CX3CR1
GO: Biological Process	GO:0051241	negative regulation of multicellular organismal process	5.662e-07	8.302e-05	54	1500	SLAMF8,HGF,PDGFRA,IDO1,VSIG4,PTPN22,BCL11A,TLR6,LILRB1,TLR8,ADCY7,PLAC8,NOD2,CD84,CCR2,FAP,FBLN1,ADRA2A,PTPRC,FCGR2B,PIK3CG,NTM,BTK,FGA,FGB,OLFM1,C1QC,TAC1,CCL11,MMP2,MMP9,LILRB4,COL3A1,CXCR3,SFRP2,WNT5A,TMEM119,RUNX3,EMILIN1,LPAR1,CD200R1,HHIP,TIGIT,P2RX7,CD86,CD33,CD38,TREM2,TNF,LTF,MIR27B,CD96,CX3CR1,NCKAP1L
GO: Biological Process	GO:0002293	alpha-beta T cell differentiation involved in immune response	5.723e-07	8.341e-05	10	72	IL12RB1,SPN,IRF4,EOMES,CCR2,SLAMF6,CCR7,CCL19,CD86,LY9
GO: Biological Process	GO:0002287	alpha-beta T cell activation involved in immune response	5.723e-07	8.341e-05	10	72	IL12RB1,SPN,IRF4,EOMES,CCR2,SLAMF6,CCR7,CCL19,CD86,LY9
GO: Biological Process	GO:0051046	regulation of secretion	6.308e-07	9.166e-05	40	964	ASIC1,NCAM1,PTPN22,TLR6,ITGAM,TTN,LILRB1,TLR8,NOD2,CD84,CCR2,FBLN1,ADRA2A,FCGR2B,FCN1,FGA,FGB,TAC1,CCR7,SMPD3,CCL19,TNFSF15,RAC2,CARMIL2,HTR2B,WNT5A,OAS2,BIRC5,CD200R1,TLR10,POSTN,CD2,ABCG1,P2RX7,IGHD,CD33,CD38,TREM2,PRKCB,TNF
GO: Biological Process	GO:0051222	positive regulation of protein transport	6.347e-07	9.194e-05	26	483	PTPN22,ITGAM,TTN,TLR8,NOD2,CD84,FCN1,FGA,FGB,CCR7,CCL19,TNFSF15,RAC2,CARMIL2,HTR2B,CAMK4,WNT5A,POSTN,CD2,ABCG1,P2RX7,IGHD,CD33,CD38,TREM2,TNF
GO: Biological Process	GO:2000514	regulation of CD4-positive, alpha-beta T cell activation	6.528e-07	9.414e-05	10	73	IL12RB1,IRF4,CCR2,SASH3,CCR7,CCL19,RUNX3,CD86,IL2RG,NCKAP1L
GO: Biological Process	GO:2000516	positive regulation of CD4-positive, alpha-beta T cell activation	6.538e-07	9.414e-05	8	42	IL12RB1,CCR2,SASH3,CCR7,CCL19,CD86,IL2RG,NCKAP1L
GO: Biological Process	GO:0051247	positive regulation of protein metabolic process	7.098e-07	0.0001019	63	1882	CYBB,HGF,CRLF1,PDGFRA,SPN,RASSF2,IRF4,PTPN22,TLR7,TLR6,TLR8,ADCY7,GFRA1,NOD2,CD84,CCR2,FBLN1,ADRA2A,PTPRC,FCGR1A,FCGR2B,PIK3CG,FGA,FGB,C3,CCL11,CCR7,CCL19,CCL21,MMP9,SCIMP,TNFSF15,IQGAP3,SFRP2,HTR2B,FGD2,WNT5A,DTL,TMEM119,GRIN2A,LRRK1,RET,LCK,LPAR1,LRRN3,ABCG1,CD3E,CD4,CD6,P2RX7,EBI3,CD27,CD28,CD86,CD33,TREM2,CARD11,TNF,LTF,MIR27B,PIK3R5,CX3CR1,NCKAP1L
GO: Biological Process	GO:0046643	regulation of gamma-delta T cell activation	7.389e-07	0.0001055	5	11	LILRB1,NOD2,PTPRC,LCK,NCKAP1L
GO: Biological Process	GO:0002604	regulation of dendritic cell antigen processing and presentation	7.389e-07	0.0001055	5	11	NOD2,FCGR2B,CCR7,CCL19,CCL21
GO: Biological Process	GO:0031341	regulation of cell killing	7.617e-07	0.0001084	12	112	IL12RB1,ITGAM,LILRB1,SLAMF6,PTPRC,FCGR2B,CXCL6,VAV1,CD1C,CD1E,P2RX7,IL7R
GO: Biological Process	GO:0071624	positive regulation of granulocyte chemotaxis	7.693e-07	0.0001085	7	30	C3AR1,CCR7,CCL19,CCL21,RAC2,SELL,NCKAP1L
GO: Biological Process	GO:0010818	T cell chemotaxis	7.693e-07	0.0001085	7	30	TNFSF14,CCR2,PIK3CG,CCR7,CCL21,CXCR3,WNT5A
GO: Biological Process	GO:0036336	dendritic cell migration	7.693e-07	0.0001085	7	30	SLAMF8,CCR2,PIK3CG,CCR5,CCR7,CCL19,CCL21
GO: Biological Process	GO:0046633	alpha-beta T cell proliferation	7.909e-07	0.0001112	8	43	PTPN22,CCR2,PTPRC,DOCK2,ZAP70,CD3E,EBI3,CD28
GO: Biological Process	GO:0002700	regulation of production of molecular mediator of immune response	8.185e-07	0.0001148	14	156	MZB1,PTPN22,LILRB1,NOD2,CCR2,PTPRC,FCGR2B,SASH3,BTK,WNT5A,CD28,CD37,TNF,CD96
GO: Biological Process	GO:1903532	positive regulation of secretion by cell	9.327e-07	0.00013	26	493	PTPN22,ITGAM,TTN,TLR8,NOD2,CD84,FCN1,FGA,FGB,TAC1,CCR7,SMPD3,CCL19,TNFSF15,CARMIL2,HTR2B,WNT5A,POSTN,CD2,ABCG1,P2RX7,IGHD,CD33,CD38,TREM2,TNF
GO: Biological Process	GO:0051092	positive regulation of NF-kappaB transcription factor activity	9.327e-07	0.00013	26	493	TNFSF14,RASSF2,PTPN22,TLR7,TLR6,TLR8,NOD2,CD84,BTK,CCR7,SMPD3,CCL19,CCL21,TNFSF15,HTR2B,WNT5A,LPAR1,CD4,CD27,TREM2,PRKCB,CARD11,TNF,LTF,MIR27B,CX3CR1
GO: Biological Process	GO:0002704	negative regulation of leukocyte mediated immunity	1.087e-06	0.0001511	9	60	SPN,LILRB1,NOD2,CD84,CCR2,PTPRC,FCGR2B,CD96,IL7R
GO: Biological Process	GO:0019220	regulation of phosphate metabolic process	1.152e-06	0.0001595	65	1994	SLAMF8,HGF,CRLF1,PDGFRA,SPN,RASSF2,PTPN22,TLR7,TLR6,TTN,TLR8,ADCY7,GFRA1,LAX1,NOD2,CD84,FBLN1,ADRA2A,SRPX2,PTPRC,FCGR1A,FCGR2B,PIK3CG,FGA,FGB,C3,SLA2,CCL11,CCR7,SMPD3,CCL19,PLEK,CCL21,MMP9,SCIMP,TNFSF15,IQGAP3,RAC2,SFRP2,SFRP4,HTR2B,FGD2,WNT5A,TMEM119,LRRK1,RET,LCK,EMILIN1,LPAR1,CCNA2,LRRN3,CD3E,CD4,CD6,P2RX7,CD27,CD33,VCAN,TREM2,TNF,LTF,MIR27B,PIK3R5,CX3CR1,NCKAP1L
GO: Biological Process	GO:0002221	pattern recognition receptor signaling pathway	1.154e-06	0.0001595	16	209	IRF4,PTPN22,TLR7,TLR6,ITGAM,TLR8,NOD2,COLEC12,FCN1,BTK,FGA,FGB,TLR10,CD86,TNF,LTF
GO: Biological Process	GO:0051174	regulation of phosphorus metabolic process	1.172e-06	0.0001615	65	1995	SLAMF8,HGF,CRLF1,PDGFRA,SPN,RASSF2,PTPN22,TLR7,TLR6,TTN,TLR8,ADCY7,GFRA1,LAX1,NOD2,CD84,FBLN1,ADRA2A,SRPX2,PTPRC,FCGR1A,FCGR2B,PIK3CG,FGA,FGB,C3,SLA2,CCL11,CCR7,SMPD3,CCL19,PLEK,CCL21,MMP9,SCIMP,TNFSF15,IQGAP3,RAC2,SFRP2,SFRP4,HTR2B,FGD2,WNT5A,TMEM119,LRRK1,RET,LCK,EMILIN1,LPAR1,CCNA2,LRRN3,CD3E,CD4,CD6,P2RX7,CD27,CD33,VCAN,TREM2,TNF,LTF,MIR27B,PIK3R5,CX3CR1,NCKAP1L
GO: Biological Process	GO:0051270	regulation of cellular component movement	1.224e-06	0.0001682	46	1219	SLAMF8,HGF,PDGFRA,TNFSF14,SPN,PTPN22,ITGA4,SMOC2,ITGAX,NOD2,CCR2,FBLN1,ADRA2A,SRPX2,PTPRC,FGA,OLFM1,C3AR1,TAC1,CCL11,CCR7,SMPD3,MMP2,CCL19,CCL21,MMP9,RAC2,COL3A1,SELL,CXCR3,SFRP2,CARMIL2,WNT5A,LAMA2,RET,EMILIN1,LPAR1,CD200R1,POSTN,CORO1A,TREM2,PODN,TNF,MIR27B,CX3CR1,NCKAP1L
GO: Biological Process	GO:0002698	negative regulation of immune effector process	1.268e-06	0.0001738	13	139	SLAMF8,A2M,SPN,VSIG4,LILRB1,NOD2,CD84,CCR2,PTPRC,FCGR2B,TNF,CD96,IL7R
GO: Biological Process	GO:0031401	positive regulation of protein modification process	1.282e-06	0.0001751	50	1379	HGF,CRLF1,PDGFRA,SPN,RASSF2,PTPN22,TLR6,ADCY7,GFRA1,NOD2,CD84,ADRA2A,PTPRC,FCGR1A,FCGR2B,PIK3CG,FGA,FGB,C3,CCL11,CCR7,CCL19,CCL21,MMP9,SCIMP,TNFSF15,IQGAP3,SFRP2,HTR2B,FGD2,WNT5A,TMEM119,LRRK1,RET,LCK,LPAR1,LRRN3,CD3E,CD4,CD6,P2RX7,CD27,CD33,TREM2,TNF,LTF,MIR27B,PIK3R5,CX3CR1,NCKAP1L
GO: Biological Process	GO:0043902	positive regulation of multi-organism process	1.295e-06	0.0001764	28	567	IRF4,PTPN22,TLR7,TLR6,ITGAM,TLR8,CD209,NOD2,COLEC12,SLAMF6,GBP5,FCN1,BTK,FGA,FGB,MMP2,CLEC10A,VAV1,WNT5A,TLR10,CD4,CD28,CD86,CARD11,TNF,LTF,CD180,TOP2A
GO: Biological Process	GO:0051897	positive regulation of protein kinase B signaling	1.301e-06	0.0001767	15	186	HGF,PDGFRA,PIK3CG,CCR7,CCL19,CCL21,VAV1,RAC2,RET,LCK,CD28,CD86,TNF,PIK3R5,CX3CR1
GO: Biological Process	GO:0002292	T cell differentiation involved in immune response	1.377e-06	0.0001865	10	79	IL12RB1,SPN,IRF4,EOMES,CCR2,SLAMF6,CCR7,CCL19,CD86,LY9
GO: Biological Process	GO:0032655	regulation of interleukin-12 production	1.446e-06	0.0001953	9	62	IDO1,TLR6,LILRB1,TLR8,NOD2,CCR7,CCL19,IRF8,TIGIT
GO: Biological Process	GO:0002573	myeloid leukocyte differentiation	1.484e-06	0.0002	17	239	RASSF2,EVI2B,IRF4,IKZF1,ITGAM,LILRB1,C1QC,CCR7,CCL19,MMP9,LILRB4,CAMK4,LRRK1,CD4,TREM2,TNF,LTF
GO: Biological Process	GO:0032760	positive regulation of tumor necrosis factor production	1.534e-06	0.000206	11	99	CYBB,SPN,NOD2,CD84,CCR2,PTPRC,SASH3,CCR7,CCL19,WNT5A,CD2
GO: Biological Process	GO:0061756	leukocyte adhesion to vascular endothelial cell	1.612e-06	0.0002159	8	47	SPN,ITGA4,CCR2,CCL21,SELL,SELPLG,TNF,CX3CR1
GO: Biological Process	GO:0036230	granulocyte activation	1.627e-06	0.0002174	26	508	CYBB,SIGLEC9,ITGAL,ITGAM,ITGAX,PLAC8,CCR2,CFD,PTPRC,FCGR2B,FCN1,PTX3,C3,C3AR1,MMP9,CXCL6,ALOX5,DOCK2,SELL,LAIR1,NFAM1,CD33,CD53,LTF,LYZ,NCKAP1L
GO: Biological Process	GO:0002886	regulation of myeloid leukocyte mediated immunity	1.661e-06	0.0002206	9	63	ITGAM,CD84,CCR2,FCGR1A,FCGR2B,BTK,C3,CXCL6,RAC2
GO: Biological Process	GO:0034113	heterotypic cell-cell adhesion	1.661e-06	0.0002206	9	63	ITGA4,ITGAX,PTPRC,FGA,FGB,LCK,CD200R1,CD2,TNF
GO: Biological Process	GO:0002532	production of molecular mediator involved in inflammatory response	1.95e-06	0.0002584	10	82	SLAMF8,IDO1,TLR6,ADCY7,NOD2,GBP5,BTK,ALOX5,CD6,CD96
GO: Biological Process	GO:0002468	dendritic cell antigen processing and presentation	1.999e-06	0.0002641	5	13	NOD2,FCGR2B,CCR7,CCL19,CCL21
GO: Biological Process	GO:0051223	regulation of protein transport	2.028e-06	0.0002672	35	825	PTPN22,TLR6,ITGAM,TTN,LILRB1,TLR8,NOD2,CD84,FBLN1,ADRA2A,FCGR2B,FCN1,FGA,FGB,CCR7,CCL19,TNFSF15,RAC2,CARMIL2,HTR2B,CAMK4,WNT5A,BIRC5,LCP1,CD200R1,TLR10,POSTN,CD2,ABCG1,P2RX7,IGHD,CD33,CD38,TREM2,TNF
GO: Biological Process	GO:0002688	regulation of leukocyte chemotaxis	2.082e-06	0.0002736	12	123	SLAMF8,TNFSF14,NOD2,CCR2,C3AR1,CCR7,CCL19,CCL21,RAC2,SELL,WNT5A,NCKAP1L
GO: Biological Process	GO:0070374	positive regulation of ERK1 and ERK2 cascade	2.203e-06	0.0002887	17	246	PDGFRA,PTPN22,NOD2,PTPRC,FGA,FGB,C3,CCL11,CCR7,CCL19,CCL21,SCIMP,HTR2B,CD4,TREM2,TNF,MIR27B
GO: Biological Process	GO:2000404	regulation of T cell migration	2.241e-06	0.0002929	8	49	TNFSF14,SPN,ITGA4,CCR2,CCR7,CCL21,WNT5A,CD200R1
GO: Biological Process	GO:0071222	cellular response to lipopolysaccharide	2.402e-06	0.0003131	16	221	ABCA1,PTPN22,LILRB1,NOD2,CD84,CCR5,CXCL6,WNT5A,IRF8,CD6,CD86,TREM2,TNF,LTF,CD180,CX3CR1
GO: Biological Process	GO:0048247	lymphocyte chemotaxis	2.478e-06	0.0003204	9	66	TNFSF14,CCR2,PIK3CG,CCL11,CCR7,CCL19,CCL21,CXCR3,WNT5A
GO: Biological Process	GO:0032615	interleukin-12 production	2.478e-06	0.0003204	9	66	IDO1,TLR6,LILRB1,TLR8,NOD2,CCR7,CCL19,IRF8,TIGIT
GO: Biological Process	GO:0061900	glial cell activation	2.478e-06	0.0003204	9	66	TLR7,TLR6,ITGAM,TLR8,PTPRC,C1QA,TREM2,TNF,CX3CR1
GO: Biological Process	GO:1904951	positive regulation of establishment of protein localization	2.585e-06	0.0003333	26	521	PTPN22,ITGAM,TTN,TLR8,NOD2,CD84,FCN1,FGA,FGB,CCR7,CCL19,TNFSF15,RAC2,CARMIL2,HTR2B,CAMK4,WNT5A,POSTN,CD2,ABCG1,P2RX7,IGHD,CD33,CD38,TREM2,TNF
GO: Biological Process	GO:0019731	antibacterial humoral response	2.627e-06	0.0003378	8	50	NOD2,FGA,FGB,IGKV3-20,IGHA1,IGHA2,IGHM,LTF
GO: Biological Process	GO:1901224	positive regulation of NIK/NF-kappaB signaling	2.721e-06	0.0003489	10	85	TNFSF14,TLR7,TLR6,NOD2,SMPD3,CCL19,TNFSF15,CD27,TREM2,TNF
GO: Biological Process	GO:2000406	positive regulation of T cell migration	2.877e-06	0.000368	7	36	TNFSF14,SPN,ITGA4,CCR2,CCR7,CCL21,WNT5A
GO: Biological Process	GO:0002710	negative regulation of T cell mediated immunity	3.15e-06	0.0004018	6	24	SPN,LILRB1,NOD2,PTPRC,FCGR2B,IL7R
GO: Biological Process	GO:0007249	I-kappaB kinase/NF-kappaB signaling	3.258e-06	0.0004146	18	281	RASSF2,TLR7,TLR6,TLR8,NOD2,BTK,CCR7,CCL19,CCL21,HTR2B,WNT5A,LPAR1,CD4,PRKCB,CARD11,TNF,LTF,CX3CR1
GO: Biological Process	GO:0002758	innate immune response-activating signal transduction	3.325e-06	0.0004198	19	310	IRF4,PTPN22,TLR7,TLR6,ITGAM,TLR8,CD209,NOD2,COLEC12,FCN1,BTK,FGA,FGB,CLEC10A,TLR10,CD86,CARD11,TNF,LTF
GO: Biological Process	GO:0002606	positive regulation of dendritic cell antigen processing and presentation	3.326e-06	0.0004198	4	7	NOD2,CCR7,CCL19,CCL21
GO: Biological Process	GO:2000669	negative regulation of dendritic cell apoptotic process	3.326e-06	0.0004198	4	7	LILRB1,CCR7,CCL19,CCL21
GO: Biological Process	GO:0051047	positive regulation of secretion	3.408e-06	0.0004291	26	529	PTPN22,ITGAM,TTN,TLR8,NOD2,CD84,FCN1,FGA,FGB,TAC1,CCR7,SMPD3,CCL19,TNFSF15,CARMIL2,HTR2B,WNT5A,POSTN,CD2,ABCG1,P2RX7,IGHD,CD33,CD38,TREM2,TNF
GO: Biological Process	GO:0002675	positive regulation of acute inflammatory response	3.495e-06	0.0004366	7	37	FCGR1A,PIK3CG,BTK,C3,TAC1,CCR7,TNF
GO: Biological Process	GO:0045577	regulation of B cell differentiation	3.495e-06	0.0004366	7	37	SLAMF8,BTK,NFAM1,CD27,CARD11,IL2RG,NCKAP1L
GO: Biological Process	GO:1902624	positive regulation of neutrophil migration	3.495e-06	0.0004366	7	37	C3AR1,CCR7,CCL19,CCL21,RAC2,SELL,NCKAP1L
GO: Biological Process	GO:0042093	T-helper cell differentiation	3.62e-06	0.000451	9	69	IL12RB1,SPN,IRF4,CCR2,SLAMF6,CCR7,CCL19,CD86,LY9
GO: Biological Process	GO:1901222	regulation of NIK/NF-kappaB signaling	3.731e-06	0.0004637	12	130	TNFSF14,RASSF2,PTPN22,TLR7,TLR6,NOD2,SMPD3,CCL19,TNFSF15,CD27,TREM2,TNF
GO: Biological Process	GO:0051336	regulation of hydrolase activity	3.962e-06	0.0004911	50	1435	A2M,SERPINB7,HGF,ACAP1,PDGFRA,TNFSF14,ARHGAP30,ITK,FBLN1,ADRA2A,PTPRC,PTX3,C3,C3AR1,CCL11,CCR7,GNAO1,CCL19,PLEK,CCL21,MMP9,ARHGAP20,TNFSF15,IQGAP3,VAV1,DOCK2,COL6A3,SFRP2,HTR2B,RARRES1,FGD2,WNT5A,FPR3,OAS2,OAS3,BIRC5,GRIN2A,RET,LCK,LPAR1,CD27,CD33,VCAN,OASL,LAMP3,TNF,LTF,CX3CR1,FCMR,NCKAP1L
GO: Biological Process	GO:0050854	regulation of antigen receptor-mediated signaling pathway	4.09e-06	0.0005048	9	70	PTPN22,TESPA1,PTPRC,FCGR2B,CCR7,LILRB4,LCK,NFAM1,PRKCB
GO: Biological Process	GO:0055082	cellular chemical homeostasis	4.093e-06	0.0005048	37	926	SLAMF8,PDGFRA,CCR2,ADRA2A,PTPRC,PIK3CG,C3AR1,TAC1,CCR4,CCR5,CCL11,CCR7,SMPD3,C7,CCL19,CCL21,XCR1,CXCR3,HTR2B,WNT5A,FPR3,CP,BIRC5,GRIN2A,LCK,TF,LPAR1,CORO1A,CD4,P2RX7,MS4A1,CXCR6,SCARA5,CD38,PRKCB,LTF,CX3CR1
GO: Biological Process	GO:0070227	lymphocyte apoptotic process	4.151e-06	0.0005106	10	89	IDO1,BTK,WNT5A,CD3G,P2RX7,CD27,HSH2D,SIGLEC1,IL7R,FCMR
GO: Biological Process	GO:0042119	neutrophil activation	4.193e-06	0.0005144	25	502	CYBB,SIGLEC9,ITGAL,ITGAM,ITGAX,PLAC8,CFD,PTPRC,FCGR2B,FCN1,PTX3,C3,C3AR1,MMP9,CXCL6,ALOX5,DOCK2,SELL,LAIR1,NFAM1,CD33,CD53,LTF,LYZ,NCKAP1L
GO: Biological Process	GO:0002294	CD4-positive, alpha-beta T cell differentiation involved in immune response	4.611e-06	0.0005642	9	71	IL12RB1,SPN,IRF4,CCR2,SLAMF6,CCR7,CCL19,CD86,LY9
GO: Biological Process	GO:0071622	regulation of granulocyte chemotaxis	4.785e-06	0.0005826	8	54	NOD2,C3AR1,CCR7,CCL19,CCL21,RAC2,SELL,NCKAP1L
GO: Biological Process	GO:0050850	positive regulation of calcium-mediated signaling	4.785e-06	0.0005826	8	54	NCAM1,ITGAL,ZAP70,CD3E,CD4,CD8A,TREM2,TNF
GO: Biological Process	GO:0046640	regulation of alpha-beta T cell proliferation	5.064e-06	0.0006134	7	39	PTPN22,CCR2,PTPRC,ZAP70,CD3E,EBI3,CD28
GO: Biological Process	GO:0032733	positive regulation of interleukin-10 production	5.064e-06	0.0006134	7	39	HGF,IRF4,NOD2,SASH3,TIGIT,CD28,TREM2
GO: Biological Process	GO:0050857	positive regulation of antigen receptor-mediated signaling pathway	5.228e-06	0.0006317	6	26	TESPA1,PTPRC,CCR7,LCK,NFAM1,PRKCB
GO: Biological Process	GO:0150064	vertebrate eye-specific patterning	5.713e-06	0.0006869	3	3	ITGAM,C1QA,C3
GO: Biological Process	GO:2000547	regulation of dendritic cell dendrite assembly	5.713e-06	0.0006869	3	3	CCR7,CCL19,CCL21
GO: Biological Process	GO:0060402	calcium ion transport into cytosol	5.789e-06	0.0006943	14	184	PTPRC,CCR5,CCR7,CCL19,CCL21,XCR1,CXCR3,HTR2B,GRIN2A,LCK,CORO1A,CD4,P2RX7,MS4A1
GO: Biological Process	GO:0090087	regulation of peptide transport	6.06e-06	0.000725	35	867	PTPN22,TLR6,ITGAM,TTN,LILRB1,TLR8,NOD2,CD84,FBLN1,ADRA2A,FCGR2B,FCN1,FGA,FGB,CCR7,CCL19,TNFSF15,RAC2,CARMIL2,HTR2B,CAMK4,WNT5A,BIRC5,LCP1,CD200R1,TLR10,POSTN,CD2,ABCG1,P2RX7,IGHD,CD33,CD38,TREM2,TNF
GO: Biological Process	GO:0001915	negative regulation of T cell mediated cytotoxicity	6.558e-06	0.0007806	4	8	LILRB1,PTPRC,FCGR2B,IL7R
GO: Biological Process	GO:0002885	positive regulation of hypersensitivity	6.558e-06	0.0007806	4	8	FCGR1A,BTK,C3,CCR7
GO: Biological Process	GO:0070201	regulation of establishment of protein localization	7.211e-06	0.0008563	35	874	PTPN22,TLR6,ITGAM,TTN,LILRB1,TLR8,NOD2,CD84,FBLN1,ADRA2A,FCGR2B,FCN1,FGA,FGB,CCR7,CCL19,TNFSF15,RAC2,CARMIL2,HTR2B,CAMK4,WNT5A,BIRC5,LCP1,CD200R1,TLR10,POSTN,CD2,ABCG1,P2RX7,IGHD,CD33,CD38,TREM2,TNF
GO: Biological Process	GO:0018108	peptidyl-tyrosine phosphorylation	7.246e-06	0.0008571	22	420	HGF,IL12RB1,CRLF1,PDGFRA,PTPN22,TTN,GFRA1,ITK,NOD2,ADRA2A,PTPRC,FCGR1A,BTK,SFRP2,LRRK1,RET,LCK,ZAP70,CD3E,CD4,TREM2,TNF
GO: Biological Process	GO:0001913	T cell mediated cytotoxicity	7.254e-06	0.0008571	8	57	IL12RB1,LILRB1,PTPRC,FCGR2B,CD1C,CD1E,P2RX7,IL7R
GO: Biological Process	GO:0045765	regulation of angiogenesis	7.523e-06	0.0008868	22	421	CYBB,HGF,SMOC2,ITGAX,CCR2,SRPX2,C3,C3AR1,CCL11,C6,MMP9,CXCR3,SFRP2,WNT5A,ADAM12,EMILIN1,HHIP,HSPB6,VASH2,PRKCB,MIR27B,CX3CR1
GO: Biological Process	GO:0018212	peptidyl-tyrosine modification	8.106e-06	0.0009531	22	423	HGF,IL12RB1,CRLF1,PDGFRA,PTPN22,TTN,GFRA1,ITK,NOD2,ADRA2A,PTPRC,FCGR1A,BTK,SFRP2,LRRK1,RET,LCK,ZAP70,CD3E,CD4,TREM2,TNF
GO: Biological Process	GO:0002218	activation of innate immune response	8.175e-06	0.0009589	19	330	IRF4,PTPN22,TLR7,TLR6,ITGAM,TLR8,CD209,NOD2,COLEC12,FCN1,BTK,FGA,FGB,CLEC10A,TLR10,CD86,CARD11,TNF,LTF
GO: Biological Process	GO:0002690	positive regulation of leukocyte chemotaxis	8.248e-06	0.0009648	10	96	TNFSF14,CCR2,C3AR1,CCR7,CCL19,CCL21,RAC2,SELL,WNT5A,NCKAP1L
GO: Biological Process	GO:0002889	regulation of immunoglobulin mediated immune response	8.285e-06	0.0009648	8	58	NOD2,PTPRC,FCGR1A,FCGR2B,BTK,C3,CD28,TNF
GO: Biological Process	GO:0002712	regulation of B cell mediated immunity	8.285e-06	0.0009648	8	58	NOD2,PTPRC,FCGR1A,FCGR2B,BTK,C3,CD28,TNF
GO: Biological Process	GO:0002891	positive regulation of immunoglobulin mediated immune response	8.483e-06	0.0009807	7	42	NOD2,PTPRC,FCGR1A,BTK,C3,CD28,TNF
GO: Biological Process	GO:2000403	positive regulation of lymphocyte migration	8.483e-06	0.0009807	7	42	TNFSF14,SPN,ITGA4,CCR2,CCR7,CCL21,WNT5A
GO: Biological Process	GO:0002714	positive regulation of B cell mediated immunity	8.483e-06	0.0009807	7	42	NOD2,PTPRC,FCGR1A,BTK,C3,CD28,TNF
GO: Biological Process	GO:0070371	ERK1 and ERK2 cascade	8.715e-06	0.001005	20	362	PDGFRA,PTPN22,NOD2,FBLN1,PTPRC,FGA,FGB,C3,CCL11,CCR7,CCL19,CCL21,SCIMP,IQGAP3,HTR2B,EMILIN1,CD4,TREM2,TNF,MIR27B
GO: Biological Process	GO:0010820	positive regulation of T cell chemotaxis	9.062e-06	0.00104	5	17	TNFSF14,CCR2,CCR7,CCL21,WNT5A
GO: Biological Process	GO:0006957	complement activation, alternative pathway	9.062e-06	0.00104	5	17	VSIG4,CFB,CFD,C3,C7
GO: Biological Process	GO:1901342	regulation of vasculature development	1.139e-05	0.001305	23	465	CYBB,SERPINB7,HGF,SMOC2,ITGAX,CCR2,SRPX2,C3,C3AR1,CCL11,C6,MMP9,CXCR3,SFRP2,WNT5A,ADAM12,EMILIN1,HHIP,HSPB6,VASH2,PRKCB,MIR27B,CX3CR1
GO: Biological Process	GO:0019725	cellular homeostasis	1.187e-05	0.001356	40	1088	CYBB,SLAMF8,PDGFRA,CCR2,ADRA2A,PTPRC,PIK3CG,SLC17A7,C3AR1,TAC1,CCR4,CCR5,CCL11,CCR7,SMPD3,C7,CCL19,CCL21,RAC2,XCR1,CXCR3,HTR2B,WNT5A,FPR3,CP,BIRC5,GRIN2A,LCK,TF,LPAR1,CORO1A,CD4,P2RX7,MS4A1,CXCR6,SCARA5,CD38,PRKCB,LTF,CX3CR1
GO: Biological Process	GO:1905517	macrophage migration	1.215e-05	0.001385	8	61	SLAMF8,CCR2,C3AR1,CCR7,EMILIN1,CD200R1,TREM2,CX3CR1
GO: Biological Process	GO:0043405	regulation of MAP kinase activity	1.298e-05	0.001475	20	372	HGF,PTPN22,TLR6,LAX1,NOD2,ADRA2A,PTPRC,PIK3CG,CCR7,CCL19,IQGAP3,SFRP2,HTR2B,FGD2,WNT5A,RET,LPAR1,P2RX7,TNF,PIK3R5
GO: Biological Process	GO:0032102	negative regulation of response to external stimulus	1.3e-05	0.001475	22	436	SLAMF8,A2M,HGF,PDGFRA,SPN,VSIG4,LILRB1,ADCY7,NOD2,FAP,PTPRC,FCGR2B,SIGLEC10,FGA,FGB,WNT5A,AOAH,SAMHD1,CD200R1,LTF,CD96,CX3CR1
GO: Biological Process	GO:0001912	positive regulation of leukocyte mediated cytotoxicity	1.374e-05	0.001554	8	62	IL12RB1,ITGAM,SLAMF6,PTPRC,VAV1,CD1C,CD1E,P2RX7
GO: Biological Process	GO:0051091	positive regulation of DNA-binding transcription factor activity	1.403e-05	0.001584	27	608	TNFSF14,RASSF2,PTPN22,TLR7,TLR6,TLR8,NOD2,CD84,BTK,CCR7,SMPD3,CCL19,CCL21,TNFSF15,HTR2B,WNT5A,NFAM1,LPAR1,CD4,CD27,TREM2,PRKCB,CARD11,TNF,LTF,MIR27B,CX3CR1
GO: Biological Process	GO:0045597	positive regulation of cell differentiation	1.418e-05	0.001597	42	1176	HGF,IL12RB1,TNFSF14,EVI2B,IKZF1,BCL11A,TESPA1,CCR2,PTPRC,SASH3,BTK,FGA,FGB,CTHRC1,OLFM1,CCR7,CCL19,LILRB4,SFRP2,SFRP4,CARMIL2,CHODL,WNT5A,REG1A,TMEM119,RET,LCK,RUNX3,LPAR1,ZAP70,CD4,ALX1,CD27,CD86,TREM2,CD53,TNF,LTF,IL2RG,CX3CR1,IL7R,NCKAP1L
GO: Biological Process	GO:0001525	angiogenesis	1.469e-05	0.001647	28	645	CYBB,HGF,PDGFRA,SMOC2,ITGAX,CCR2,FAP,SRPX2,PIK3CG,C3,C3AR1,CCL11,MMP2,C6,MMP9,MMP19,CXCR3,SFRP2,WNT5A,ADAM12,EMILIN1,RSPO3,HHIP,HSPB6,VASH2,PRKCB,MIR27B,CX3CR1
GO: Biological Process	GO:0002446	neutrophil mediated immunity	1.469e-05	0.001647	24	506	CYBB,SIGLEC9,ITGAL,ITGAM,ITGAX,PLAC8,CFD,PTPRC,FCN1,PTX3,C3,C3AR1,MMP9,CXCL6,ALOX5,DOCK2,SELL,LAIR1,NFAM1,CD33,CD53,LTF,LYZ,NCKAP1L
GO: Biological Process	GO:0043406	positive regulation of MAP kinase activity	1.483e-05	0.001659	17	284	HGF,TLR6,NOD2,ADRA2A,PTPRC,PIK3CG,CCR7,CCL19,IQGAP3,HTR2B,FGD2,WNT5A,RET,LPAR1,P2RX7,TNF,PIK3R5
GO: Biological Process	GO:1901701	cellular response to oxygen-containing compound	1.496e-05	0.001669	45	1300	CYBB,HGF,ABCA1,PDGFRA,MZB1,PTPN22,BCL11A,ITGA4,TLR6,LILRB1,ADCY7,NOD2,CD84,COLEC12,ADRA2A,FCGR2B,PIK3CG,BTK,SLA2,CCR5,GNAO1,SMPD3,MMP2,MMP9,CXCL6,COL3A1,HTR2B,TNC,WNT5A,IRF8,BIRC5,REG1A,GRIN2A,RET,LPAR1,CCNA2,CD6,P2RX7,CD86,TREM2,PRKCB,TNF,LTF,CD180,CX3CR1
GO: Biological Process	GO:0032675	regulation of interleukin-6 production	1.515e-05	0.001686	13	174	HGF,PTPN22,TLR7,TLR6,TLR8,NOD2,CD84,WNT5A,CD200R1,P2RX7,TREM2,TNF,NCKAP1L
GO: Biological Process	GO:0070372	regulation of ERK1 and ERK2 cascade	1.529e-05	0.001698	19	345	PDGFRA,PTPN22,NOD2,FBLN1,PTPRC,FGA,FGB,C3,CCL11,CCR7,CCL19,CCL21,SCIMP,HTR2B,EMILIN1,CD4,TREM2,TNF,MIR27B
GO: Biological Process	GO:0002507	tolerance induction	1.551e-05	0.001718	6	31	IDO1,C3AR1,CCR4,CCR7,CD3E,CD86
GO: Biological Process	GO:0009611	response to wounding	1.558e-05	0.001723	31	756	A2M,PDGFRA,SMOC2,JAML,CCR2,FAP,FBLN1,ADRA2A,PIK3CG,SIGLEC10,FGA,FGB,C3,MMP2,PLEK,VAV1,COL3A1,CARMIL2,TNC,WNT5A,REG1A,GRIN2A,LCK,TSPAN32,LCP1,SLC1A3,POSTN,P2RX7,PRKCB,PIK3R5,CX3CR1
GO: Biological Process	GO:1905521	regulation of macrophage migration	1.583e-05	0.001746	7	46	SLAMF8,C3AR1,CCR7,EMILIN1,CD200R1,TREM2,CX3CR1
GO: Biological Process	GO:0010819	regulation of T cell chemotaxis	1.654e-05	0.00182	5	19	TNFSF14,CCR2,CCR7,CCL21,WNT5A
GO: Biological Process	GO:0060401	cytosolic calcium ion transport	1.679e-05	0.001844	14	202	PTPRC,CCR5,CCR7,CCL19,CCL21,XCR1,CXCR3,HTR2B,GRIN2A,LCK,CORO1A,CD4,P2RX7,MS4A1
GO: Biological Process	GO:0001501	skeletal system development	1.832e-05	0.002002	26	582	PDGFRA,RASSF2,LILRB1,PTPRC,DNM3OS,COL14A1,SMPD3,MMP2,MMP9,COL3A1,COL6A3,PRRX1,COL10A1,SFRP2,SFRP4,WNT5A,TMEM119,LRRK1,RUNX3,HHIP,ALX1,P2RX7,VCAN,LTF,LUM,CDH11
GO: Biological Process	GO:0097028	dendritic cell differentiation	1.832e-05	0.002002	7	47	IRF4,LILRB1,FCGR2B,CCR7,CCL19,CAMK4,TREM2
GO: Biological Process	GO:0019730	antimicrobial humoral response	1.871e-05	0.00204	11	128	NOD2,FGA,FGB,CXCL6,IGKV3-20,REG1A,IGHA1,IGHA2,IGHM,LTF,LYZ
GO: Biological Process	GO:0001768	establishment of T cell polarity	1.912e-05	0.002076	4	10	CCR7,CCL19,CCL21,DOCK2
GO: Biological Process	GO:0002866	positive regulation of acute inflammatory response to antigenic stimulus	1.912e-05	0.002076	4	10	FCGR1A,BTK,C3,CCR7
GO: Biological Process	GO:2001236	regulation of extrinsic apoptotic signaling pathway	1.93e-05	0.00209	13	178	HGF,PTPRC,TMC8,FGA,FGB,SFRP2,RET,RUNX3,TNF,SIGLEC1,FAIM2,CX3CR1,FCMR
GO: Biological Process	GO:0032602	chemokine production	1.99e-05	0.002151	10	106	TLR7,NOD2,CD84,CXCL6,CXCR3,WNT5A,POSTN,TREM2,TNF,ACKR1
GO: Biological Process	GO:0031589	cell-substrate adhesion	2.051e-05	0.002211	20	384	MYO1G,ITGA4,SMOC2,PARVG,ITGAL,ITGBL1,FBLN1,FGA,FGB,CCR7,CCL21,RAC2,COL3A1,CCDC80,EMILIN1,POSTN,CORO1A,CD3E,SIGLEC1,CD96
GO: Biological Process	GO:0031348	negative regulation of defense response	2.166e-05	0.002331	16	263	SLAMF8,A2M,HGF,SPN,VSIG4,LILRB1,ADCY7,NOD2,PTPRC,FCGR2B,SIGLEC10,AOAH,SAMHD1,CD200R1,CD96,CX3CR1
GO: Biological Process	GO:0002295	T-helper cell lineage commitment	2.173e-05	0.002332	5	20	IL12RB1,SPN,IRF4,SLAMF6,LY9
GO: Biological Process	GO:0097026	dendritic cell dendrite assembly	2.215e-05	0.002367	3	4	CCR7,CCL19,CCL21
GO: Biological Process	GO:0002408	myeloid dendritic cell chemotaxis	2.215e-05	0.002367	3	4	CCR7,CCL19,CCL21
GO: Biological Process	GO:0019882	antigen processing and presentation	2.236e-05	0.002385	15	235	CYBB,KIF4A,PTPN22,CD209,NOD2,FCGR1A,FCGR2B,CCR7,CCL19,CCL21,MARCHF1,CD1C,CD1E,CD8A,TREM2
GO: Biological Process	GO:0001773	myeloid dendritic cell activation	2.264e-05	0.002409	6	33	IRF4,DOCK2,CAMK4,TSPAN32,CD2,CD37
GO: Biological Process	GO:0002707	negative regulation of lymphocyte mediated immunity	2.427e-05	0.002577	7	49	SPN,LILRB1,NOD2,PTPRC,FCGR2B,CD96,IL7R
GO: Biological Process	GO:0043312	neutrophil degranulation	2.447e-05	0.002592	23	488	CYBB,SIGLEC9,ITGAL,ITGAM,ITGAX,PLAC8,CFD,PTPRC,FCN1,PTX3,C3,C3AR1,MMP9,ALOX5,DOCK2,SELL,LAIR1,NFAM1,CD33,CD53,LTF,LYZ,NCKAP1L
GO: Biological Process	GO:0030888	regulation of B cell proliferation	2.453e-05	0.002593	8	67	MZB1,PTPRC,FCGR2B,SASH3,BTK,CD38,CARD11,NCKAP1L
GO: Biological Process	GO:0050710	negative regulation of cytokine secretion	2.473e-05	0.002609	9	87	PTPN22,TLR6,LILRB1,TLR8,CD84,FBLN1,FCGR2B,CD200R1,TNF
GO: Biological Process	GO:0046328	regulation of JNK cascade	2.591e-05	0.002727	14	210	RASSF2,PTPN22,TLR6,NOD2,FCGR2B,CCR7,CCL19,CCL21,SFRP2,SFRP4,FGD2,WNT5A,CD27,TNF
GO: Biological Process	GO:0002283	neutrophil activation involved in immune response	2.693e-05	0.002823	23	491	CYBB,SIGLEC9,ITGAL,ITGAM,ITGAX,PLAC8,CFD,PTPRC,FCN1,PTX3,C3,C3AR1,MMP9,ALOX5,DOCK2,SELL,LAIR1,NFAM1,CD33,CD53,LTF,LYZ,NCKAP1L
GO: Biological Process	GO:0043066	negative regulation of apoptotic process	2.694e-05	0.002823	38	1048	HGF,CRLF1,TNFSF14,IDO1,EVI2B,LILRB1,PLAC8,NOD2,PIK3CG,FGA,FGB,CCR5,CCR7,CCL19,CCL21,MMP9,CXCR3,SFRP2,HTR2B,WNT5A,BIRC5,HHIP,CORO1A,CD27,CD28,CD38,HSPB6,TREM2,LAMP3,HSH2D,TNF,LTF,IL2RB,FAIM2,CX3CR1,IL7R,FCMR,NCKAP1L
GO: Biological Process	GO:0001894	tissue homeostasis	2.726e-05	0.00285	16	268	NOD2,CCR2,SASH3,COL14A1,RAC2,TMEM119,LRRK1,TF,CORO1A,P2RX7,IGHA1,IGHA2,IGHG3,CD38,LTF,LYZ
GO: Biological Process	GO:2000401	regulation of lymphocyte migration	2.737e-05	0.002852	8	68	TNFSF14,SPN,ITGA4,CCR2,CCR7,CCL21,WNT5A,CD200R1
GO: Biological Process	GO:0032635	interleukin-6 production	2.74e-05	0.002852	13	184	HGF,PTPN22,TLR7,TLR6,TLR8,NOD2,CD84,WNT5A,CD200R1,P2RX7,TREM2,TNF,NCKAP1L
GO: Biological Process	GO:0007229	integrin-mediated signaling pathway	2.751e-05	0.002858	10	110	ITGA4,ITGAL,ITGAM,ITGAX,ITGBL1,FBLN1,PLEK,VAV1,COL3A1,TSPAN32
GO: Biological Process	GO:0006816	calcium ion transport	2.78e-05	0.002881	23	492	ASIC1,PTPN22,LILRB1,CD84,ADRA2A,PTPRC,PIK3CG,CCR5,CCR7,GNAO1,CCL19,CCL21,XCR1,CXCR3,HTR2B,GRIN2A,LCK,CORO1A,CD4,P2RX7,MS4A1,CD33,PRKCB
GO: Biological Process	GO:0043373	CD4-positive, alpha-beta T cell lineage commitment	2.81e-05	0.002906	5	21	IL12RB1,SPN,IRF4,SLAMF6,LY9
GO: Biological Process	GO:0048878	chemical homeostasis	2.818e-05	0.002908	45	1334	SLAMF8,ABCA1,PDGFRA,ADCY7,CCR2,ADRA2A,PTPRC,PIK3CG,TMC8,C3AR1,TAC1,CCR4,CCR5,CCL11,CCR7,SMPD3,C7,CCL19,CCL21,XCR1,CXCR3,SFRP4,HTR2B,WNT5A,FPR3,CP,BIRC5,REG1A,GRIN2A,LCK,TF,LPAR1,CORO1A,ABCG1,CD4,P2RX7,MS4A1,CXCR6,SCARA5,CD38,PRKCB,HSH2D,LTF,MIR27B,CX3CR1
GO: Biological Process	GO:0001767	establishment of lymphocyte polarity	2.963e-05	0.003038	4	11	CCR7,CCL19,CCL21,DOCK2
GO: Biological Process	GO:2000668	regulation of dendritic cell apoptotic process	2.963e-05	0.003038	4	11	LILRB1,CCR7,CCL19,CCL21
GO: Biological Process	GO:0097048	dendritic cell apoptotic process	2.963e-05	0.003038	4	11	LILRB1,CCR7,CCL19,CCL21
GO: Biological Process	GO:0043123	positive regulation of I-kappaB kinase/NF-kappaB signaling	3.069e-05	0.00314	13	186	TLR6,NOD2,CCR7,CCL19,CCL21,HTR2B,LPAR1,CD4,PRKCB,CARD11,TNF,LTF,CX3CR1
GO: Biological Process	GO:0097553	calcium ion transmembrane import into cytosol	3.095e-05	0.00316	12	160	PTPRC,CCR5,CCR7,CCL19,CCL21,XCR1,CXCR3,HTR2B,GRIN2A,LCK,CORO1A,P2RX7
GO: Biological Process	GO:0032757	positive regulation of interleukin-8 production	3.173e-05	0.003226	7	51	TLR7,TLR8,NOD2,FCN1,WNT5A,CD2,TNF
GO: Biological Process	GO:0002534	cytokine production involved in inflammatory response	3.173e-05	0.003226	7	51	IDO1,TLR6,ADCY7,NOD2,GBP5,CD6,CD96
GO: Biological Process	GO:0032652	regulation of interleukin-1 production	3.475e-05	0.003526	10	113	TLR8,NOD2,CCR7,CCL19,WNT5A,P2RX7,IGHD,CD33,TREM2,CX3CR1
GO: Biological Process	GO:0140131	positive regulation of lymphocyte chemotaxis	3.584e-05	0.003621	5	22	TNFSF14,CCR2,CCR7,CCL21,WNT5A
GO: Biological Process	GO:0033630	positive regulation of cell adhesion mediated by integrin	3.584e-05	0.003621	5	22	CCL21,SFRP2,RET,CD3E,NCKAP1L
GO: Biological Process	GO:0071346	cellular response to interferon-gamma	3.627e-05	0.003657	13	189	IL12RB1,NCAM1,IRF4,FCGR1A,GBP5,CCL11,CCL19,CCL21,WNT5A,IRF8,OAS2,OAS3,OASL
GO: Biological Process	GO:0030168	platelet activation	3.717e-05	0.00374	12	163	PDGFRA,ADRA2A,PIK3CG,FGA,FGB,PLEK,VAV1,COL3A1,LCK,TSPAN32,PRKCB,PIK3R5
GO: Biological Process	GO:0033627	cell adhesion mediated by integrin	3.761e-05	0.003776	8	71	ITGA4,ITGBL1,PIK3CG,CCL21,SFRP2,RET,CD3E,NCKAP1L
GO: Biological Process	GO:0048514	blood vessel morphogenesis	3.847e-05	0.003854	30	755	CYBB,HGF,PDGFRA,SMOC2,ITGAX,CCR2,FAP,SRPX2,PIK3CG,C3,C3AR1,CCL11,MMP2,C6,MMP9,MMP19,COL3A1,CXCR3,PRRX1,SFRP2,WNT5A,ADAM12,EMILIN1,RSPO3,HHIP,HSPB6,VASH2,PRKCB,MIR27B,CX3CR1
GO: Biological Process	GO:0051250	negative regulation of lymphocyte activation	3.947e-05	0.003947	12	164	IDO1,SPN,VSIG4,PTPN22,LILRB1,LAX1,FCGR2B,BTK,SLA2,RUNX3,TIGIT,CD86
GO: Biological Process	GO:0002761	regulation of myeloid leukocyte differentiation	4.036e-05	0.004026	11	139	RASSF2,EVI2B,IKZF1,LILRB1,C1QC,LILRB4,CAMK4,CD4,TREM2,TNF,LTF
GO: Biological Process	GO:0050848	regulation of calcium-mediated signaling	4.043e-05	0.004026	10	115	NCAM1,ITGAL,SLA2,PLEK,ZAP70,CD3E,CD4,CD8A,TREM2,TNF
GO: Biological Process	GO:0050731	positive regulation of peptidyl-tyrosine phosphorylation	4.113e-05	0.004087	14	219	HGF,CRLF1,PDGFRA,GFRA1,NOD2,ADRA2A,PTPRC,FCGR1A,LRRK1,LCK,CD3E,CD4,TREM2,TNF
GO: Biological Process	GO:0043069	negative regulation of programmed cell death	4.301e-05	0.004265	38	1071	HGF,CRLF1,TNFSF14,IDO1,EVI2B,LILRB1,PLAC8,NOD2,PIK3CG,FGA,FGB,CCR5,CCR7,CCL19,CCL21,MMP9,CXCR3,SFRP2,HTR2B,WNT5A,BIRC5,HHIP,CORO1A,CD27,CD28,CD38,HSPB6,TREM2,LAMP3,HSH2D,TNF,LTF,IL2RB,FAIM2,CX3CR1,IL7R,FCMR,NCKAP1L
GO: Biological Process	GO:0051209	release of sequestered calcium ion into cytosol	4.311e-05	0.004267	11	140	PTPRC,CCR5,CCR7,CCL19,CCL21,XCR1,CXCR3,HTR2B,LCK,CORO1A,P2RX7
GO: Biological Process	GO:0032621	interleukin-18 production	4.382e-05	0.004327	4	12	NOD2,CD84,GBP5,TNF
GO: Biological Process	GO:0002363	alpha-beta T cell lineage commitment	4.512e-05	0.004447	5	23	IL12RB1,SPN,IRF4,SLAMF6,LY9
GO: Biological Process	GO:0097191	extrinsic apoptotic signaling pathway	4.788e-05	0.004709	15	251	HGF,PTPRC,TMC8,FGA,FGB,SFRP2,RET,RUNX3,P2RX7,CD27,TNF,SIGLEC1,FAIM2,CX3CR1,FCMR
GO: Biological Process	GO:0042060	wound healing	4.9e-05	0.004809	26	617	A2M,PDGFRA,SMOC2,JAML,CCR2,FAP,FBLN1,ADRA2A,PIK3CG,FGA,FGB,C3,PLEK,VAV1,COL3A1,CARMIL2,TNC,WNT5A,REG1A,LCK,TSPAN32,LCP1,POSTN,P2RX7,PRKCB,PIK3R5
GO: Biological Process	GO:0051283	negative regulation of sequestering of calcium ion	4.911e-05	0.004811	11	142	PTPRC,CCR5,CCR7,CCL19,CCL21,XCR1,CXCR3,HTR2B,LCK,CORO1A,P2RX7
GO: Biological Process	GO:0044419	interspecies interaction between organisms	5.095e-05	0.004981	35	960	PDGFRA,NCAM1,CD209,CCR2,FBLN1,FCGR2B,FCN1,PTX3,BUB1,C1QA,CCR5,MMP9,CXCL6,DOCK2,SELPLG,MPEG1,OAS3,REG1A,LCK,CD200R1,CCNA2,CD4,P2RX7,CXCR6,CD28,CD86,OASL,LAMP3,TNF,LTF,LYZ,IL2RB,IL2RG,TOP2A,CX3CR1
GO: Biological Process	GO:0038061	NIK/NF-kappaB signaling	5.286e-05	0.005157	13	196	TNFSF14,RASSF2,PTPN22,TLR7,TLR6,NOD2,SMPD3,CCL19,TNFSF15,CD27,TREM2,TNF,MIR27B
GO: Biological Process	GO:0032651	regulation of interleukin-1 beta production	5.433e-05	0.005263	9	96	TLR8,NOD2,CCR7,CCL19,WNT5A,P2RX7,CD33,TREM2,CX3CR1
GO: Biological Process	GO:0031580	membrane raft distribution	5.463e-05	0.005263	3	5	PTPRC,DOCK2,CD2
GO: Biological Process	GO:0001796	regulation of type IIa hypersensitivity	5.463e-05	0.005263	3	5	FCGR1A,FCGR2B,C3
GO: Biological Process	GO:0001794	type IIa hypersensitivity	5.463e-05	0.005263	3	5	FCGR1A,FCGR2B,C3
GO: Biological Process	GO:0002892	regulation of type II hypersensitivity	5.463e-05	0.005263	3	5	FCGR1A,FCGR2B,C3
GO: Biological Process	GO:0002445	type II hypersensitivity	5.463e-05	0.005263	3	5	FCGR1A,FCGR2B,C3
GO: Biological Process	GO:0022603	regulation of anatomical structure morphogenesis	5.471e-05	0.005263	43	1288	CYBB,HGF,PDGFRA,TNFSF14,BCL11A,SMOC2,ITGAX,CCR2,NEFM,FBLN1,SRPX2,BASP1,FGA,FGB,CTHRC1,OLFM1,C3,C3AR1,CCL11,C6,MMP9,CXCR3,SFRP2,CHODL,FGD2,WNT5A,REG1A,RET,ADAM12,EMILIN1,LPAR1,RSPO3,POSTN,HHIP,CORO1A,HSPB6,VASH2,TREM2,CD53,PRKCB,TNF,MIR27B,CX3CR1
GO: Biological Process	GO:0048872	homeostasis of number of cells	5.505e-05	0.005285	17	315	TNFSF14,RASSF2,GAPT,IKZF1,SIT1,CCR2,SASH3,COL14A1,CCR4,CCR7,CXCL6,CARMIL2,CORO1A,P2RX7,CARD11,IL7R,NCKAP1L
GO: Biological Process	GO:0051282	regulation of sequestering of calcium ion	5.582e-05	0.005337	11	144	PTPRC,CCR5,CCR7,CCL19,CCL21,XCR1,CXCR3,HTR2B,LCK,CORO1A,P2RX7
GO: Biological Process	GO:1903038	negative regulation of leukocyte cell-cell adhesion	5.582e-05	0.005337	11	144	IDO1,SPN,VSIG4,PTPN22,LILRB1,LAX1,FCGR2B,CCL21,RUNX3,TIGIT,CD86
GO: Biological Process	GO:0031343	positive regulation of cell killing	5.607e-05	0.00535	8	75	IL12RB1,ITGAM,SLAMF6,PTPRC,VAV1,CD1C,CD1E,P2RX7
GO: Biological Process	GO:0043491	protein kinase B signaling	5.949e-05	0.005666	16	286	HGF,PDGFRA,PIK3CG,CCR7,SMPD3,CCL19,CCL21,VAV1,RAC2,RET,LCK,CD28,CD86,TNF,PIK3R5,CX3CR1
GO: Biological Process	GO:0045730	respiratory burst	6.094e-05	0.005781	6	39	CYBB,SLAMF8,PIK3CG,RAC2,IGHA1,IGHA2
GO: Biological Process	GO:0032633	interleukin-4 production	6.094e-05	0.005781	6	39	IRF4,ITK,SASH3,CD3E,CD28,CD86
GO: Biological Process	GO:0002923	regulation of humoral immune response mediated by circulating immunoglobulin	6.241e-05	0.005908	4	13	NOD2,PTPRC,FCGR2B,TNF
GO: Biological Process	GO:0071674	mononuclear cell migration	6.392e-05	0.00604	9	98	SLAMF8,JAML,CCR2,C3AR1,CCL11,CCR7,CCL19,CCL21,TNF
GO: Biological Process	GO:0051896	regulation of protein kinase B signaling	6.544e-05	0.006171	15	258	HGF,PDGFRA,PIK3CG,CCR7,CCL19,CCL21,VAV1,RAC2,RET,LCK,CD28,CD86,TNF,PIK3R5,CX3CR1
GO: Biological Process	GO:0006968	cellular defense response	6.612e-05	0.006214	7	57	SPN,ITK,CCR2,CCR5,LSP1,CX3CR1,FCMR
GO: Biological Process	GO:0090066	regulation of anatomical structure size	6.616e-05	0.006214	25	592	BCL11A,NEFM,ADRA2A,FGA,FGB,OLFM1,CCL11,CCR7,SMPD3,MMP2,PLEK,CCL21,IQGAP3,ALOX5,VAV1,CARMIL2,HTR2B,WNT5A,RET,CORO1A,P2RX7,CD38,TNF,IL7R,NCKAP1L
GO: Biological Process	GO:0045807	positive regulation of endocytosis	6.697e-05	0.006279	10	122	FCGR1A,C3,CCR7,CCL19,CCL21,SFRP4,WNT5A,TF,TREM2,NCKAP1L
GO: Biological Process	GO:0051208	sequestering of calcium ion	6.734e-05	0.006301	11	147	PTPRC,CCR5,CCR7,CCL19,CCL21,XCR1,CXCR3,HTR2B,LCK,CORO1A,P2RX7
GO: Biological Process	GO:0043369	CD4-positive or CD8-positive, alpha-beta T cell lineage commitment	6.919e-05	0.006453	5	25	IL12RB1,SPN,IRF4,SLAMF6,LY9
GO: Biological Process	GO:0032642	regulation of chemokine production	6.923e-05	0.006453	9	99	TLR7,NOD2,CD84,CXCL6,WNT5A,POSTN,TREM2,TNF,ACKR1
GO: Biological Process	GO:1904645	response to amyloid-beta	7.405e-05	0.006889	7	58	ITGA4,TLR6,FCGR2B,MMP2,MMP9,GRIN2A,TREM2
GO: Biological Process	GO:0032735	positive regulation of interleukin-12 production	8.15e-05	0.007567	6	41	IDO1,TLR6,NOD2,CCR7,CCL19,IRF8
GO: Biological Process	GO:0030199	collagen fibril organization	8.275e-05	0.007668	7	59	COL14A1,COL3A1,SFRP2,FMOD,ADAMTS2,EMILIN1,LUM
GO: Biological Process	GO:0032753	positive regulation of interleukin-4 production	8.442e-05	0.007808	5	26	IRF4,SASH3,CD3E,CD28,CD86
GO: Biological Process	GO:0050868	negative regulation of T cell activation	8.793e-05	0.008117	10	126	IDO1,SPN,VSIG4,PTPN22,LILRB1,LAX1,FCGR2B,RUNX3,TIGIT,CD86
GO: Biological Process	GO:0050730	regulation of peptidyl-tyrosine phosphorylation	8.912e-05	0.008211	16	296	HGF,CRLF1,PDGFRA,PTPN22,GFRA1,NOD2,ADRA2A,PTPRC,FCGR1A,SFRP2,LRRK1,LCK,CD3E,CD4,TREM2,TNF
GO: Biological Process	GO:0060548	negative regulation of cell death	9.078e-05	0.008348	40	1192	HGF,CRLF1,TNFSF14,IDO1,NCAM1,EVI2B,LILRB1,PLAC8,NOD2,PIK3CG,FGA,FGB,CCR5,CCR7,CCL19,CCL21,MMP9,CXCR3,SFRP2,HTR2B,WNT5A,BIRC5,CD200R1,HHIP,CORO1A,CD27,CD28,CD38,HSPB6,TREM2,LAMP3,HSH2D,TNF,LTF,IL2RB,FAIM2,CX3CR1,IL7R,FCMR,NCKAP1L
GO: Biological Process	GO:0035295	tube development	9.207e-05	0.008451	42	1276	CYBB,HGF,CRLF1,PDGFRA,SMOC2,ITGAX,CCR2,FAP,SRPX2,BASP1,PIK3CG,CTHRC1,C3,C3AR1,CCL11,SMPD3,MMP2,C6,MMP9,MMP19,COL3A1,CXCR3,PRRX1,SFRP2,ADAMTS2,TNC,WNT5A,REG1A,RET,ADAM12,EMILIN1,RSPO3,HHIP,ALX1,VCAN,HSPB6,VASH2,PRKCB,CLMP,TNF,MIR27B,CX3CR1
GO: Biological Process	GO:0043551	regulation of phosphatidylinositol 3-kinase activity	9.227e-05	0.008452	7	60	PDGFRA,NOD2,SLA2,CCR7,CCL19,CCL21,PIK3R5
GO: Biological Process	GO:0032872	regulation of stress-activated MAPK cascade	9.612e-05	0.008788	15	267	HGF,RASSF2,PTPN22,TLR6,NOD2,FCGR2B,CCR7,CCL19,CCL21,SFRP2,SFRP4,FGD2,WNT5A,CD27,TNF
GO: Biological Process	GO:0034341	response to interferon-gamma	9.685e-05	0.008839	13	208	IL12RB1,NCAM1,IRF4,FCGR1A,GBP5,CCL11,CCL19,CCL21,WNT5A,IRF8,OAS2,OAS3,OASL
GO: Biological Process	GO:0002576	platelet degranulation	0.0001003	0.009139	10	128	A2M,HGF,ISLR,TTN,CFD,FGA,FGB,PLEK,TF,CTSW
GO: Biological Process	GO:0036037	CD8-positive, alpha-beta T cell activation	0.0001021	0.009265	5	27	PTPN22,LILRB1,EOMES,RUNX3,NCKAP1L
GO: Biological Process	GO:0045624	positive regulation of T-helper cell differentiation	0.0001021	0.009265	5	27	IL12RB1,CCR2,CCR7,CCL19,CD86
GO: Biological Process	GO:0070302	regulation of stress-activated protein kinase signaling cascade	0.0001044	0.009459	15	269	HGF,RASSF2,PTPN22,TLR6,NOD2,FCGR2B,CCR7,CCL19,CCL21,SFRP2,SFRP4,FGD2,WNT5A,CD27,TNF
GO: Biological Process	GO:0019835	cytolysis	0.0001072	0.009674	6	43	CFHR1,LILRB1,C6,C7,P2RX7,LYZ
GO: Biological Process	GO:0071593	lymphocyte aggregation	0.0001078	0.009674	3	6	SPN,RAC2,ZAP70
GO: Biological Process	GO:0002925	positive regulation of humoral immune response mediated by circulating immunoglobulin	0.0001078	0.009674	3	6	NOD2,PTPRC,TNF
GO: Biological Process	GO:0051665	membrane raft localization	0.0001078	0.009674	3	6	PTPRC,DOCK2,CD2
GO: Biological Process	GO:0045588	positive regulation of gamma-delta T cell differentiation	0.0001078	0.009674	3	6	PTPRC,LCK,NCKAP1L
GO: Biological Process	GO:0045860	positive regulation of protein kinase activity	0.0001089	0.009752	25	611	HGF,RASSF2,TLR6,ADCY7,NOD2,ADRA2A,PTPRC,FCGR1A,PIK3CG,CCR7,CCL19,CCL21,TNFSF15,IQGAP3,HTR2B,FGD2,WNT5A,RET,LPAR1,CD4,P2RX7,TNF,LTF,PIK3R5,NCKAP1L
GO: Biological Process	GO:0070838	divalent metal ion transport	0.000111	0.009919	23	539	ASIC1,PTPN22,LILRB1,CD84,ADRA2A,PTPRC,PIK3CG,CCR5,CCR7,GNAO1,CCL19,CCL21,XCR1,CXCR3,HTR2B,GRIN2A,LCK,CORO1A,CD4,P2RX7,MS4A1,CD33,PRKCB
GO: Biological Process	GO:0033993	response to lipid	0.0001141	0.01018	35	1000	CYBB,ABCA1,IDO1,PTPN22,LILRB1,NOD2,CD84,KCNJ8,TAC1,CCR5,CCR7,MMP2,CCL19,HSD17B2,CCL21,CXCL6,TNC,WNT5A,IRF8,RET,LPAR1,CCNA2,POSTN,ABCG1,CD4,CD6,P2RX7,CD86,CD38,TREM2,TNF,LTF,CD180,CD96,CX3CR1
GO: Biological Process	GO:0072540	T-helper 17 cell lineage commitment	0.0001158	0.01032	4	15	IL12RB1,IRF4,SLAMF6,LY9
GO: Biological Process	GO:0033674	positive regulation of kinase activity	0.0001172	0.01042	26	651	HGF,PDGFRA,RASSF2,TLR6,ADCY7,NOD2,ADRA2A,PTPRC,FCGR1A,PIK3CG,CCR7,CCL19,CCL21,TNFSF15,IQGAP3,HTR2B,FGD2,WNT5A,RET,LPAR1,CD4,P2RX7,TNF,LTF,PIK3R5,NCKAP1L
GO: Biological Process	GO:0071902	positive regulation of protein serine/threonine kinase activity	0.0001177	0.01043	18	368	HGF,TLR6,NOD2,ADRA2A,PTPRC,PIK3CG,CCR7,CCL19,IQGAP3,HTR2B,FGD2,WNT5A,RET,LPAR1,P2RX7,TNF,LTF,PIK3R5
GO: Biological Process	GO:0002702	positive regulation of production of molecular mediator of immune response	0.0001178	0.01043	9	106	MZB1,PTPN22,LILRB1,NOD2,PTPRC,SASH3,WNT5A,CD28,CD37
GO: Biological Process	GO:0007160	cell-matrix adhesion	0.0001202	0.01062	14	242	ITGA4,PARVG,ITGAL,ITGBL1,FGA,FGB,CCR7,CCL21,COL3A1,EMILIN1,POSTN,CD3E,SIGLEC1,CD96
GO: Biological Process	GO:0045622	regulation of T-helper cell differentiation	0.0001223	0.0108	6	44	IL12RB1,IRF4,CCR2,CCR7,CCL19,CD86
GO: Biological Process	GO:0010942	positive regulation of cell death	0.000124	0.01092	31	845	IDO1,RASSF2,ITGA4,TLR6,ITGAM,LILRB1,FAP,PTPRC,FCGR2B,BUB1,OLFM1,C1QA,MMP2,C6,MMP9,TNFSF15,VAV1,CXCR3,SFRP2,SFRP4,FGD2,WNT5A,GRIN2A,RET,LCK,RUNX3,LPAR1,P2RX7,TNF,SIGLEC1,TOP2A
GO: Biological Process	GO:0051090	regulation of DNA-binding transcription factor activity	0.0001261	0.01109	29	768	TNFSF14,RASSF2,PTPN22,TLR7,TLR6,TLR8,NOD2,CD84,EOMES,BTK,CCR7,SMPD3,CCL19,CCL21,TNFSF15,SFRP4,HTR2B,WNT5A,NFAM1,LPAR1,CD4,CD27,TREM2,PRKCB,CARD11,TNF,LTF,MIR27B,CX3CR1
GO: Biological Process	GO:2000117	negative regulation of cysteine-type endopeptidase activity	0.0001266	0.01111	9	107	HGF,TNFSF14,MMP9,SFRP2,BIRC5,CD27,LAMP3,LTF,FCMR
GO: Biological Process	GO:0046330	positive regulation of JNK cascade	0.0001287	0.01127	11	158	RASSF2,TLR6,NOD2,FCGR2B,CCR7,CCL19,CCL21,FGD2,WNT5A,CD27,TNF
GO: Biological Process	GO:0007254	JNK cascade	0.000131	0.01146	14	244	RASSF2,PTPN22,TLR6,NOD2,FCGR2B,CCR7,CCL19,CCL21,SFRP2,SFRP4,FGD2,WNT5A,CD27,TNF
GO: Biological Process	GO:0032270	positive regulation of cellular protein metabolic process	0.0001334	0.01164	53	1774	HGF,CRLF1,PDGFRA,SPN,RASSF2,PTPN22,TLR6,ADCY7,GFRA1,NOD2,CD84,FBLN1,ADRA2A,PTPRC,FCGR1A,FCGR2B,PIK3CG,FGA,FGB,C3,CCL11,CCR7,CCL19,CCL21,MMP9,SCIMP,TNFSF15,IQGAP3,SFRP2,HTR2B,FGD2,WNT5A,TMEM119,GRIN2A,LRRK1,RET,LCK,LPAR1,LRRN3,CD3E,CD4,CD6,P2RX7,CD27,CD28,CD33,TREM2,TNF,LTF,MIR27B,PIK3R5,CX3CR1,NCKAP1L
GO: Biological Process	GO:0072511	divalent inorganic cation transport	0.0001341	0.01169	23	546	ASIC1,PTPN22,LILRB1,CD84,ADRA2A,PTPRC,PIK3CG,CCR5,CCR7,GNAO1,CCL19,CCL21,XCR1,CXCR3,HTR2B,GRIN2A,LCK,CORO1A,CD4,P2RX7,MS4A1,CD33,PRKCB
GO: Biological Process	GO:0001568	blood vessel development	0.0001349	0.01173	31	849	CYBB,SERPINB7,HGF,PDGFRA,SMOC2,ITGAX,CCR2,FAP,SRPX2,PIK3CG,C3,C3AR1,CCL11,MMP2,C6,MMP9,MMP19,COL3A1,CXCR3,PRRX1,SFRP2,WNT5A,ADAM12,EMILIN1,RSPO3,HHIP,HSPB6,VASH2,PRKCB,MIR27B,CX3CR1
GO: Biological Process	GO:0043122	regulation of I-kappaB kinase/NF-kappaB signaling	0.0001368	0.01187	14	245	TLR6,NOD2,CCR7,CCL19,CCL21,HTR2B,WNT5A,LPAR1,CD4,PRKCB,CARD11,TNF,LTF,CX3CR1
GO: Biological Process	GO:0022617	extracellular matrix disassembly	0.0001371	0.01188	8	85	A2M,TPSAB1,FAP,MMP2,MMP9,MMP19,CARMIL2,LCP1
GO: Biological Process	GO:0031663	lipopolysaccharide-mediated signaling pathway	0.0001396	0.01204	7	64	PTPN22,CD84,CD6,TREM2,TNF,LTF,CD180
GO: Biological Process	GO:0032732	positive regulation of interleukin-1 production	0.0001396	0.01204	7	64	TLR8,NOD2,CCR7,CCL19,WNT5A,P2RX7,IGHD
GO: Biological Process	GO:0043030	regulation of macrophage activation	0.0001396	0.01204	7	64	VSIG4,TLR6,CD84,PTPRC,FCGR2B,WNT5A,TREM2
GO: Biological Process	GO:0001916	positive regulation of T cell mediated cytotoxicity	0.0001459	0.01253	5	29	IL12RB1,PTPRC,CD1C,CD1E,P2RX7
GO: Biological Process	GO:1901623	regulation of lymphocyte chemotaxis	0.0001459	0.01253	5	29	TNFSF14,CCR2,CCR7,CCL21,WNT5A
GO: Biological Process	GO:0060100	positive regulation of phagocytosis, engulfment	0.0001523	0.01301	4	16	FCGR1A,C3,TREM2,NCKAP1L
GO: Biological Process	GO:1905155	positive regulation of membrane invagination	0.0001523	0.01301	4	16	FCGR1A,C3,TREM2,NCKAP1L
GO: Biological Process	GO:0034116	positive regulation of heterotypic cell-cell adhesion	0.0001523	0.01301	4	16	FGA,FGB,LCK,TNF
GO: Biological Process	GO:0043549	regulation of kinase activity	0.0001626	0.01387	34	978	SLAMF8,HGF,PDGFRA,RASSF2,PTPN22,TLR6,TTN,ADCY7,LAX1,NOD2,ADRA2A,PTPRC,FCGR1A,PIK3CG,SLA2,CCR7,CCL19,CCL21,TNFSF15,IQGAP3,RAC2,SFRP2,HTR2B,FGD2,WNT5A,RET,LPAR1,CCNA2,CD4,P2RX7,TNF,LTF,PIK3R5,NCKAP1L
GO: Biological Process	GO:2001185	regulation of CD8-positive, alpha-beta T cell activation	0.0001963	0.01671	4	17	PTPN22,LILRB1,RUNX3,NCKAP1L
GO: Biological Process	GO:0033628	regulation of cell adhesion mediated by integrin	0.0002003	0.01702	6	48	PIK3CG,CCL21,SFRP2,RET,CD3E,NCKAP1L
GO: Biological Process	GO:0002360	T cell lineage commitment	0.0002027	0.01716	5	31	IL12RB1,SPN,IRF4,SLAMF6,LY9
GO: Biological Process	GO:0032673	regulation of interleukin-4 production	0.0002027	0.01716	5	31	IRF4,SASH3,CD3E,CD28,CD86
GO: Biological Process	GO:0002367	cytokine production involved in immune response	0.0002053	0.01735	9	114	LILRB1,NOD2,CCR2,SASH3,BTK,CAMK4,WNT5A,TNF,CD96
GO: Biological Process	GO:0001101	response to acid chemical	0.0002123	0.01791	18	386	CYBB,ABCA1,PDGFRA,BCL11A,CCR7,MMP2,CCL19,HSD17B2,CCL21,COL3A1,TNC,WNT5A,REG1A,GRIN2A,RET,SLC1A3,CD38,TNF
GO: Biological Process	GO:0007596	blood coagulation	0.0002175	0.01832	17	353	A2M,PDGFRA,FAP,FBLN1,ADRA2A,PIK3CG,FGA,FGB,C3,PLEK,VAV1,COL3A1,LCK,TSPAN32,P2RX7,PRKCB,PIK3R5
GO: Biological Process	GO:0034109	homotypic cell-cell adhesion	0.0002207	0.01856	8	91	PDGFRA,NCAM1,PIK3CG,FGA,FGB,PLEK,TSPAN32,MEGF11
GO: Biological Process	GO:0043550	regulation of lipid kinase activity	0.0002248	0.01884	7	69	PDGFRA,NOD2,SLA2,CCR7,CCL19,CCL21,PIK3R5
GO: Biological Process	GO:0002823	negative regulation of adaptive immune response based on somatic recombination of immune receptors built from immunoglobulin superfamily domains	0.0002249	0.01884	6	49	SPN,LILRB1,NOD2,PTPRC,FCGR2B,IL7R
GO: Biological Process	GO:0044089	positive regulation of cellular component biogenesis	0.0002258	0.01889	23	566	ABCA1,IKZF1,TLR6,SRPX2,GBP5,ANLN,TAC1,CCL11,CCR7,SMPD3,CCL19,PLEK,CCL21,RAC2,CARMIL2,LCP1,EMILIN1,LPAR1,CORO1A,LRRN3,P2RX7,TNF,NCKAP1L
GO: Biological Process	GO:0001562	response to protozoan	0.0002367	0.01977	5	32	SPN,IRF4,IRF8,TSPAN32,CD37
GO: Biological Process	GO:0060263	regulation of respiratory burst	0.0002489	0.02067	4	18	SLAMF8,RAC2,IGHA1,IGHA2
GO: Biological Process	GO:0060099	regulation of phagocytosis, engulfment	0.0002489	0.02067	4	18	FCGR1A,C3,TREM2,NCKAP1L
GO: Biological Process	GO:0045579	positive regulation of B cell differentiation	0.0002489	0.02067	4	18	BTK,CD27,IL2RG,NCKAP1L
GO: Biological Process	GO:0007162	negative regulation of cell adhesion	0.0002505	0.02077	16	324	IDO1,SPN,VSIG4,PTPN22,LILRB1,LAX1,FBLN1,PTPRC,FCGR2B,MMP2,CCL21,TNC,RUNX3,POSTN,TIGIT,CD86
GO: Biological Process	GO:0007599	hemostasis	0.0002563	0.02119	17	358	A2M,PDGFRA,FAP,FBLN1,ADRA2A,PIK3CG,FGA,FGB,C3,PLEK,VAV1,COL3A1,LCK,TSPAN32,P2RX7,PRKCB,PIK3R5
GO: Biological Process	GO:0002718	regulation of cytokine production involved in immune response	0.0002565	0.02119	8	93	LILRB1,NOD2,CCR2,SASH3,BTK,WNT5A,TNF,CD96
GO: Biological Process	GO:0035239	tube morphogenesis	0.0002636	0.02174	35	1045	CYBB,HGF,PDGFRA,SMOC2,ITGAX,CCR2,FAP,SRPX2,PIK3CG,CTHRC1,C3,C3AR1,CCL11,MMP2,C6,MMP9,MMP19,COL3A1,CXCR3,PRRX1,SFRP2,TNC,WNT5A,RET,ADAM12,EMILIN1,RSPO3,HHIP,ALX1,HSPB6,VASH2,PRKCB,TNF,MIR27B,CX3CR1
GO: Biological Process	GO:0002637	regulation of immunoglobulin production	0.0002688	0.02213	7	71	MZB1,PTPRC,FCGR2B,SASH3,CD28,CD37,TNF
GO: Biological Process	GO:0050817	coagulation	0.0002735	0.02246	17	360	A2M,PDGFRA,FAP,FBLN1,ADRA2A,PIK3CG,FGA,FGB,C3,PLEK,VAV1,COL3A1,LCK,TSPAN32,P2RX7,PRKCB,PIK3R5
GO: Biological Process	GO:0001944	vasculature development	0.0002736	0.02246	31	884	CYBB,SERPINB7,HGF,PDGFRA,SMOC2,ITGAX,CCR2,FAP,SRPX2,PIK3CG,C3,C3AR1,CCL11,MMP2,C6,MMP9,MMP19,COL3A1,CXCR3,PRRX1,SFRP2,WNT5A,ADAM12,EMILIN1,RSPO3,HHIP,HSPB6,VASH2,PRKCB,MIR27B,CX3CR1
GO: Biological Process	GO:1903725	regulation of phospholipid metabolic process	0.0002761	0.02262	8	94	PDGFRA,NOD2,SLA2,CCR7,CCL19,CCL21,HTR2B,PIK3R5
GO: Biological Process	GO:0042088	T-helper 1 type immune response	0.0002811	0.02299	6	51	IL12RB1,SPN,CCR2,CCR7,CCL19,EBI3
GO: Biological Process	GO:0030885	regulation of myeloid dendritic cell activation	0.000294	0.02396	3	8	TSPAN32,CD2,CD37
GO: Biological Process	GO:2001187	positive regulation of CD8-positive, alpha-beta T cell activation	0.000294	0.02396	3	8	PTPN22,RUNX3,NCKAP1L
GO: Biological Process	GO:2000116	regulation of cysteine-type endopeptidase activity	0.0003071	0.02495	14	265	HGF,TNFSF14,MMP9,TNFSF15,SFRP2,BIRC5,GRIN2A,RET,LCK,CD27,LAMP3,TNF,LTF,FCMR
GO: Biological Process	GO:0010951	negative regulation of endopeptidase activity	0.0003071	0.02495	14	265	A2M,SERPINB7,HGF,TNFSF14,C3,MMP9,COL6A3,SFRP2,RARRES1,BIRC5,CD27,LAMP3,LTF,FCMR
GO: Biological Process	GO:1905153	regulation of membrane invagination	0.0003109	0.02521	4	19	FCGR1A,C3,TREM2,NCKAP1L
GO: Biological Process	GO:0043065	positive regulation of apoptotic process	0.0003175	0.02571	28	772	IDO1,RASSF2,ITGA4,ITGAM,LILRB1,FAP,PTPRC,BUB1,OLFM1,MMP2,C6,MMP9,TNFSF15,VAV1,CXCR3,SFRP2,SFRP4,FGD2,WNT5A,GRIN2A,RET,LCK,RUNX3,LPAR1,P2RX7,TNF,SIGLEC1,TOP2A
GO: Biological Process	GO:1904172	positive regulation of bleb assembly	0.0003224	0.0258	2	2	ANLN,P2RX7
GO: Biological Process	GO:2000471	regulation of hematopoietic stem cell migration	0.0003224	0.0258	2	2	CCR2,PTPRC
GO: Biological Process	GO:0060809	mesodermal to mesenchymal transition involved in gastrulation	0.0003224	0.0258	2	2	EOMES,WNT5A
GO: Biological Process	GO:0032499	detection of peptidoglycan	0.0003224	0.0258	2	2	NOD2,TREM2
GO: Biological Process	GO:2000473	positive regulation of hematopoietic stem cell migration	0.0003224	0.0258	2	2	CCR2,PTPRC
GO: Biological Process	GO:0001970	positive regulation of activation of membrane attack complex	0.0003224	0.0258	2	2	C3,C6
GO: Biological Process	GO:0045660	positive regulation of neutrophil differentiation	0.0003224	0.0258	2	2	EVI2B,IKZF1
GO: Biological Process	GO:0016032	viral process	0.0003271	0.02614	30	853	PDGFRA,NCAM1,CD209,CCR2,FBLN1,FCGR2B,FCN1,PTX3,BUB1,C1QA,CCR5,MMP9,DOCK2,SELPLG,OAS3,LCK,CD200R1,CCNA2,CD4,CXCR6,CD28,CD86,OASL,LAMP3,TNF,LTF,IL2RB,IL2RG,TOP2A,CX3CR1
GO: Biological Process	GO:0043154	negative regulation of cysteine-type endopeptidase activity involved in apoptotic process	0.0003423	0.0273	8	97	HGF,TNFSF14,MMP9,SFRP2,BIRC5,CD27,LAMP3,FCMR
GO: Biological Process	GO:1903727	positive regulation of phospholipid metabolic process	0.0003478	0.02765	6	53	PDGFRA,NOD2,CCR7,CCL19,CCL21,HTR2B
GO: Biological Process	GO:0002711	positive regulation of T cell mediated immunity	0.0003478	0.02765	6	53	IL12RB1,PTPRC,SASH3,CD1C,CD1E,P2RX7
GO: Biological Process	GO:0051235	maintenance of location	0.0003525	0.02798	17	368	ABCA1,PTPRC,SLC17A7,C3,CCR5,CCR7,CCL19,CCL21,XCR1,CXCR3,HTR2B,LCK,CORO1A,ABCG1,CD4,P2RX7,TNF
GO: Biological Process	GO:0030099	myeloid cell differentiation	0.0003567	0.02826	20	474	RASSF2,EVI2B,IRF4,IKZF1,ITGAM,LILRB1,C1QC,CCR7,CCL19,MMP9,LILRB4,CAMK4,IRF8,LRRK1,CD4,TREM2,PRKCB,TNF,LTF,NCKAP1L
GO: Biological Process	GO:0035821	modulation of process of other organism	0.000363	0.02871	11	178	CD209,FBLN1,PTX3,MMP9,CXCL6,MPEG1,REG1A,CD4,P2RX7,LTF,LYZ
GO: Biological Process	GO:0042533	tumor necrosis factor biosynthetic process	0.0003653	0.0288	5	35	CYBB,SPN,LILRB1,CCR2,CX3CR1
GO: Biological Process	GO:0042534	regulation of tumor necrosis factor biosynthetic process	0.0003653	0.0288	5	35	CYBB,SPN,LILRB1,CCR2,CX3CR1
GO: Biological Process	GO:0071230	cellular response to amino acid stimulus	0.0003775	0.02971	7	75	CYBB,PDGFRA,BCL11A,MMP2,COL3A1,GRIN2A,TNF
GO: Biological Process	GO:0043068	positive regulation of programmed cell death	0.0003819	0.03001	28	781	IDO1,RASSF2,ITGA4,ITGAM,LILRB1,FAP,PTPRC,BUB1,OLFM1,MMP2,C6,MMP9,TNFSF15,VAV1,CXCR3,SFRP2,SFRP4,FGD2,WNT5A,GRIN2A,RET,LCK,RUNX3,LPAR1,P2RX7,TNF,SIGLEC1,TOP2A
GO: Biological Process	GO:0032695	negative regulation of interleukin-12 production	0.0003831	0.03006	4	20	LILRB1,TLR8,NOD2,TIGIT
GO: Biological Process	GO:0002820	negative regulation of adaptive immune response	0.0003855	0.03019	6	54	SPN,LILRB1,NOD2,PTPRC,FCGR2B,IL7R
GO: Biological Process	GO:0048646	anatomical structure formation involved in morphogenesis	0.000387	0.03027	42	1365	CYBB,HGF,PDGFRA,TNFSF14,ITGA4,SMOC2,ITGAX,TTN,EOMES,CCR2,FAP,SRPX2,PIK3CG,CTHRC1,OLFM1,C3,C3AR1,CCL11,SMPD3,MMP2,C6,MMP9,MMP19,CXCR3,SFRP2,WNT5A,RET,ADAM12,EMILIN1,RSPO3,HHIP,ALX1,HSPB6,VASH2,TREM2,CD53,PRKCB,TNF,FAIM2,MIR27B,MEGF11,CX3CR1
GO: Biological Process	GO:0072359	circulatory system development	0.0003884	0.03033	41	1322	CYBB,SERPINB7,HGF,PDGFRA,NCAM1,ITGA4,SMOC2,ITGAX,TTN,EOMES,CCR2,FAP,SRPX2,BASP1,PIK3CG,KCNJ8,OLFM1,COL14A1,C3,C3AR1,CCL11,MMP2,C6,MMP9,MMP19,COL3A1,CXCR3,PRRX1,SFRP2,HTR2B,WNT5A,ADAM12,EMILIN1,RSPO3,HHIP,VCAN,HSPB6,VASH2,PRKCB,MIR27B,CX3CR1
GO: Biological Process	GO:0045859	regulation of protein kinase activity	0.0003932	0.03065	31	903	HGF,RASSF2,PTPN22,TLR6,TTN,ADCY7,LAX1,NOD2,ADRA2A,PTPRC,FCGR1A,PIK3CG,CCR7,CCL19,CCL21,TNFSF15,IQGAP3,RAC2,SFRP2,HTR2B,FGD2,WNT5A,RET,LPAR1,CCNA2,CD4,P2RX7,TNF,LTF,PIK3R5,NCKAP1L
GO: Biological Process	GO:0030100	regulation of endocytosis	0.0004102	0.03187	13	241	LILRB1,FCGR1A,SLC17A7,C3,CCR7,CCL19,CCL21,SFRP4,WNT5A,TF,TREM2,MIR27B,NCKAP1L
GO: Biological Process	GO:0043901	negative regulation of multi-organism process	0.0004102	0.03187	13	241	SLAMF8,A2M,VSIG4,LILRB1,FBLN1,FCN1,PTX3,OAS3,SAMHD1,OASL,TNF,LTF,CD96
GO: Biological Process	GO:0043552	positive regulation of phosphatidylinositol 3-kinase activity	0.0004181	0.03243	5	36	PDGFRA,NOD2,CCR7,CCL19,CCL21
GO: Biological Process	GO:0007157	heterophilic cell-cell adhesion via plasma membrane cell adhesion molecules	0.0004262	0.03296	6	55	CADM3,ITGA4,ITGAL,JAML,CD209,CD6
GO: Biological Process	GO:0032731	positive regulation of interleukin-1 beta production	0.0004262	0.03296	6	55	TLR8,NOD2,CCR7,CCL19,WNT5A,P2RX7
GO: Biological Process	GO:0097190	apoptotic signaling pathway	0.0004294	0.03315	25	669	HGF,SPN,ITGAM,PTPRC,BTK,BUB1,TMC8,FGA,FGB,MMP9,SFRP2,RET,LCK,RUNX3,CD3E,CD5,P2RX7,CD27,CD28,CD38,TNF,SIGLEC1,FAIM2,CX3CR1,FCMR
GO: Biological Process	GO:0060700	regulation of ribonuclease activity	0.0004351	0.03337	3	9	OAS2,OAS3,OASL
GO: Biological Process	GO:0060638	mesenchymal-epithelial cell signaling	0.0004351	0.03337	3	9	HGF,TNC,WNT5A
GO: Biological Process	GO:0045586	regulation of gamma-delta T cell differentiation	0.0004351	0.03337	3	9	PTPRC,LCK,NCKAP1L
GO: Biological Process	GO:0045627	positive regulation of T-helper 1 cell differentiation	0.0004351	0.03337	3	9	CCR2,CCR7,CCL19
GO: Biological Process	GO:0046854	phosphatidylinositol phosphorylation	0.0004501	0.03447	8	101	PDGFRA,NOD2,PIK3CG,SLA2,CCR7,CCL19,CCL21,PIK3R5
GO: Biological Process	GO:0052547	regulation of peptidase activity	0.0004529	0.03463	20	483	A2M,SERPINB7,HGF,TNFSF14,FBLN1,C3,MMP9,TNFSF15,COL6A3,SFRP2,RARRES1,BIRC5,GRIN2A,RET,LCK,CD27,LAMP3,TNF,LTF,FCMR
GO: Biological Process	GO:0044403	symbiotic process	0.0004561	0.03482	31	911	PDGFRA,NCAM1,CD209,CCR2,FBLN1,FCGR2B,FCN1,PTX3,BUB1,C1QA,CCR5,MMP9,CXCL6,DOCK2,SELPLG,OAS3,LCK,CD200R1,CCNA2,CD4,CXCR6,CD28,CD86,OASL,LAMP3,TNF,LTF,IL2RB,IL2RG,TOP2A,CX3CR1
GO: Biological Process	GO:0032693	negative regulation of interleukin-10 production	0.0004667	0.03551	4	21	IDO1,LILRB1,CD84,FCGR2B
GO: Biological Process	GO:0002643	regulation of tolerance induction	0.0004667	0.03551	4	21	IDO1,CCR7,CD3E,CD86
GO: Biological Process	GO:1903900	regulation of viral life cycle	0.0004754	0.03608	10	155	FCN1,PTX3,OAS3,CD4,CD28,OASL,LAMP3,TNF,LTF,TOP2A
GO: Biological Process	GO:0002755	MyD88-dependent toll-like receptor signaling pathway	0.0004764	0.03608	5	37	TLR7,TLR6,TLR8,BTK,TLR10
GO: Biological Process	GO:0045589	regulation of regulatory T cell differentiation	0.0004764	0.03608	5	37	LILRB4,CARMIL2,LCK,CD28,IL2RG
GO: Biological Process	GO:0010466	negative regulation of peptidase activity	0.000479	0.03622	14	277	A2M,SERPINB7,HGF,TNFSF14,C3,MMP9,COL6A3,SFRP2,RARRES1,BIRC5,CD27,LAMP3,LTF,FCMR
GO: Biological Process	GO:0045670	regulation of osteoclast differentiation	0.0004801	0.03625	7	78	RASSF2,LILRB1,LILRB4,CAMK4,TREM2,TNF,LTF
GO: Biological Process	GO:0071900	regulation of protein serine/threonine kinase activity	0.0004869	0.03671	22	560	HGF,PTPN22,TLR6,LAX1,NOD2,ADRA2A,PTPRC,PIK3CG,CCR7,CCL19,IQGAP3,SFRP2,HTR2B,FGD2,WNT5A,RET,LPAR1,CCNA2,P2RX7,TNF,LTF,PIK3R5
GO: Biological Process	GO:0009612	response to mechanical stimulus	0.0004983	0.03751	13	246	TNFSF14,TLR7,TTN,TLR8,MMP2,COL3A1,TNC,GRIN2A,LCK,SLC1A3,POSTN,P2RX7,TNF
GO: Biological Process	GO:0019058	viral life cycle	0.0005005	0.03761	16	345	NCAM1,CD209,FCN1,PTX3,CCR5,SELPLG,OAS3,CD4,CXCR6,CD28,CD86,OASL,LAMP3,TNF,LTF,TOP2A
GO: Biological Process	GO:0052548	regulation of endopeptidase activity	0.0005076	0.03808	19	451	A2M,SERPINB7,HGF,TNFSF14,C3,MMP9,TNFSF15,COL6A3,SFRP2,RARRES1,BIRC5,GRIN2A,RET,LCK,CD27,LAMP3,TNF,LTF,FCMR
GO: Biological Process	GO:0046718	viral entry into host cell	0.0005143	0.03853	9	129	NCAM1,CD209,FCN1,PTX3,CCR5,SELPLG,CD4,CD86,LAMP3
GO: Biological Process	GO:0050728	negative regulation of inflammatory response	0.0005506	0.04119	11	187	SLAMF8,HGF,SPN,ADCY7,NOD2,PTPRC,FCGR2B,SIGLEC10,AOAH,CD200R1,CX3CR1
GO: Biological Process	GO:1903556	negative regulation of tumor necrosis factor superfamily cytokine production	0.0005601	0.04183	7	80	PTPN22,TLR6,LILRB1,NOD2,CD33,TREM2,LTF
GO: Biological Process	GO:0002374	cytokine secretion involved in immune response	0.0005624	0.04187	4	22	LILRB1,NOD2,WNT5A,TNF
GO: Biological Process	GO:1900017	positive regulation of cytokine production involved in inflammatory response	0.0005624	0.04187	4	22	TLR6,NOD2,GBP5,CD6
GO: Biological Process	GO:0030101	natural killer cell activation	0.000584	0.04341	8	105	PTPN22,IKZF1,SLAMF6,PTPRC,CORO1A,CD2,SLAMF7,IL2RB
GO: Biological Process	GO:0051130	positive regulation of cellular component organization	0.0005904	0.04382	41	1350	HGF,ABCA1,TNFSF14,IKZF1,BCL11A,TLR6,SRPX2,FCGR1A,GBP5,ANLN,FGA,FGB,C3,TAC1,CCL11,CCR7,SMPD3,CCL19,PLEK,CCL21,MMP9,RAC2,SFRP4,CARMIL2,CHODL,WNT5A,BIRC5,REG1A,RET,LCP1,TF,EMILIN1,LPAR1,CORO1A,LRRN3,P2RX7,CD28,TREM2,CD53,TNF,NCKAP1L
GO: Biological Process	GO:0009988	cell-cell recognition	0.0006038	0.04475	7	81	CD209,CCR7,CCL19,CCL21,DOCK2,CORO1A,CD6
GO: Biological Process	GO:0051345	positive regulation of hydrolase activity	0.0006101	0.04514	30	886	ACAP1,PDGFRA,ARHGAP30,ITK,FBLN1,ADRA2A,PTPRC,C3AR1,CCL11,CCR7,GNAO1,CCL19,PLEK,CCL21,ARHGAP20,TNFSF15,VAV1,DOCK2,SFRP2,HTR2B,WNT5A,FPR3,GRIN2A,RET,LCK,LPAR1,CD33,TNF,CX3CR1,NCKAP1L
GO: Biological Process	GO:0070229	negative regulation of lymphocyte apoptotic process	0.0006112	0.04516	5	39	IDO1,CD27,HSH2D,IL7R,FCMR
GO: Biological Process	GO:0032661	regulation of interleukin-18 production	0.0006134	0.04518	3	10	NOD2,CD84,TNF
GO: Biological Process	GO:1903236	regulation of leukocyte tethering or rolling	0.0006134	0.04518	3	10	ITGA4,CCR2,CCL21
GO: Biological Process	GO:0042310	vasoconstriction	0.0006221	0.04575	8	106	ADRA2A,FGA,FGB,SMPD3,MMP2,ALOX5,HTR2B,CD38
GO: Biological Process	GO:0050798	activated T cell proliferation	0.0006242	0.04583	6	59	IL12RB1,IDO1,ITGAL,ITGAM,ITGAX,CD86
GO: Biological Process	GO:0048771	tissue remodeling	0.00064	0.04692	12	221	RASSF2,ITGA4,CCR2,CTHRC1,MMP2,MMP9,RAC2,TMEM119,LRRK1,RSPO3,P2RX7,CD38
GO: Biological Process	GO:0032963	collagen metabolic process	0.0006419	0.04699	9	133	SERPINB7,FAP,SMPD3,MMP2,MMP9,MMP19,ADAMTS2,EMILIN1,P2RX7
GO: Biological Process	GO:0001911	negative regulation of leukocyte mediated cytotoxicity	0.0006713	0.04892	4	23	LILRB1,PTPRC,FCGR2B,IL7R
GO: Biological Process	GO:0002827	positive regulation of T-helper 1 type immune response	0.0006713	0.04892	4	23	IL12RB1,CCR2,CCR7,CCL19
GO: Biological Process	GO:0002544	chronic inflammatory response	0.0006713	0.04892	4	23	IDO1,CCL11,TNF,CX3CR1
GO: Biological Process	GO:0032147	activation of protein kinase activity	0.0006844	0.0498	18	426	HGF,TLR6,ADCY7,NOD2,ADRA2A,PTPRC,CCR7,CCL19,TNFSF15,IQGAP3,HTR2B,WNT5A,RET,LPAR1,P2RX7,TNF,LTF,NCKAP1L
GO: Biological Process	GO:0032874	positive regulation of stress-activated MAPK cascade	0.0006859	0.04983	11	192	RASSF2,TLR6,NOD2,FCGR2B,CCR7,CCL19,CCL21,FGD2,WNT5A,CD27,TNF
GO: Biological Process	GO:0045066	regulatory T cell differentiation	0.0006885	0.04987	5	40	LILRB4,CARMIL2,LCK,CD28,IL2RG
GO: Biological Process	GO:0090218	positive regulation of lipid kinase activity	0.0006885	0.04987	5	40	PDGFRA,NOD2,CCR7,CCL19,CCL21
GO: Biological Process	GO:0051347	positive regulation of transferase activity	0.000691	0.04998	26	731	HGF,PDGFRA,RASSF2,TLR6,ADCY7,NOD2,ADRA2A,PTPRC,FCGR1A,PIK3CG,CCR7,CCL19,CCL21,TNFSF15,IQGAP3,HTR2B,FGD2,WNT5A,RET,LPAR1,CD4,P2RX7,TNF,LTF,PIK3R5,NCKAP1L
GO: Biological Process	GO:0043506	regulation of JUN kinase activity	0.0007042	0.05085	8	108	PTPN22,TLR6,CCR7,CCL19,SFRP2,FGD2,WNT5A,TNF
GO: Biological Process	GO:0051403	stress-activated MAPK cascade	0.0007106	0.05124	15	322	HGF,RASSF2,PTPN22,TLR6,NOD2,FCGR2B,CCR7,CCL19,CCL21,SFRP2,SFRP4,FGD2,WNT5A,CD27,TNF
GO: Biological Process	GO:0070304	positive regulation of stress-activated protein kinase signaling cascade	0.0007161	0.05155	11	193	RASSF2,TLR6,NOD2,FCGR2B,CCR7,CCL19,CCL21,FGD2,WNT5A,CD27,TNF
GO: Biological Process	GO:0030001	metal ion transport	0.0007446	0.05353	33	1022	ASIC1,PTPN22,LILRB1,CD84,ADRA2A,PTPRC,PIK3CG,KCNJ8,SCN4B,SLC17A7,CCR5,CCR7,GNAO1,CCL19,CCL21,XCR1,CXCR3,HTR2B,ABCC9,CP,GRIN2A,LCK,TF,SLC1A3,CORO1A,CD4,P2RX7,MS4A1,SCARA5,CD33,TREM2,PRKCB,LTF
GO: Biological Process	GO:0032715	negative regulation of interleukin-6 production	0.0007466	0.05356	6	61	HGF,PTPN22,CD84,CD200R1,TNF,NCKAP1L
GO: Biological Process	GO:0001776	leukocyte homeostasis	0.0007484	0.05356	8	109	TNFSF14,GAPT,SIT1,CCR2,CXCL6,CORO1A,P2RX7,NCKAP1L
GO: Biological Process	GO:0045778	positive regulation of ossification	0.0007484	0.05356	8	109	HGF,CTHRC1,TAC1,SFRP2,WNT5A,TMEM119,P2RX7,LTF
GO: Biological Process	GO:0042493	response to drug	0.000765	0.05467	37	1194	CYBB,SLAMF8,HGF,ABCA1,CENPF,ASIC1,NCAM1,PTPN22,BCL11A,ADCY7,NOD2,SLC17A7,TAC1,CCR7,GNAO1,SMPD3,MMP2,CCL19,MMP9,SELL,SFRP2,HTR2B,TNC,ABCC9,REG1A,GRIN2A,TDO2,RET,LCK,SLC1A3,CCNA2,P2RX7,CD27,CD38,PRKCB,TNF,NCKAP1L
GO: Biological Process	GO:0048873	homeostasis of number of cells within a tissue	0.0007728	0.05514	5	41	CCR2,SASH3,COL14A1,CORO1A,P2RX7
GO: Biological Process	GO:0070230	positive regulation of lymphocyte apoptotic process	0.0007943	0.05643	4	24	IDO1,WNT5A,P2RX7,SIGLEC1
GO: Biological Process	GO:0045063	T-helper 1 cell differentiation	0.0007943	0.05643	4	24	SPN,CCR2,CCR7,CCL19
GO: Biological Process	GO:0034138	toll-like receptor 3 signaling pathway	0.0007943	0.05643	4	24	PTPN22,COLEC12,CD86,TNF
GO: Biological Process	GO:0032945	negative regulation of mononuclear cell proliferation	0.0008068	0.05714	7	85	IDO1,SPN,VSIG4,LILRB1,FCGR2B,BTK,CD86
GO: Biological Process	GO:0050672	negative regulation of lymphocyte proliferation	0.0008068	0.05714	7	85	IDO1,SPN,VSIG4,LILRB1,FCGR2B,BTK,CD86
GO: Biological Process	GO:0048260	positive regulation of receptor-mediated endocytosis	0.0008144	0.05751	6	62	C3,CCR7,CCL19,CCL21,SFRP4,TF
GO: Biological Process	GO:1902041	regulation of extrinsic apoptotic signaling pathway via death domain receptors	0.0008144	0.05751	6	62	HGF,TMC8,FGA,FGB,SFRP2,FAIM2
GO: Biological Process	GO:0002887	negative regulation of myeloid leukocyte mediated immunity	0.0008323	0.05861	3	11	CD84,CCR2,FCGR2B
GO: Biological Process	GO:2000508	regulation of dendritic cell chemotaxis	0.0008323	0.05861	3	11	SLAMF8,CCR7,CCL21
GO: Biological Process	GO:0070588	calcium ion transmembrane transport	0.0008373	0.05887	16	362	ASIC1,PTPN22,ADRA2A,PTPRC,PIK3CG,CCR5,CCR7,CCL19,CCL21,XCR1,CXCR3,HTR2B,GRIN2A,LCK,CORO1A,P2RX7
GO: Biological Process	GO:0007258	JUN phosphorylation	0.0008435	0.05923	8	111	PTPN22,TLR6,CCR7,CCL19,SFRP2,FGD2,WNT5A,TNF
GO: Biological Process	GO:0150077	regulation of neuroinflammatory response	0.0008645	0.06052	5	42	PTPRC,MMP9,CD200R1,TREM2,TNF
GO: Biological Process	GO:1902042	negative regulation of extrinsic apoptotic signaling pathway via death domain receptors	0.0008645	0.06052	5	42	HGF,FGA,FGB,SFRP2,FAIM2
GO: Biological Process	GO:0010811	positive regulation of cell-substrate adhesion	0.0008809	0.06158	9	139	SMOC2,FBLN1,FGA,FGB,CCR7,CCL21,CCDC80,EMILIN1,CD3E
GO: Biological Process	GO:0002381	immunoglobulin production involved in immunoglobulin mediated immune response	0.0008868	0.0619	6	63	GAPT,NOD2,PTPRC,BTK,POU2F2,CD28
GO: Biological Process	GO:1902523	positive regulation of protein K63-linked ubiquitination	0.0009387	0.06386	2	3	PTPN22,NOD2
GO: Biological Process	GO:0001788	antibody-dependent cellular cytotoxicity	0.0009387	0.06386	2	3	FCGR1A,FCGR2B
GO: Biological Process	GO:0001905	activation of membrane attack complex	0.0009387	0.06386	2	3	C3,C6
GO: Biological Process	GO:1904170	regulation of bleb assembly	0.0009387	0.06386	2	3	ANLN,P2RX7
GO: Biological Process	GO:0001802	type III hypersensitivity	0.0009387	0.06386	2	3	FCGR1A,BTK
GO: Biological Process	GO:0001803	regulation of type III hypersensitivity	0.0009387	0.06386	2	3	FCGR1A,BTK
GO: Biological Process	GO:0001805	positive regulation of type III hypersensitivity	0.0009387	0.06386	2	3	FCGR1A,BTK
GO: Biological Process	GO:2000363	positive regulation of prostaglandin-E synthase activity	0.0009387	0.06386	2	3	ITGAM,NOD2
GO: Biological Process	GO:2000361	regulation of prostaglandin-E synthase activity	0.0009387	0.06386	2	3	ITGAM,NOD2
GO: Biological Process	GO:1903615	positive regulation of protein tyrosine phosphatase activity	0.0009387	0.06386	2	3	PTPRC,CD33
GO: Biological Process	GO:0032701	negative regulation of interleukin-18 production	0.0009387	0.06386	2	3	NOD2,CD84
GO: Biological Process	GO:0002884	negative regulation of hypersensitivity	0.0009387	0.06386	2	3	SPN,FCGR2B
GO: Biological Process	GO:0071403	cellular response to high density lipoprotein particle stimulus	0.0009387	0.06386	2	3	ABCA1,ABCG1
GO: Biological Process	GO:0097325	melanocyte proliferation	0.0009387	0.06386	2	3	FAP,WNT5A
GO: Biological Process	GO:2001202	negative regulation of transforming growth factor-beta secretion	0.0009387	0.06386	2	3	LILRB1,FBLN1
GO: Biological Process	GO:0001969	regulation of activation of membrane attack complex	0.0009387	0.06386	2	3	C3,C6
GO: Biological Process	GO:0002436	immune complex clearance by monocytes and macrophages	0.0009387	0.06386	2	3	CCR2,FCGR2B
GO: Biological Process	GO:0090264	regulation of immune complex clearance by monocytes and macrophages	0.0009387	0.06386	2	3	CCR2,FCGR2B
GO: Biological Process	GO:0048585	negative regulation of response to stimulus	0.000963	0.06542	53	1927	SLAMF8,A2M,HGF,PDGFRA,SPN,RASSF2,VSIG4,DDIT4L,IRF4,PTPN22,TLR6,LILRB1,ADCY7,LAX1,NOD2,CD84,CCR2,FAP,FBLN1,ADRA2A,PTPRC,FCGR2B,SIGLEC10,FGA,FGB,CTHRC1,SLA2,PLEK,MMP9,LILRB4,COL3A1,SFRP2,SFRP4,HTR2B,CILP,WNT5A,AOAH,SAMHD1,EMILIN1,LPAR1,CD200R1,HHIP,CD3E,P2RX7,PRKCB,TNF,LTF,FAIM2,CD96,DKK3,CX3CR1,IL7R,FCMR
GO: Biological Process	GO:1900274	regulation of phospholipase C activity	0.0009749	0.06613	9	141	PDGFRA,ITK,ADRA2A,C3AR1,PLEK,HTR2B,FPR3,LPAR1,CX3CR1
GO: Biological Process	GO:0043903	regulation of symbiotic process	0.0009781	0.06625	12	232	FBLN1,FCN1,PTX3,CXCL6,OAS3,CD4,CD28,OASL,LAMP3,TNF,LTF,TOP2A
GO: Biological Process	GO:0030316	osteoclast differentiation	0.001004	0.06793	8	114	RASSF2,LILRB1,LILRB4,CAMK4,LRRK1,TREM2,TNF,LTF
GO: Biological Process	GO:0044409	entry into host	0.001025	0.06923	9	142	NCAM1,CD209,FCN1,PTX3,CCR5,SELPLG,CD4,CD86,LAMP3
GO: Biological Process	GO:0070527	platelet aggregation	0.001046	0.07059	6	65	PDGFRA,PIK3CG,FGA,FGB,PLEK,TSPAN32
GO: Biological Process	GO:0097756	negative regulation of blood vessel diameter	0.001063	0.0716	8	115	ADRA2A,FGA,FGB,SMPD3,MMP2,ALOX5,HTR2B,CD38
GO: Biological Process	GO:0050856	regulation of T cell receptor signaling pathway	0.001072	0.07201	5	44	PTPN22,TESPA1,CCR7,LILRB4,LCK
GO: Biological Process	GO:0030890	positive regulation of B cell proliferation	0.001072	0.07201	5	44	PTPRC,SASH3,CD38,CARD11,NCKAP1L
GO: Biological Process	GO:0048305	immunoglobulin secretion	0.001087	0.07289	4	26	LAX1,POU2F2,CD27,TNF
GO: Biological Process	GO:1905522	negative regulation of macrophage migration	0.001095	0.07295	3	12	SLAMF8,EMILIN1,CD200R1
GO: Biological Process	GO:0032490	detection of molecule of bacterial origin	0.001095	0.07295	3	12	TLR6,NOD2,TREM2
GO: Biological Process	GO:0002676	regulation of chronic inflammatory response	0.001095	0.07295	3	12	IDO1,TNF,CX3CR1
GO: Biological Process	GO:0045919	positive regulation of cytolysis	0.001095	0.07295	3	12	CFHR1,LILRB1,P2RX7
GO: Biological Process	GO:0042492	gamma-delta T cell differentiation	0.001095	0.07295	3	12	PTPRC,LCK,NCKAP1L
GO: Biological Process	GO:0051338	regulation of transferase activity	0.001104	0.0734	34	1089	SLAMF8,HGF,PDGFRA,RASSF2,PTPN22,TLR6,TTN,ADCY7,LAX1,NOD2,ADRA2A,PTPRC,FCGR1A,PIK3CG,SLA2,CCR7,CCL19,CCL21,TNFSF15,IQGAP3,RAC2,SFRP2,HTR2B,FGD2,WNT5A,RET,LPAR1,CCNA2,CD4,P2RX7,TNF,LTF,PIK3R5,NCKAP1L
GO: Biological Process	GO:1901698	response to nitrogen compound	0.001111	0.07374	37	1219	CYBB,ABCA1,PDGFRA,MZB1,ASIC1,NCAM1,PTPN22,BCL11A,ITGA4,TLR6,ADCY7,NOD2,COLEC12,FCGR2B,PIK3CG,KCNJ8,SLA2,TAC1,CCR7,GNAO1,SMPD3,MMP2,CCL19,MMP9,MMP19,COL3A1,SELL,HTR2B,REG1A,GRIN2A,TDO2,SLC1A3,CCNA2,P2RX7,TREM2,PRKCB,TNF
GO: Biological Process	GO:0050709	negative regulation of protein secretion	0.001112	0.07374	10	173	PTPN22,TLR6,LILRB1,TLR8,CD84,FBLN1,ADRA2A,FCGR2B,CD200R1,TNF
GO: Biological Process	GO:0022408	negative regulation of cell-cell adhesion	0.001127	0.07453	11	204	IDO1,SPN,VSIG4,PTPN22,LILRB1,LAX1,FCGR2B,CCL21,RUNX3,TIGIT,CD86
GO: Biological Process	GO:0000187	activation of MAPK activity	0.001127	0.07453	11	204	HGF,NOD2,PTPRC,CCR7,CCL19,IQGAP3,WNT5A,RET,LPAR1,P2RX7,TNF
GO: Biological Process	GO:0070664	negative regulation of leukocyte proliferation	0.001132	0.0748	7	90	IDO1,SPN,VSIG4,LILRB1,FCGR2B,BTK,CD86
GO: Biological Process	GO:0045824	negative regulation of innate immune response	0.001134	0.07482	6	66	SLAMF8,A2M,VSIG4,LILRB1,SAMHD1,CD96
GO: Biological Process	GO:0010035	response to inorganic substance	0.001167	0.07691	23	638	CYBB,HGF,NCAM1,TTN,ADCY7,FGA,FGB,C1QA,CCR7,GNAO1,SMPD3,MMP2,CCL19,MMP9,WNT5A,CP,GRIN2A,LCK,TF,SLC1A3,CCNA2,P2RX7,TNF
GO: Biological Process	GO:0048705	skeletal system morphogenesis	0.001177	0.07742	13	270	PDGFRA,COL14A1,SMPD3,MMP2,COL6A3,PRRX1,SFRP2,SFRP4,TMEM119,HHIP,ALX1,P2RX7,LTF
GO: Biological Process	GO:0070232	regulation of T cell apoptotic process	0.001189	0.0781	5	45	IDO1,WNT5A,CD27,SIGLEC1,IL7R
GO: Biological Process	GO:0031334	positive regulation of protein-containing complex assembly	0.001258	0.08208	13	272	ABCA1,IKZF1,TLR6,GBP5,CCL11,CCR7,PLEK,CCL21,CARMIL2,LCP1,CORO1A,TNF,NCKAP1L
GO: Biological Process	GO:2000050	regulation of non-canonical Wnt signaling pathway	0.001258	0.08208	4	27	SFRP2,SFRP4,WNT5A,RSPO3
GO: Biological Process	GO:0031342	negative regulation of cell killing	0.001258	0.08208	4	27	LILRB1,PTPRC,FCGR2B,IL7R
GO: Biological Process	GO:1903306	negative regulation of regulated secretory pathway	0.001258	0.08208	4	27	CD84,CCR2,ADRA2A,FCGR2B
GO: Biological Process	GO:0072378	blood coagulation, fibrin clot formation	0.001258	0.08208	4	27	A2M,FBLN1,FGA,FGB
GO: Biological Process	GO:0043281	regulation of cysteine-type endopeptidase activity involved in apoptotic process	0.001262	0.08226	12	239	HGF,TNFSF14,MMP9,TNFSF15,SFRP2,BIRC5,RET,LCK,CD27,LAMP3,TNF,FCMR
GO: Biological Process	GO:0060333	interferon-gamma-mediated signaling pathway	0.001288	0.08372	7	92	NCAM1,IRF4,FCGR1A,IRF8,OAS2,OAS3,OASL
GO: Biological Process	GO:0008625	extrinsic apoptotic signaling pathway via death domain receptors	0.001288	0.08372	7	92	HGF,TMC8,FGA,FGB,SFRP2,TNF,FAIM2
GO: Biological Process	GO:2001237	negative regulation of extrinsic apoptotic signaling pathway	0.001326	0.08604	8	119	HGF,FGA,FGB,SFRP2,TNF,FAIM2,CX3CR1,FCMR
GO: Biological Process	GO:0032880	regulation of protein localization	0.001333	0.08641	36	1188	PTPN22,TLR6,ITGAM,TTN,LILRB1,TLR8,NOD2,CD84,FBLN1,ADRA2A,FCGR2B,FCN1,FGA,FGB,CCR7,CCL19,TNFSF15,RAC2,LILRB4,CARMIL2,HTR2B,CAMK4,WNT5A,BIRC5,LCP1,CD200R1,TLR10,POSTN,CD2,ABCG1,P2RX7,IGHD,CD33,CD38,TREM2,TNF
GO: Biological Process	GO:0043301	negative regulation of leukocyte degranulation	0.001405	0.09021	3	13	CD84,CCR2,FCGR2B
GO: Biological Process	GO:0035723	interleukin-15-mediated signaling pathway	0.001405	0.09021	3	13	CD4,IL2RB,IL2RG
GO: Biological Process	GO:0007494	midgut development	0.001405	0.09021	3	13	WNT5A,REG1A,RET
GO: Biological Process	GO:0002664	regulation of T cell tolerance induction	0.001405	0.09021	3	13	IDO1,CD3E,CD86
GO: Biological Process	GO:0071350	cellular response to interleukin-15	0.001405	0.09021	3	13	CD4,IL2RB,IL2RG
GO: Biological Process	GO:0090193	positive regulation of glomerulus development	0.001405	0.09021	3	13	SERPINB7,C3AR1,RET
GO: Biological Process	GO:0045625	regulation of T-helper 1 cell differentiation	0.001405	0.09021	3	13	CCR2,CCR7,CCL19
GO: Cellular Component	GO:0009897	external side of plasma membrane	1.797e-60	5.782e-57	83	454	IL12RB1,ABCA1,CRLF1,PDGFRA,SPN,NCAM1,ITGA4,ITGAL,ITGAM,ITGAX,LILRB1,TLR8,GFRA1,CD209,CD163,CCR2,PTPRC,FCGR1A,FCGR2B,FCN1,CD163L1,FGA,FGB,CCR4,CCR5,CCR7,IGHV6-1,IGHV5-51,IGHV4-59,IGHV4-39,IGHV4-34,IGHV3-74,SELL,IGHV3-48,XCR1,CXCR3,IGHV3-23,IGHV3-21,IGHV3-15,IGHV3-11,IGHV3-7,IGHV2-5,IGHV1-69,IGHV1-18,TF,CD200R1,CD1C,CD1E,CD2,ABCG1,CD3D,CD3E,CD3G,CD4,CD5,CD6,CD8A,P2RX7,MS4A1,EBI3,IGHA1,IGHA2,IGHD,CX…
GO: Cellular Component	GO:0009986	cell surface	6.217e-55	7.69e-52	109	1035	SLAMF8,IL12RB1,ABCA1,CRLF1,PDGFRA,SPN,ASIC1,NCAM1,ITGA4,ITGAL,ITGAM,ITGAX,LILRB1,TLR8,GFRA1,CD209,CD163,NOD2,CCR2,ITGBL1,FAP,SRPX2,PTPRC,FCGR1A,FCGR2B,FCN1,NTM,CD163L1,FGA,FGB,C3,CCR4,CCR5,CCR7,IGHV6-1,IGHV5-51,IGHV4-59,IGHV4-39,IGHV4-34,IGHV3-74,SELL,IGHV3-48,XCR1,CXCR3,SFRP4,IGHV3-23,IGHV3-21,IGHV3-15,IGHV3-11,IGHV3-7,IGHV2-5,IGHV1-69,WNT5A,IGHV1-18,GRIN2A,TSPAN32,NFAM1,TF,SLC1A3,LPAR1,CD200R1,…
GO: Cellular Component	GO:0019814	immunoglobulin complex	7.169e-55	7.69e-52	54	159	IGLV8-61,IGLV7-46,IGLV7-43,IGLV6-57,IGLV4-69,IGLV3-25,IGLV3-21,IGLV3-19,IGLV3-10,IGLV3-1,IGKV1-5,IGLV2-23,IGLV2-14,IGLV2-11,IGLV1-47,IGLV1-44,IGLV1-40,IGHV6-1,IGHV5-51,IGHV4-59,IGHV4-39,IGHV4-34,IGKV4-1,IGKV3-20,IGKV3-15,IGKV2-30,IGHV3-74,IGKV2-24,IGKV1-27,IGHV3-48,IGKV1-17,IGKV1-16,IGKV1-12,IGKV1-9,IGKV1-6,IGHV3-23,IGHV3-21,IGHV3-15,IGHV3-11,IGHV3-7,IGHV2-5,IGHV1-69,IGHV1-18,IGHA1,IGHA2,IGHD,IGH…
GO: Cellular Component	GO:0097478	leaflet of membrane bilayer	5.144e-51	3.31e-48	87	663	IL12RB1,ABCA1,CRLF1,PDGFRA,SPN,NCAM1,PTPN22,ITGA4,ITGAL,ITGAM,ITGAX,LILRB1,TLR8,GFRA1,CD209,CD163,CCR2,PTPRC,FCGR1A,FCGR2B,FCN1,CD163L1,FGA,FGB,CCR4,CCR5,CCR7,GNAO1,IGHV6-1,IGHV5-51,IGHV4-59,IGHV4-39,IGHV4-34,IGHV3-74,SELL,IGHV3-48,XCR1,CXCR3,IGHV3-23,IGHV3-21,CARMIL2,IGHV3-15,IGHV3-11,IGHV3-7,IGHV2-5,IGHV1-69,IGHV1-18,LCK,TF,CD200R1,CD1C,CD1E,CD2,ABCG1,CD3D,CD3E,CD3G,CD4,CD5,CD6,CD8A,P2RX7,MS4A1…
GO: Cellular Component	GO:0098552	side of membrane	5.144e-51	3.31e-48	87	663	IL12RB1,ABCA1,CRLF1,PDGFRA,SPN,NCAM1,PTPN22,ITGA4,ITGAL,ITGAM,ITGAX,LILRB1,TLR8,GFRA1,CD209,CD163,CCR2,PTPRC,FCGR1A,FCGR2B,FCN1,CD163L1,FGA,FGB,CCR4,CCR5,CCR7,GNAO1,IGHV6-1,IGHV5-51,IGHV4-59,IGHV4-39,IGHV4-34,IGHV3-74,SELL,IGHV3-48,XCR1,CXCR3,IGHV3-23,IGHV3-21,CARMIL2,IGHV3-15,IGHV3-11,IGHV3-7,IGHV2-5,IGHV1-69,IGHV1-18,LCK,TF,CD200R1,CD1C,CD1E,CD2,ABCG1,CD3D,CD3E,CD3G,CD4,CD5,CD6,CD8A,P2RX7,MS4A1…
GO: Cellular Component	GO:0042571	immunoglobulin complex, circulating	1.276e-27	6.843e-25	26	72	IGHV6-1,IGHV5-51,IGHV4-59,IGHV4-39,IGHV4-34,IGKV3-20,IGHV3-74,IGHV3-48,IGHV3-23,IGHV3-21,IGHV3-15,IGHV3-11,IGHV3-7,IGHV2-5,IGHV1-69,IGHV1-18,IGHA1,IGHA2,IGHD,IGHG1,IGHG3,IGHG4,IGHM,IGLC2,IGLC3,TRBC2
GO: Cellular Component	GO:0072562	blood microparticle	3.674e-27	1.689e-24	33	147	A2M,CFHR1,GC,CFB,IGLV3-25,IGLV3-21,IGKV1-5,IGLV1-47,FGA,FGB,C1QB,C1QC,C1R,C1S,C3,IGKV4-1,IGKV3-20,IGKV3-15,IGKV2-30,IGKV1-17,IGHV3-23,IGHV3-7,CP,TF,IGHA1,IGHA2,IGHD,IGHG1,IGHG3,IGHG4,IGHM,IGLC2,IGLC3
GO: Cellular Component	GO:0005887	integral component of plasma membrane	3.06e-16	1.231e-13	80	1710	CYBB,CADM3,IL12RB1,ABCA1,IGSF6,PDGFRA,SPN,ASIC1,SIGLEC9,NCAM1,EVI2B,ITGA4,TLR6,ITGAL,ITGAM,ITGAX,SIT1,ADCY7,CD163,CD84,CCR2,ITGBL1,SLAMF6,ADRA2A,PTPRC,FCGR2B,KCNJ8,SCN4B,TMC8,OLFM1,C3AR1,CCR4,CCR5,C6,C7,PCDH18,TNFSF15,ADGRD1,SELL,SELPLG,XCR1,CXCR3,HTR2B,GPR34,ABCC9,GRIN2A,RET,TSPAN32,SLC1A3,EMILIN1,LPAR1,TLR10,HHIP,CD1C,CD1E,CD2,CD3E,CD3G,CD4,CD5,CD6,SIGLEC7,CD8A,P2RX7,MS4A1,EBI3,CXCR6,CD27,CD28,…
GO: Cellular Component	GO:0031226	intrinsic component of plasma membrane	1.263e-15	4.515e-13	81	1790	CYBB,CADM3,IL12RB1,ABCA1,IGSF6,PDGFRA,SPN,ASIC1,SIGLEC9,NCAM1,EVI2B,ITGA4,TLR6,ITGAL,ITGAM,ITGAX,SIT1,ADCY7,CD163,CD84,CCR2,ITGBL1,SLAMF6,ADRA2A,PTPRC,FCGR2B,KCNJ8,SCN4B,TMC8,OLFM1,C3AR1,CCR4,CCR5,C6,C7,PCDH18,TNFSF15,ADGRD1,SELL,SELPLG,XCR1,CXCR3,HTR2B,GPR34,ABCC9,CP,GRIN2A,RET,TSPAN32,SLC1A3,EMILIN1,LPAR1,TLR10,HHIP,CD1C,CD1E,CD2,CD3E,CD3G,CD4,CD5,CD6,SIGLEC7,CD8A,P2RX7,MS4A1,EBI3,CXCR6,CD27,CD…
GO: Cellular Component	GO:0031012	extracellular matrix	2.15e-14	6.917e-12	42	598	A2M,TPSAB1,SPN,NCAM1,SMOC2,COLEC12,FBLN1,SRPX2,FCN1,PTX3,FGA,FGB,CTHRC1,C1QA,C1QB,C1QC,COL14A1,MMP2,MMP9,MMP19,COL3A1,COL6A3,COL10A1,SFRP2,FMOD,CILP,ADAMTS2,TNC,WNT5A,LAMA2,CCDC80,CPA3,EMILIN1,POSTN,LRRN3,CBLN4,CD4,VCAN,PODN,LUM,CD180,TPSB2
GO: Cellular Component	GO:0062023	collagen-containing extracellular matrix	3.376e-14	9.875e-12	37	474	A2M,TPSAB1,SPN,NCAM1,SMOC2,COLEC12,FBLN1,SRPX2,FCN1,FGA,FGB,CTHRC1,C1QA,C1QB,C1QC,COL14A1,MMP2,MMP9,COL3A1,COL6A3,COL10A1,SFRP2,FMOD,CILP,ADAMTS2,TNC,WNT5A,LAMA2,CCDC80,CPA3,EMILIN1,POSTN,CBLN4,VCAN,PODN,LUM,TPSB2
GO: Cellular Component	GO:0001772	immunological synapse	1.863e-12	4.996e-10	12	39	ITGAL,SCIMP,CARMIL2,LCK,ZAP70,CORO1A,CD3E,CD6,CD28,CD37,CD53,CARD11
GO: Cellular Component	GO:0043235	receptor complex	2.027e-10	5.018e-08	33	518	IL12RB1,CRLF1,PDGFRA,TLR7,ITGA4,TLR6,ITGAL,ITGAM,ITGAX,GFRA1,ITGBL1,ADRA2A,OLFM1,COL10A1,GRIN2A,RET,TSPAN32,TF,EMILIN1,ZAP70,CD200R1,CD3D,CD3E,CD3G,CD4,CD6,CD8A,EBI3,CD79A,FCRL5,TRBC2,IL2RB,IL2RG
GO: Cellular Component	GO:0098802	plasma membrane signaling receptor complex	4.813e-09	1.106e-06	23	303	IL12RB1,ITGA4,TLR6,ITGAL,ITGAM,ITGAX,ITGBL1,OLFM1,GRIN2A,TSPAN32,TF,EMILIN1,ZAP70,CD3D,CD3E,CD3G,CD4,CD6,CD8A,EBI3,CD79A,TRBC2,IL2RB
GO: Cellular Component	GO:0005581	collagen trimer	3.961e-08	8.498e-06	12	87	COLEC12,FCN1,CTHRC1,C1QA,C1QB,C1QC,COL14A1,COL3A1,COL6A3,COL10A1,EMILIN1,LUM
GO: Cellular Component	GO:0098636	protein complex involved in cell adhesion	1.317e-07	2.649e-05	8	35	ITGA4,ITGAL,ITGAM,ITGAX,ITGBL1,TSPAN32,EMILIN1,CD28
GO: Cellular Component	GO:0098797	plasma membrane protein complex	4.322e-07	8.181e-05	33	711	CYBB,IL12RB1,ITGA4,TLR6,ITGAL,ITGAM,ITGAX,GFRA1,ITGBL1,KCNJ8,SCN4B,OLFM1,GNAO1,C6,C7,ABCC9,GRIN2A,RET,TSPAN32,TF,EMILIN1,ZAP70,CD3D,CD3E,CD3G,CD4,CD6,CD8A,EBI3,CD79A,TRBC2,IL2RB,CDH11
GO: Cellular Component	GO:0030141	secretory granule	1.037e-06	0.0001853	37	884	CYBB,A2M,HGF,SIGLEC9,ISLR,ITGAL,ITGAM,ITGAX,PLAC8,CFD,PTPRC,FCN1,PTX3,FGA,FGB,C3,C3AR1,MMP9,ALOX5,DOCK2,SELL,LAIR1,ABCC9,CPA3,REG1A,NFAM1,TF,MOXD1,CD33,CD38,LAMP3,CD53,TNF,LTF,LYZ,CTSW,NCKAP1L
GO: Cellular Component	GO:0008305	integrin complex	1.132e-06	0.0001916	7	32	ITGA4,ITGAL,ITGAM,ITGAX,ITGBL1,TSPAN32,EMILIN1
GO: Cellular Component	GO:0045121	membrane raft	8.011e-06	0.001276	21	396	ABCA1,TLR6,ITGAM,LAX1,PTPRC,FCGR1A,BTK,SELPLG,RET,LCK,NFAM1,ZAP70,CD2,CD4,CD8A,MS4A1,CD28,CD79A,CARD11,TNF,FAIM2
GO: Cellular Component	GO:0098857	membrane microdomain	8.325e-06	0.001276	21	397	ABCA1,TLR6,ITGAM,LAX1,PTPRC,FCGR1A,BTK,SELPLG,RET,LCK,NFAM1,ZAP70,CD2,CD4,CD8A,MS4A1,CD28,CD79A,CARD11,TNF,FAIM2
GO: Cellular Component	GO:0098589	membrane region	1.404e-05	0.002014	21	411	ABCA1,TLR6,ITGAM,LAX1,PTPRC,FCGR1A,BTK,SELPLG,RET,LCK,NFAM1,ZAP70,CD2,CD4,CD8A,MS4A1,CD28,CD79A,CARD11,TNF,FAIM2
GO: Cellular Component	GO:0030659	cytoplasmic vesicle membrane	1.439e-05	0.002014	32	800	CYBB,SIGLEC9,TLR6,ITGAL,ITGAM,ITGAX,CD163,COLEC12,PTPRC,FCGR1A,SLC17A7,C3AR1,SNX15,MARCHF1,RAC2,SELL,WNT5A,LAIR1,MPEG1,NFAM1,TF,CORO1A,MOXD1,CD3D,CD3G,CD4,CD33,CD38,LAMP3,CD53,IL7R,NCKAP1L
GO: Cellular Component	GO:0099503	secretory vesicle	1.526e-05	0.002046	39	1074	CYBB,A2M,HGF,SIGLEC9,ISLR,ITGAL,ITGAM,ITGAX,PLAC8,CFD,PTPRC,FCN1,PTX3,FGA,FGB,SLC17A7,C3,C3AR1,MMP9,ALOX5,DOCK2,SELL,LAIR1,ABCC9,CPA3,REG1A,GRIN2A,NFAM1,TF,MOXD1,CD33,CD38,LAMP3,CD53,TNF,LTF,LYZ,CTSW,NCKAP1L
GO: Cellular Component	GO:0071749	polymeric IgA immunoglobulin complex	2.13e-05	0.002363	3	4	IGKV3-20,IGHA1,IGHA2
GO: Cellular Component	GO:0071748	monomeric IgA immunoglobulin complex	2.13e-05	0.002363	3	4	IGKV3-20,IGHA1,IGHA2
GO: Cellular Component	GO:0071745	IgA immunoglobulin complex	2.13e-05	0.002363	3	4	IGKV3-20,IGHA1,IGHA2
GO: Cellular Component	GO:0071746	IgA immunoglobulin complex, circulating	2.13e-05	0.002363	3	4	IGKV3-20,IGHA1,IGHA2
GO: Cellular Component	GO:0071751	secretory IgA immunoglobulin complex	2.13e-05	0.002363	3	4	IGKV3-20,IGHA1,IGHA2
GO: Cellular Component	GO:0012506	vesicle membrane	2.453e-05	0.002631	32	822	CYBB,SIGLEC9,TLR6,ITGAL,ITGAM,ITGAX,CD163,COLEC12,PTPRC,FCGR1A,SLC17A7,C3AR1,SNX15,MARCHF1,RAC2,SELL,WNT5A,LAIR1,MPEG1,NFAM1,TF,CORO1A,MOXD1,CD3D,CD3G,CD4,CD33,CD38,LAMP3,CD53,IL7R,NCKAP1L
GO: Cellular Component	GO:0098805	whole membrane	4.063e-05	0.004217	54	1760	CYBB,ACAP1,ABCA1,SIGLEC9,SNX20,TLR7,TLR6,ITGAL,ITGAM,ITGAX,TLR8,LAX1,CD163,COLEC12,PTPRC,FCGR1A,BTK,SLC17A7,C3AR1,SLA2,MARCHF1,RAC2,SELL,SELPLG,FGD2,WNT5A,LAIR1,CP,RET,LCK,NFAM1,TF,ZAP70,CD1C,CORO1A,MOXD1,CD2,CD3D,CD3G,CD4,CD8A,MS4A1,CD28,CD33,HSD17B6,CD38,LAMP3,CD53,CD79A,CARD11,TNF,FAIM2,IL7R,NCKAP1L
GO: Cellular Component	GO:0042105	alpha-beta T cell receptor complex	5.255e-05	0.005284	3	5	CD3D,CD3E,CD3G
GO: Cellular Component	GO:0042581	specific granule	0.0001285	0.01253	11	160	CYBB,ITGAL,ITGAM,PTX3,C3AR1,DOCK2,LAIR1,CD33,CD53,LTF,LYZ
GO: Cellular Component	GO:0030667	secretory granule membrane	0.0001362	0.01289	16	311	CYBB,SIGLEC9,ITGAL,ITGAM,ITGAX,PTPRC,C3AR1,SELL,LAIR1,NFAM1,MOXD1,CD33,CD38,LAMP3,CD53,NCKAP1L
GO: Cellular Component	GO:0005614	interstitial matrix	0.0001448	0.01332	4	16	SMOC2,COL14A1,TNC,CCDC80
GO: Cellular Component	GO:0070820	tertiary granule	0.0001599	0.01429	11	164	CYBB,ITGAM,ITGAX,PTX3,MMP9,LAIR1,CD33,CD53,LTF,LYZ,NCKAP1L
GO: Cellular Component	GO:0030139	endocytic vesicle	0.0001954	0.01699	16	321	CYBB,ABCA1,TLR7,TLR6,CD163,COLEC12,FCGR1A,RAC2,PLD4,WNT5A,MPEG1,LCK,TF,LPAR1,CORO1A,LTF
GO: Cellular Component	GO:0034774	secretory granule lumen	0.0002024	0.01714	16	322	A2M,HGF,ISLR,PLAC8,CFD,FCN1,PTX3,FGA,FGB,C3,ALOX5,DOCK2,TF,LTF,LYZ,CTSW
GO: Cellular Component	GO:0060205	cytoplasmic vesicle lumen	0.0002326	0.01919	16	326	A2M,HGF,ISLR,PLAC8,CFD,FCN1,PTX3,FGA,FGB,C3,ALOX5,DOCK2,TF,LTF,LYZ,CTSW
GO: Cellular Component	GO:0031983	vesicle lumen	0.0002491	0.02004	16	328	A2M,HGF,ISLR,PLAC8,CFD,FCN1,PTX3,FGA,FGB,C3,ALOX5,DOCK2,TF,LTF,LYZ,CTSW
GO: Cellular Component	GO:0005602	complement component C1 complex	0.000314	0.02465	2	2	C1QA,C1QB
GO: Cellular Component	GO:0032059	bleb	0.0004188	0.03209	3	9	PTPRC,ANLN,P2RX7
GO: Cellular Component	GO:0045335	phagocytic vesicle	0.0008905	0.06006	9	141	CYBB,ABCA1,TLR7,TLR6,RAC2,PLD4,MPEG1,CORO1A,LTF
GO: Cellular Component	GO:0005944	phosphatidylinositol 3-kinase complex, class IB	0.0009146	0.06006	2	3	PIK3CG,PIK3R5
GO: Cellular Component	GO:0071750	dimeric IgA immunoglobulin complex	0.0009146	0.06006	2	3	IGHA1,IGHA2
GO: Cellular Component	GO:0071754	IgM immunoglobulin complex, circulating	0.0009146	0.06006	2	3	IGKV3-20,IGHM
GO: Cellular Component	GO:0071752	secretory dimeric IgA immunoglobulin complex	0.0009146	0.06006	2	3	IGHA1,IGHA2
GO: Cellular Component	GO:0071753	IgM immunoglobulin complex	0.0009146	0.06006	2	3	IGKV3-20,IGHM
GO: Cellular Component	GO:0071756	pentameric IgM immunoglobulin complex	0.0009146	0.06006	2	3	IGKV3-20,IGHM
